# Supplementary material for: Characterization of gut microbiota associated with metabolic syndrome and type-2 diabetes mellitus in Mexican pediatric subjects
Source: BMC Pediatr. 2023 May 3;23:210. doi: 10.1186/s12887-023-03983-6 (PMC10155456; doi:10.1186/s12887-023-03983-6)
Supplement: Supplementary file 1 — Additional file 1: Table S1. Cardiometabolic risk factors in subjects with T2DM, MetS and controls. Table S2. Medical treatments taken by studied subjects with T2DM, MetS and controls. Table S3. Sequencing statistics of samples used in the study. Table S4. Operational taxonomic units (OTUs) from the studied groups. Table S5. Operational taxonomic units (OTUs) at phylum level. Table S6. Operational taxonomic units (OTUs) at family level. Table S7. Operational taxonomic units (OTUs) at genus level. Table S8. Read relative abundance of bacterial communities at genus level > 1% within each studied group. Table S9. Linear discriminant analysis of relevant microorganisms at family level. Table S10. Linear discriminant analysis of relevant microorganisms at genus level. [file 12887_2023_3983_MOESM1_ESM.xlsx]

## Sheet: Table S1
Table S1. Cardiometabolic risk factors in subjects with T2DM, MetS and controls
	Control (n = 20)	MetS (n = 25)	T2DM (n = 21)	p-value
Obesity (n)	0 ab	20 a	15 b	<0.001
Overweight (n)	0	5	4	0.09
High TG (n)	0 ab	22 a	16 b	<0.001
Low HDL-c (n)	0 ab	21 a	14 b	<0.001
High Glucose (n)	0 ab	9 a	13 b	<0.001
High BP (n)	0 b	5	8 b	0.005
Fisher’s exact test was conducted for nominal binary variables and significance was established as p-value ≤ 0.05 where: a represents statistical difference between Control and MetS, b between Control and T2DM, and c between MetS and T2DM

## Sheet: Table S2
Table S2. Medical treatments taken by studied subjects with T2DM, MetS and controls
	Control (n = 20)	MetS (n = 25)	T2DM (n = 21)	p-value
Tx Metformin (n)	0 ab	22 ac	12 bc	<0.001
Tx Insulin (n)	0	0	2	0.187
Tx Metformin + Insulin (n)	0 b	0 c	6 bc	<0.001
Tx Diet + Exercise (n)	0	2	1	0.771
Fisher’s exact test was conducted for nominal binary variables and significance was established as p-value ≤ 0.05 where: a represents statistical difference between Control and MetS, b between Control and T2DM, and c between MetS and T2DM

## Sheet: Table S3
Table S3. Sequencing statistics of samples used in the study
Sample ID	Study Group	Total Reads	GC (%)	Total OTUs
1S	Control	467278	52	53525
2S	Control	586284	52	88588
3S	Control	566250	51	79277
4S	Control	203388	49	39282
5S	Control	515294	50	61043
6S	Control	559872	52	88619
7S	Control	441784	52	69168
8S	Control	656834	51	94209
9S	Control	440528	53	67704
10S	Control	543010	51	91054
11S	Control	630628	53	107550
12S	Control	335984	49	67199
13S	Control	429120	52	66575
14S	Control	449142	52	46012
15S	Control	255182	52	27353
16S	Control	548962	53	94302
17S	Control	334114	49	71760
18S	Control	415890	48	100646
19S	Control	258456	48	60624
20S	Control	108010	48	25048
1SM	MetS	336196	52	39385
2SM	MetS	631432	52	60324
3SM	MetS	772474	53	88800
4SM	MetS	662526	51	111212
5SM	MetS	783474	53	119061
6SM	MetS	751550	52	70830
7SM	MetS	696658	52	81185
8SM	MetS	648626	52	96871
9SM	MetS	690334	52	84418
10SM	MetS	829062	52	97037
11SM	MetS	580362	53	82846
12SM	MetS	620062	52	62964
13SM	MetS	581526	53	103208
14SM	MetS	704444	52	110999
15SM	MetS	626306	52	72107
17SM	MetS	519200	53	72450
18SM	MetS	748818	51	120924
19SM	MetS	895984	52	132275
20SM	MetS	311058	52	53290
21SM	MetS	991080	52	78603
22SM	MetS	995942	52	120598
23SM	MetS	721602	51	101972
25SM	MetS	499030	52	95832
26SM	MetS	567668	51	45489
27SM	MetS	324686	52	40487
1DM2	T2DM	576740	51	44627
2DM2	T2DM	132396	53	10631
4DM2	T2DM	306882	52	46594
5DM2	T2DM	228114	52	38572
6DM2	T2DM	655718	52	77470
7DM2	T2DM	485014	51	95756
8DM2	T2DM	486924	52	57397
9DM2	T2DM	414454	51	47990
10DM2	T2DM	343188	50	39209
11DM2	T2DM	420032	51	35620
12DM2	T2DM	318624	52	59927
13DM2	T2DM	339026	52	40271
14DM2	T2DM	638352	52	88175
15DM2	T2DM	547988	53	98344
16DM2	T2DM	422974	52	44323
17DM2	T2DM	199272	52	41438
18DM2	T2DM	239622	50	45100
19DM2	T2DM	229266	51	45881
20DM2	T2DM	490158	52	62151
21DM2	T2DM	448538	51	43807
22DM2	T2DM	516918	51	88400

## Sheet: Table S4
Table S4. Operational taxonomic units (OTUs) from the studied groups
#OTU ID	Taxonomy	1S	2S	3S	4S	5S	6S	7S	8S	9S	10S	11S	12S	13S	14S	15S	16S	17S	18S	19S	20S	1SM	2SM	3SM	4SM	5SM	6SM	7SM	8SM	9SM	10SM	11SM	12SM	13SM	14SM	15SM	17SM	18SM	19SM	20SM	21SM	22SM	23SM	25SM	26SM	27SM	1DM2	2DM2	4DM2
188753	k _ B a c t e r i a ;p _ F i r m i c u t e s ;c _ C l o s t r i d i a ;o _ C l o s t r i d i a l e s ;f _ L a c h n o s p i r a c e a e ;g _ B l a u t i a ;s _	0	0	0	0	0	0	0	0	0	0	0	0	0	0	0	0	0	0	0	0	1	0	0	0	0	0	0	0	0	0	0	0	0	0	0	0	0	0	1	0	0	0	0	0	0	0	0	1
3589405	k _ B a c t e r i a ;p _ F i r m i c u t e s ;c _ C l o s t r i d i a ;o _ C l o s t r i d i a l e s ;f _ R u m i n o c o c c a c e a e ;g _ F a e c a l i b a c t e r i u m ;s _	0	0	0	0	0	1	1	0	0	0	0	0	0	0	0	0	0	0	0	0	0	0	0	0	0	0	0	0	0	0	0	0	0	0	0	6	4	0	1	0	1	3	0	0	0	0	0	0
355450	k _ B a c t e r i a ;p _ F i r m i c u t e s ;c _ C l o s t r i d i a ;o _ C l o s t r i d i a l e s ;f _ R u m i n o c o c c a c e a e	27	15	3	0	0	4	10	0	28	1	0	1	3	1	3	1	0	0	0	0	2	2	85	0	0	10	0	3	0	15	35	0	1	9	4	27	17	24	1	6	6	67	0	0	2	0	2	4
189592	k _ B a c t e r i a ;p _ F i r m i c u t e s ;c _ C l o s t r i d i a ;o _ C l o s t r i d i a l e s ;f _ L a c h n o s p i r a c e a e ;g _ ;s _	0	1	0	0	0	0	0	0	0	0	0	0	0	0	0	0	0	0	0	0	0	0	0	0	0	0	0	1	0	0	0	0	0	0	0	0	0	0	0	0	0	0	2	0	0	0	0	0
166156	k _ B a c t e r i a ;p _ F i r m i c u t e s ;c _ C l o s t r i d i a ;o _ C l o s t r i d i a l e s ;f _ L a c h n o s p i r a c e a e ;g _ C o p r o c o c c u s ;s _	0	0	0	0	0	0	0	0	0	0	0	0	5	0	0	0	0	0	0	0	0	0	0	0	0	1	0	0	0	0	0	0	0	0	0	0	0	0	0	0	0	0	0	0	0	0	0	0
348377	k _ B a c t e r i a ;p _ F i r m i c u t e s ;c _ C l o s t r i d i a ;o _ C l o s t r i d i a l e s ;f _ L a c h n o s p i r a c e a e	0	0	0	0	0	0	0	0	0	0	0	0	0	0	0	0	0	0	0	0	0	0	0	0	0	0	0	0	0	0	0	0	2	0	0	0	0	0	0	0	5	1	0	0	0	0	0	0
198950	k _ B a c t e r i a ;p _ F i r m i c u t e s ;c _ C l o s t r i d i a ;o _ C l o s t r i d i a l e s ;f _ L a c h n o s p i r a c e a e ;g _ B l a u t i a ;s _	0	0	1	0	0	1	0	1	0	1	0	0	0	0	0	0	0	0	0	0	0	0	0	2	1	0	1	0	0	0	0	0	0	0	0	0	0	1	0	0	0	0	0	0	0	0	0	0
198956	k _ B a c t e r i a ;p _ F i r m i c u t e s ;c _ C l o s t r i d i a ;o _ C l o s t r i d i a l e s ;f _ R u m i n o c o c c a c e a e ;g _ F a e c a l i b a c t e r i u m	0	0	0	1	0	1	0	0	0	0	0	0	0	0	0	0	0	0	0	0	0	0	0	0	0	0	0	0	1	0	1	0	0	0	0	0	0	2	0	0	0	0	1	0	0	0	0	0
177310	k _ B a c t e r i a ;p _ F i r m i c u t e s ;c _ C l o s t r i d i a ;o _ C l o s t r i d i a l e s ;f _ L a c h n o s p i r a c e a e ;g _ B l a u t i a ;s _	4	6	1	1	1	6	5	3	4	32	73	1	9	10	1	11	2	1	0	0	0	10	9	27	22	5	18	12	0	11	9	16	10	6	10	19	9	6	11	4	23	4	8	4	4	2	2	9
177319	k _ B a c t e r i a ;p _ F i r m i c u t e s ;c _ C l o s t r i d i a ;o _ C l o s t r i d i a l e s ;f _ R u m i n o c o c c a c e a e ;g _ O s c i l l o s p i r a ;s _	0	0	0	0	0	3	0	0	0	0	0	0	0	0	0	1	0	0	0	0	0	0	0	0	0	0	0	0	0	0	0	0	0	0	0	2	1	1	0	0	0	0	0	0	0	0	0	0
389067	k _ B a c t e r i a ;p _ F i r m i c u t e s ;c _ B a c i l l i ;o _ L a c t o b a c i l l a l e s ;f _ L a c t o b a c i l l a c e a e ;g _ L a c t o b a c i l l u s ;s _ z e a e	0	0	0	0	0	0	0	0	0	6	0	0	0	0	0	0	0	0	0	0	0	0	0	0	0	0	0	0	280	0	0	0	0	0	0	0	0	0	0	0	0	0	0	0	0	0	0	0
194101	k _ B a c t e r i a ;p _ F i r m i c u t e s ;c _ C l o s t r i d i a ;o _ C l o s t r i d i a l e s ;f _ R u m i n o c o c c a c e a e ;g _ R u m i n o c o c c u s	0	0	0	0	0	0	0	0	0	0	0	0	0	0	0	0	0	0	0	0	0	0	0	0	0	0	0	0	0	0	0	1	0	0	0	0	0	0	0	0	0	0	0	0	0	0	0	0
194104	k _ B a c t e r i a ;p _ F i r m i c u t e s ;c _ C l o s t r i d i a ;o _ C l o s t r i d i a l e s ;f _ L a c h n o s p i r a c e a e ;g _ C o p r o c o c c u s ;s _	35	139	95	6	25	222	86	44	53	82	396	29	363	64	25	101	70	11	7	3	55	47	62	242	305	32	98	97	144	78	54	27	100	56	127	157	48	94	51	67	163	56	63	59	29	51	24	41
194107	k _ B a c t e r i a ;p _ F i r m i c u t e s ;c _ C l o s t r i d i a ;o _ C l o s t r i d i a l e s ;f _ L a c h n o s p i r a c e a e ;g _ R o s e b u r i a	0	0	0	0	0	0	0	0	1	0	0	0	0	0	1	0	0	0	0	0	0	1	0	0	0	2	0	0	0	0	0	0	0	0	0	0	0	1	0	1	0	0	0	0	1	0	0	0
2949328	k _ B a c t e r i a ;p _ B a c t e r o i d e t e s ;c _ B a c t e r o i d i a ;o _ B a c t e r o i d a l e s ;f _ B a c t e r o i d a c e a e ;g _ B a c t e r o i d e s ;s _	1	0	1	3	1	17	8	8	0	2	0	12	0	0	0	10	36	52	8	14	0	0	0	44	11	0	0	9	0	0	0	0	1	11	0	0	12	0	3	0	0	6	0	1	0	0	0	0
766563	k _ B a c t e r i a ;p _ F i r m i c u t e s ;c _ B a c i l l i ;o _ L a c t o b a c i l l a l e s ;f _ L e u c o n o s t o c a c e a e ;g _ L e u c o n o s t o c ;s _	0	0	0	0	0	0	0	0	0	1	0	0	0	0	0	0	0	0	0	0	0	0	0	0	0	0	0	0	0	1	0	0	0	0	0	0	0	0	0	0	0	0	0	0	0	0	0	0
198830	k _ B a c t e r i a ;p _ F i r m i c u t e s ;c _ C l o s t r i d i a ;o _ C l o s t r i d i a l e s ;f _ L a c h n o s p i r a c e a e ;g _ ;s _	0	0	0	0	0	0	0	0	0	0	0	0	0	0	0	0	0	0	0	0	0	0	0	0	2	0	1	2	0	1	0	0	1	0	0	0	1	0	0	0	0	0	1	0	0	0	0	0
195512	k _ B a c t e r i a ;p _ F i r m i c u t e s ;c _ C l o s t r i d i a ;o _ C l o s t r i d i a l e s ;f _ L a c h n o s p i r a c e a e ;g _ R o s e b u r i a	2	0	3	0	1	0	2	0	1	0	0	0	2	0	0	7	0	0	0	0	2	4	0	0	9	0	0	1	0	0	0	1	3	4	3	1	0	2	1	2	5	0	2	1	0	0	0	0
182456	k _ B a c t e r i a ;p _ F i r m i c u t e s ;c _ C l o s t r i d i a ;o _ C l o s t r i d i a l e s ;f _ L a c h n o s p i r a c e a e ;g _ L a c h n o s p i r a ;s _	5	4	0	0	0	0	0	0	0	1	0	0	1	1	0	0	0	0	0	0	0	1	1	0	2	0	0	0	0	2	5	1	3	0	1	0	0	1	3	1	0	1	5	1	1	0	0	0
295854	k _ B a c t e r i a ;p _ F i r m i c u t e s ;c _ C l o s t r i d i a ;o _ C l o s t r i d i a l e s ;f _ L a c h n o s p i r a c e a e ;g _ ;s _	0	0	0	0	0	0	0	0	0	0	0	0	0	0	0	0	0	0	0	0	0	0	0	0	0	0	0	0	0	0	0	0	2	0	0	0	0	0	0	0	0	0	0	0	0	0	0	0
1974536	k _ B a c t e r i a ;p _ P r o t e o b a c t e r i a ;c _ B e t a p r o t e o b a c t e r i a ;o _ B u r k h o l d e r i a l e s ;f _ A l c a l i g e n a c e a e ;g _ S u t t e r e l l a ;s _	1	0	0	0	0	0	0	0	1	0	0	0	0	1	0	0	0	0	0	0	0	0	0	0	0	0	3	0	0	0	0	1	0	2	0	0	11	0	0	2	2	0	0	0	0	2	0	0
362389	k _ B a c t e r i a ;p _ F i r m i c u t e s ;c _ C l o s t r i d i a ;o _ C l o s t r i d i a l e s ;f _ L a c h n o s p i r a c e a e ;g _ B l a u t i a ;s _	0	0	0	0	0	0	0	0	0	1	5	0	0	0	0	1	0	0	0	0	0	0	0	4	0	0	0	0	2	0	0	0	0	0	0	0	0	0	1	1	1	0	1	0	0	0	0	1
309133	k _ B a c t e r i a ;p _ F i r m i c u t e s ;c _ B a c i l l i ;o _ L a c t o b a c i l l a l e s ;f _ E n t e r o c o c c a c e a e	0	0	0	0	0	0	0	0	0	0	0	0	8	0	0	0	0	0	0	0	0	0	0	0	0	1	0	0	0	0	0	0	0	0	1	0	0	0	0	0	1	0	0	0	0	0	0	0
328083	k _ B a c t e r i a ;p _ F i r m i c u t e s ;c _ C l o s t r i d i a ;o _ C l o s t r i d i a l e s ;f _ C l o s t r i d i a c e a e ;g _ C l o s t r i d i u m ;s _	87	13	6	1	6	0	43	1	8	0	0	0	1	9	36	214	0	3	2	0	42	35	0	54	161	40	69	28	27	12	14	34	1	22	33	5	1	10	2	12	71	2	14	0	1	0	0	14
4338161	k _ B a c t e r i a ;p _ F i r m i c u t e s ;c _ C l o s t r i d i a ;o _ C l o s t r i d i a l e s ;f _ ;g _ ;s _	0	7	0	0	0	0	0	0	0	0	0	0	0	0	0	0	0	0	0	0	0	0	0	0	0	0	0	0	0	0	0	0	0	0	0	0	0	0	0	0	0	0	0	0	0	0	0	0
308907	k _ B a c t e r i a ;p _ F i r m i c u t e s ;c _ C l o s t r i d i a ;o _ C l o s t r i d i a l e s ;f _ L a c h n o s p i r a c e a e ;g _ R o s e b u r i a ;s _	0	0	4	0	0	0	1	1	1	3	1	0	0	1	0	12	0	0	0	0	0	3	0	0	18	1	5	1	0	8	2	0	13	9	5	3	0	0	0	3	5	0	9	0	1	6	1	0
2851803	k _ B a c t e r i a ;p _ B a c t e r o i d e t e s ;c _ B a c t e r o i d i a ;o _ B a c t e r o i d a l e s ;f _ B a c t e r o i d a c e a e ;g _ B a c t e r o i d e s ;s _	0	1	0	2	0	1	0	0	0	2	0	1	1	0	0	0	3	0	0	1	0	0	0	1	0	0	1	2	1	0	0	0	2	0	0	0	0	0	0	0	1	0	0	1	0	1	0	0
969149	k _ B a c t e r i a ;p _ P r o t e o b a c t e r i a ;c _ G a m m a p r o t e o b a c t e r i a ;o _ E n t e r o b a c t e r i a l e s ;f _ E n t e r o b a c t e r i a c e a e ;g _ C i t r o b a c t e r ;s _	0	0	0	0	0	0	0	0	0	0	0	0	0	0	0	0	0	0	0	0	0	0	0	0	0	0	0	0	0	0	0	0	0	0	0	0	0	0	0	0	0	12	0	0	0	0	0	0
3438276	k _ B a c t e r i a ;p _ F i r m i c u t e s ;c _ C l o s t r i d i a ;o _ C l o s t r i d i a l e s ;f _ C l o s t r i d i a c e a e ;g _ ;s _	1	0	0	0	0	0	0	0	0	0	0	0	0	0	0	0	0	0	0	0	0	0	0	0	0	0	0	0	0	0	0	0	0	0	0	0	0	0	0	0	0	0	0	0	0	0	0	0
344844	k _ B a c t e r i a ;p _ F i r m i c u t e s ;c _ C l o s t r i d i a ;o _ C l o s t r i d i a l e s ;f _ C l o s t r i d i a c e a e ;g _ S M B 5 3 ;s _	1	0	0	0	0	41	2	0	12	3	2	0	1	1	0	0	0	0	1	0	0	0	0	0	0	1	0	0	7	0	29	1	1	0	1	0	0	0	0	0	0	3	1	0	0	0	0	0
588755	k _ B a c t e r i a ;p _ F i r m i c u t e s ;c _ B a c i l l i ;o _ L a c t o b a c i l l a l e s ;f _ E n t e r o c o c c a c e a e	0	0	0	0	0	0	0	0	0	0	0	0	0	0	0	0	0	0	0	0	0	0	0	0	0	0	0	0	0	0	0	0	0	0	0	0	0	0	0	0	3	0	0	0	0	0	0	0
586517	k _ B a c t e r i a ;p _ F i r m i c u t e s ;c _ C l o s t r i d i a ;o _ C l o s t r i d i a l e s ;f _ R u m i n o c o c c a c e a e ;g _ ;s _	0	0	0	0	0	0	0	0	0	0	0	0	0	0	0	0	0	0	0	0	0	0	0	0	0	0	0	0	0	0	0	0	3	0	0	0	0	0	0	0	0	0	0	0	0	0	0	0
827522	k _ B a c t e r i a ;p _ F i r m i c u t e s ;c _ C l o s t r i d i a ;o _ C l o s t r i d i a l e s ;f _ ;g _ ;s _	0	0	0	0	0	0	0	0	0	0	0	0	0	0	0	0	0	0	0	0	0	0	0	0	0	0	0	0	0	0	0	0	0	0	0	0	0	0	0	0	0	0	0	0	0	0	0	0
42839	k _ B a c t e r i a ;p _ F i r m i c u t e s ;c _ C l o s t r i d i a ;o _ C l o s t r i d i a l e s ;f _ R u m i n o c o c c a c e a e ;g _ R u m i n o c o c c u s ;s _ b r o m i i	3	0	0	0	0	7	0	0	0	0	1	0	0	0	1	7	0	0	0	0	1	0	0	0	2	6	2	1	0	0	0	0	0	4	0	0	6	0	1	1	5	15	0	0	0	0	0	0
197458	k _ B a c t e r i a ;p _ F i r m i c u t e s ;c _ C l o s t r i d i a ;o _ C l o s t r i d i a l e s ;f _ L a c h n o s p i r a c e a e ;g _ R o s e b u r i a	2	0	0	0	0	0	1	0	0	0	1	0	0	0	0	0	0	0	0	0	0	3	0	0	2	0	0	2	0	1	0	3	3	0	0	0	0	0	0	0	0	0	2	1	0	0	0	0
4305923	k _ B a c t e r i a ;p _ T e n e r i c u t e s ;c _ M o l l i c u t e s ;o _ R F 3 9 ;f _ ;g _ ;s _	80	0	0	0	0	0	164	0	0	0	0	0	78	0	110	0	0	0	0	0	0	0	0	0	0	0	0	16	0	0	0	0	0	0	0	0	0	0	0	0	0	22	0	0	0	0	0	0
190335	k _ B a c t e r i a ;p _ F i r m i c u t e s ;c _ C l o s t r i d i a ;o _ C l o s t r i d i a l e s ;f _ L a c h n o s p i r a c e a e ;g _ C o p r o c o c c u s ;s _	1	45	10	0	1	8	1	4	0	12	6	0	26	3	3	6	1	1	0	0	4	1	8	5	15	3	12	4	2	7	24	7	9	1	20	9	1	8	7	10	4	4	7	0	2	3	1	5
575041	k _ B a c t e r i a ;p _ B a c t e r o i d e t e s ;c _ B a c t e r o i d i a ;o _ B a c t e r o i d a l e s ;f _ R i k e n e l l a c e a e ;g _ ;s _	0	6	15	1	3	10	1	0	0	3	0	11	1	0	0	1	17	0	0	3	0	0	2	0	0	0	0	2	0	7	0	0	0	0	0	0	17	10	8	0	0	12	0	0	2	1	0	0
1086889	k _ B a c t e r i a ;p _ F i r m i c u t e s ;c _ C l o s t r i d i a ;o _ C l o s t r i d i a l e s ;f _ [ T i s s i e r e l l a c e a e ] ;g _ W A L _ 1 8 5 5 D ;s _	1	0	0	0	0	2	0	27	0	7	0	1	0	1	0	50	0	0	0	0	0	0	1	0	2	0	4	3	0	4	0	4	0	0	0	15	32	0	0	0	4	3	0	0	2	0	0	1
3443119	k _ B a c t e r i a ;p _ F i r m i c u t e s ;c _ C l o s t r i d i a ;o _ C l o s t r i d i a l e s ;f _ R u m i n o c o c c a c e a e ;g _ F a e c a l i b a c t e r i u m	0	0	0	0	0	0	0	0	0	0	0	0	0	0	0	0	0	0	0	0	0	0	0	0	0	0	0	0	0	0	0	0	0	0	0	1	0	0	0	0	0	1	0	0	0	0	0	0
3989107	k _ B a c t e r i a ;p _ F i r m i c u t e s ;c _ C l o s t r i d i a ;o _ C l o s t r i d i a l e s ;f _ R u m i n o c o c c a c e a e	0	0	0	0	0	0	0	0	0	0	0	0	0	0	0	0	0	0	0	0	0	0	0	0	0	0	0	0	0	0	0	0	0	0	0	0	1	0	0	0	0	1	0	0	0	0	0	0
199301	k _ B a c t e r i a ;p _ F i r m i c u t e s ;c _ C l o s t r i d i a ;o _ C l o s t r i d i a l e s ;f _ L a c h n o s p i r a c e a e ;g _ R o s e b u r i a	0	0	0	0	0	0	0	0	0	0	0	0	0	1	0	0	0	0	0	0	0	0	0	0	0	0	2	2	0	0	0	0	0	0	0	0	0	1	0	0	0	0	0	0	0	0	0	0
518002	k _ B a c t e r i a ;p _ P r o t e o b a c t e r i a ;c _ G a m m a p r o t e o b a c t e r i a ;o _ E n t e r o b a c t e r i a l e s ;f _ E n t e r o b a c t e r i a c e a e ;g _ ;s _	0	0	0	0	0	1	0	0	0	0	0	0	0	0	0	0	0	0	0	0	0	0	0	0	0	1	0	0	0	2	0	0	0	0	1	0	45	0	0	0	4	2	0	0	0	0	0	0
192424	k _ B a c t e r i a ;p _ F i r m i c u t e s ;c _ C l o s t r i d i a ;o _ C l o s t r i d i a l e s ;f _ L a c h n o s p i r a c e a e ;g _ B l a u t i a ;s _	1	9	1	0	4	9	5	0	0	5	2	0	5	4	1	42	0	0	0	0	7	2	1	4	17	15	17	2	1	7	1	1	16	1	1	0	3	10	7	3	16	12	13	0	2	0	1	3
2689396	k _ B a c t e r i a ;p _ P r o t e o b a c t e r i a ;c _ G a m m a p r o t e o b a c t e r i a ;o _ E n t e r o b a c t e r i a l e s ;f _ E n t e r o b a c t e r i a c e a e ;g _ E s c h e r i c h i a ;s _ c o l i	0	0	0	0	0	1	0	0	2	1	0	0	1	0	0	1	0	0	0	0	0	0	2	3	0	4	0	2	5	2	0	0	0	1	4	2	1	0	0	0	0	0	0	0	0	0	0	0
1076969	k _ B a c t e r i a ;p _ F i r m i c u t e s ;c _ B a c i l l i ;o _ L a c t o b a c i l l a l e s ;f _ S t r e p t o c o c c a c e a e ;g _ S t r e p t o c o c c u s ;s _ a g a l a c t i a e	0	0	0	0	0	0	0	7	0	4	5	0	0	0	0	0	0	0	0	0	0	1	0	0	0	0	0	0	0	0	0	0	0	0	0	0	0	0	0	0	0	0	0	0	0	0	0	0
694337	k _ B a c t e r i a ;p _ F i r m i c u t e s ;c _ C l o s t r i d i a ;o _ C l o s t r i d i a l e s ;f _ R u m i n o c o c c a c e a e	0	0	0	0	0	1	0	0	0	1	0	0	0	0	0	2	0	0	0	0	0	0	0	0	0	1	1	0	0	16	0	0	0	1	0	3	0	14	0	0	0	1	0	0	0	0	0	0
355102	k _ B a c t e r i a ;p _ F i r m i c u t e s ;c _ C l o s t r i d i a ;o _ C l o s t r i d i a l e s ;f _ L a c h n o s p i r a c e a e ;g _ R o s e b u r i a	1	1	2	0	0	0	1	0	1	1	0	0	0	0	0	0	0	1	1	0	0	2	0	0	3	1	3	0	0	0	2	2	2	0	4	0	0	0	1	0	0	0	3	0	0	2	0	0
321106	k _ B a c t e r i a ;p _ F i r m i c u t e s ;c _ C l o s t r i d i a ;o _ C l o s t r i d i a l e s ;f _ L a c h n o s p i r a c e a e ;g _ ;s _	1	0	2	0	0	0	4	0	0	0	0	0	0	0	0	1	0	1	0	0	0	0	0	0	8	2	0	1	0	0	0	1	2	1	1	0	0	1	0	4	0	0	6	0	0	0	0	2
168260	k _ B a c t e r i a ;p _ F i r m i c u t e s ;c _ C l o s t r i d i a ;o _ C l o s t r i d i a l e s ;f _ L a c h n o s p i r a c e a e ;g _ B l a u t i a ;s _ o b e u m	0	0	0	0	0	0	0	0	0	0	1	0	0	0	0	0	0	0	0	0	0	0	0	0	0	0	0	0	0	0	0	0	0	0	0	0	0	0	0	0	0	0	2	0	0	0	0	0
578022	k _ B a c t e r i a ;p _ F i r m i c u t e s ;c _ B a c i l l i ;o _ L a c t o b a c i l l a l e s	0	0	0	0	0	0	0	0	0	8	0	0	0	0	0	0	0	0	0	0	0	0	0	0	0	0	0	0	0	0	0	0	0	0	0	0	0	0	0	0	2	0	1	0	0	0	0	0
364179	k _ B a c t e r i a ;p _ B a c t e r o i d e t e s ;c _ B a c t e r o i d i a ;o _ B a c t e r o i d a l e s ;f _ B a c t e r o i d a c e a e ;g _ B a c t e r o i d e s ;s _	11	15	0	92	36	374	58	0	8	2	2	1262	1	0	3	2187	0	1	0	0	178	1	6	617	0	0	2	185	0	0	0	0	15	2039	0	1	256	0	41	0	3	712	3	0	0	30	0	2
363389	k _ B a c t e r i a ;p _ F i r m i c u t e s ;c _ C l o s t r i d i a ;o _ C l o s t r i d i a l e s	0	0	0	0	0	0	1	2	2	0	0	0	0	0	1	0	0	0	0	0	0	0	0	0	0	7	0	0	0	2	0	7	0	0	0	0	3	0	0	1	0	2	0	0	0	0	0	0
364175	k _ B a c t e r i a ;p _ F i r m i c u t e s ;c _ C l o s t r i d i a ;o _ C l o s t r i d i a l e s ;f _ L a c h n o s p i r a c e a e ;g _ [ R u m i n o c o c c u s ] ;s _ g n a v u s	0	0	1	0	1	2	0	0	1	6	65	0	7	0	0	0	1	1	1	0	0	0	4	4	0	0	2	2	19	4	0	0	0	1	4	0	7	3	0	1	1	2	0	0	0	0	0	0
313387	k _ B a c t e r i a ;p _ F i r m i c u t e s ;c _ C l o s t r i d i a ;o _ C l o s t r i d i a l e s ;f _ L a c h n o s p i r a c e a e ;g _ C o p r o c o c c u s ;s _	0	1	0	0	0	0	3	2	0	0	0	1	3	0	0	0	0	0	0	0	0	0	0	0	0	1	0	0	1	0	1	0	0	0	0	1	0	0	0	0	0	0	0	1	0	0	0	0
175261	k _ B a c t e r i a ;p _ F i r m i c u t e s ;c _ C l o s t r i d i a ;o _ C l o s t r i d i a l e s ;f _ L a c h n o s p i r a c e a e ;g _ ;s _	0	0	0	0	0	0	0	0	0	0	0	0	0	0	0	1	0	0	0	0	0	0	0	0	4	0	1	0	0	0	0	0	0	0	0	0	0	0	0	0	0	0	0	0	0	0	0	0
185486	k _ B a c t e r i a ;p _ F i r m i c u t e s ;c _ C l o s t r i d i a ;o _ C l o s t r i d i a l e s ;f _ L a c h n o s p i r a c e a e ;g _ ;s _	0	1	0	0	0	0	0	0	0	0	0	0	0	0	0	0	0	0	0	0	0	0	0	0	0	0	0	0	0	0	0	0	1	0	0	0	0	0	0	1	0	0	0	0	0	0	0	0
4425571	k _ B a c t e r i a ;p _ P r o t e o b a c t e r i a ;c _ G a m m a p r o t e o b a c t e r i a ;o _ E n t e r o b a c t e r i a l e s ;f _ E n t e r o b a c t e r i a c e a e ;g _ E s c h e r i c h i a ;s _ c o l i	0	0	0	0	0	0	0	0	0	1	0	0	0	2	0	1	0	0	0	0	0	0	1	2	0	1	0	0	2	1	0	0	0	0	0	0	1	0	0	0	0	0	0	0	0	0	0	0
347575	k _ B a c t e r i a ;p _ F i r m i c u t e s ;c _ C l o s t r i d i a ;o _ C l o s t r i d i a l e s ;f _ C l o s t r i d i a c e a e ;g _ S M B 5 3 ;s _	0	0	0	0	0	5	1	0	0	0	1	0	0	0	0	1	0	0	0	0	0	0	0	0	4	0	0	0	3	0	22	2	0	0	0	0	0	0	0	0	0	4	0	0	0	0	0	0
337909	k _ B a c t e r i a ;p _ F i r m i c u t e s ;c _ C l o s t r i d i a ;o _ C l o s t r i d i a l e s ;f _ C l o s t r i d i a c e a e ;g _ C l o s t r i d i u m ;s _ p e r f r i n g e n s	0	0	0	0	0	0	0	0	0	0	0	0	0	0	0	0	0	0	0	0	0	0	0	0	0	0	0	0	0	0	0	0	0	4	0	0	0	3	0	0	0	0	0	0	0	0	0	0
324882	k _ B a c t e r i a ;p _ F i r m i c u t e s ;c _ B a c i l l i ;o _ T u r i c i b a c t e r a l e s ;f _ T u r i c i b a c t e r a c e a e ;g _ T u r i c i b a c t e r ;s _	0	0	0	0	0	2	0	0	0	0	0	0	0	0	0	1	0	0	0	0	0	0	4	0	1	0	1	0	0	0	2	0	1	0	0	0	0	0	0	0	0	1	0	0	0	0	0	0
290485	k _ B a c t e r i a ;p _ F i r m i c u t e s ;c _ C l o s t r i d i a ;o _ C l o s t r i d i a l e s ;f _ R u m i n o c o c c a c e a e ;g _ F a e c a l i b a c t e r i u m ;s _	1	1	0	0	0	0	0	0	0	0	2	0	0	0	0	0	0	0	0	0	0	0	1	0	0	0	1	1	1	0	0	0	0	1	0	1	0	1	0	1	2	0	2	0	0	0	0	1
585869	k _ B a c t e r i a ;p _ F i r m i c u t e s ;c _ C l o s t r i d i a ;o _ C l o s t r i d i a l e s ;f _ C l o s t r i d i a c e a e	0	0	0	0	0	0	0	0	0	0	0	0	0	0	0	0	0	0	0	0	0	1	0	0	0	0	0	0	0	1	0	0	0	0	0	0	0	0	0	0	1	0	0	0	0	0	0	0
183224	k _ B a c t e r i a ;p _ F i r m i c u t e s ;c _ C l o s t r i d i a ;o _ C l o s t r i d i a l e s ;f _ L a c h n o s p i r a c e a e ;g _ ;s _	0	0	1	0	0	0	0	0	0	0	0	0	0	0	0	0	0	0	0	0	0	2	0	0	0	0	2	1	0	0	0	0	0	1	0	0	0	0	0	0	0	0	0	0	0	0	0	0
186614	k _ B a c t e r i a ;p _ F i r m i c u t e s ;c _ C l o s t r i d i a ;o _ C l o s t r i d i a l e s ;f _ L a c h n o s p i r a c e a e ;g _ C o p r o c o c c u s ;s _	0	0	0	0	0	0	0	0	0	0	0	0	0	0	0	0	0	0	0	0	0	0	0	0	0	0	0	0	1	0	0	0	0	0	0	0	0	0	0	0	1	0	0	0	0	0	0	0
183220	k _ B a c t e r i a ;p _ F i r m i c u t e s ;c _ C l o s t r i d i a ;o _ C l o s t r i d i a l e s ;f _ L a c h n o s p i r a c e a e	0	0	0	0	0	0	0	0	0	0	0	0	0	0	0	0	0	0	0	0	0	0	0	0	0	0	0	0	0	0	0	0	0	0	0	0	0	0	0	0	0	0	1	0	0	0	0	0
548686	k _ B a c t e r i a ;p _ F i r m i c u t e s ;c _ C l o s t r i d i a ;o _ C l o s t r i d i a l e s ;f _ R u m i n o c o c c a c e a e ;g _ O s c i l l o s p i r a ;s _	0	0	0	0	0	1	0	0	0	0	0	0	0	0	0	0	0	0	0	0	0	0	0	0	0	0	0	0	0	0	0	0	0	0	0	0	1	0	0	0	0	1	0	0	0	0	0	0
157921	k _ B a c t e r i a ;p _ B a c t e r o i d e t e s ;c _ B a c t e r o i d i a ;o _ B a c t e r o i d a l e s ;f _ B a c t e r o i d a c e a e ;g _ B a c t e r o i d e s ;s _ c o p r o p h i l u s	0	0	0	0	0	0	0	0	3	0	0	0	0	0	0	0	0	0	0	0	0	0	0	0	1	0	0	0	0	0	0	0	0	0	0	0	0	0	0	0	0	0	0	0	0	0	0	0
4465124	k _ B a c t e r i a ;p _ F i r m i c u t e s ;c _ C l o s t r i d i a ;o _ C l o s t r i d i a l e s ;f _ R u m i n o c o c c a c e a e ;g _ ;s _	0	0	0	0	0	0	0	0	0	0	0	0	0	1	0	0	0	0	0	0	0	0	0	0	0	0	0	0	0	0	0	0	0	0	0	0	0	1	0	0	0	0	0	0	0	0	0	0
306315	k _ B a c t e r i a ;p _ F i r m i c u t e s ;c _ C l o s t r i d i a ;o _ C l o s t r i d i a l e s ;f _ R u m i n o c o c c a c e a e ;g _ O s c i l l o s p i r a ;s _	0	4	0	0	0	0	0	0	0	0	0	1	0	0	1	0	0	0	0	0	0	0	0	0	0	0	0	2	0	0	0	0	0	0	0	0	0	0	0	0	0	1	0	0	0	0	0	0
3604981	k _ B a c t e r i a ;p _ F i r m i c u t e s ;c _ C l o s t r i d i a ;o _ C l o s t r i d i a l e s ;f _ L a c h n o s p i r a c e a e ;g _ B l a u t i a ;s _	0	1	0	0	0	3	1	1	1	6	9	0	1	0	0	0	3	0	0	0	0	0	1	5	1	2	4	1	0	1	1	1	0	0	3	0	0	2	0	0	2	1	3	1	0	0	1	0
175883	k _ B a c t e r i a ;p _ F i r m i c u t e s ;c _ C l o s t r i d i a ;o _ C l o s t r i d i a l e s ;f _ L a c h n o s p i r a c e a e ;g _ [ R u m i n o c o c c u s ] ;s _ g n a v u s	0	0	0	0	0	0	0	0	0	0	0	0	0	0	0	0	0	0	0	0	0	0	0	1	0	0	2	0	2	0	0	3	0	0	1	2	0	2	0	0	1	1	0	0	0	0	2	0
316675	k _ B a c t e r i a ;p _ F i r m i c u t e s ;c _ C l o s t r i d i a ;o _ C l o s t r i d i a l e s ;f _ P e p t o s t r e p t o c o c c a c e a e	5	0	8	0	5	6	1	2	0	9	0	0	0	0	2	13	14	1	1	1	2	0	9	0	6	6	1	0	4	1	26	4	5	4	1	0	0	5	2	4	0	12	0	0	5	1	2	0
183089	k _ B a c t e r i a ;p _ F i r m i c u t e s ;c _ C l o s t r i d i a ;o _ C l o s t r i d i a l e s ;f _ C l o s t r i d i a c e a e	0	1	3	0	1	2	1	0	0	0	0	0	0	0	0	0	4	0	0	0	0	1	0	0	10	0	0	0	0	0	3	2	0	0	1	0	0	2	2	1	0	2	0	0	1	0	0	0
194487	k _ B a c t e r i a ;p _ F i r m i c u t e s ;c _ C l o s t r i d i a ;o _ C l o s t r i d i a l e s ;f _ C l o s t r i d i a c e a e ;g _ ;s _	0	0	0	0	0	0	0	0	8	4	0	0	0	0	0	0	0	0	0	0	0	0	3	0	1	0	0	1	0	1	7	1	0	0	0	0	0	1	0	1	0	2	0	0	0	0	1	0
271811	k _ B a c t e r i a ;p _ F i r m i c u t e s ;c _ C l o s t r i d i a ;o _ C l o s t r i d i a l e s ;f _ L a c h n o s p i r a c e a e ;g _ ;s _	1	0	0	0	0	0	0	0	0	0	2	0	2	0	0	0	0	0	0	0	0	0	0	0	0	0	0	0	1	0	0	0	1	0	0	0	0	0	0	0	3	0	0	0	0	0	0	0
4421273	k _ B a c t e r i a ;p _ F i r m i c u t e s ;c _ C l o s t r i d i a ;o _ C l o s t r i d i a l e s ;f _ R u m i n o c o c c a c e a e ;g _ ;s _	0	1	0	0	0	1	1	0	0	0	0	0	1	0	0	0	0	0	0	0	0	0	1	0	0	0	0	1	0	0	0	1	0	0	0	0	1	0	0	2	0	0	0	0	0	0	0	0
174680	k _ B a c t e r i a ;p _ F i r m i c u t e s ;c _ C l o s t r i d i a ;o _ C l o s t r i d i a l e s ;f _ L a c h n o s p i r a c e a e ;g _ B l a u t i a ;s _ o b e u m	0	0	0	0	0	0	0	0	0	0	2	0	0	0	0	0	0	0	0	0	0	0	0	0	0	0	0	0	0	1	0	0	1	0	1	0	0	2	0	1	0	1	1	0	0	0	0	0
174683	k _ B a c t e r i a ;p _ F i r m i c u t e s ;c _ C l o s t r i d i a ;o _ C l o s t r i d i a l e s ;f _ L a c h n o s p i r a c e a e	0	7	1	0	0	0	0	1	0	0	9	0	4	0	0	1	0	0	0	0	0	0	4	6	5	1	2	1	3	2	0	2	4	1	2	1	0	2	1	2	0	0	4	0	3	0	0	1
31235	k _ B a c t e r i a ;p _ F u s o b a c t e r i a ;c _ F u s o b a c t e r i i a ;o _ F u s o b a c t e r i a l e s ;f _ L e p t o t r i c h i a c e a e ;g _ L e p t o t r i c h i a ;s _	0	0	0	0	0	0	0	0	0	0	0	0	0	0	0	0	0	0	0	0	0	0	0	0	0	0	0	0	0	0	0	0	30	0	0	0	0	0	0	0	1	0	0	0	0	0	0	0
4402610	k _ B a c t e r i a ;p _ B a c t e r o i d e t e s ;c _ B a c t e r o i d i a ;o _ B a c t e r o i d a l e s ;f _ [ O d o r i b a c t e r a c e a e ] ;g _ B u t y r i c i m o n a s ;s _	0	0	0	0	0	0	0	0	0	0	0	0	0	0	0	0	0	0	0	0	0	0	3	0	0	0	0	1	0	0	0	0	0	0	2	0	0	0	0	0	0	0	0	0	0	0	0	0
356644	k _ B a c t e r i a ;p _ F i r m i c u t e s ;c _ C l o s t r i d i a ;o _ C l o s t r i d i a l e s ;f _ L a c h n o s p i r a c e a e ;g _ L a c h n o s p i r a ;s _	0	0	0	0	0	0	0	0	0	0	0	0	0	0	0	0	0	0	0	0	0	0	0	0	1	0	0	0	0	0	0	0	0	0	0	0	0	0	1	0	0	0	0	0	0	0	0	0
193219	k _ B a c t e r i a ;p _ F i r m i c u t e s ;c _ C l o s t r i d i a ;o _ C l o s t r i d i a l e s ;f _ L a c h n o s p i r a c e a e ;g _ B l a u t i a ;s _	0	0	0	0	0	0	0	0	0	0	2	0	0	0	0	0	0	0	0	0	0	0	0	0	0	0	1	0	0	0	0	0	0	0	0	0	0	0	0	0	0	0	0	3	0	0	0	3
296770	k _ B a c t e r i a ;p _ F i r m i c u t e s ;c _ C l o s t r i d i a ;o _ C l o s t r i d i a l e s ;f _ L a c h n o s p i r a c e a e ;g _ ;s _	0	1	0	0	0	0	0	0	0	0	0	0	0	0	0	0	0	0	0	0	0	0	0	1	0	0	1	0	0	1	0	1	0	1	1	0	1	0	0	1	1	0	0	1	2	0	0	0
326013	k _ B a c t e r i a ;p _ F i r m i c u t e s ;c _ C l o s t r i d i a ;o _ C l o s t r i d i a l e s ;f _ ;g _ ;s _	0	0	0	0	0	0	1	0	0	0	1	0	0	0	1	0	0	0	0	0	0	0	1	0	0	0	0	0	0	0	0	0	0	0	0	0	0	0	0	0	1	0	0	0	0	0	0	0
319476	k _ B a c t e r i a ;p _ F i r m i c u t e s ;c _ C l o s t r i d i a ;o _ C l o s t r i d i a l e s ;f _ L a c h n o s p i r a c e a e ;g _ B l a u t i a ;s _	0	0	0	0	0	0	0	0	0	0	0	0	0	0	0	0	0	0	0	0	0	0	0	0	0	0	0	0	0	0	0	0	0	0	0	0	0	1	0	0	1	0	0	0	0	0	0	0
334340	k _ B a c t e r i a ;p _ F i r m i c u t e s ;c _ C l o s t r i d i a ;o _ C l o s t r i d i a l e s	0	1	0	0	0	0	0	3	0	0	0	0	0	0	0	0	0	0	0	0	0	0	0	0	0	0	0	0	0	0	0	0	1	0	0	0	0	0	0	3	1	3	0	0	2	2	0	0
667010	k _ B a c t e r i a ;p _ F i r m i c u t e s ;c _ C l o s t r i d i a ;o _ C l o s t r i d i a l e s ;f _ ;g _ ;s _	0	2	0	0	0	0	1	0	0	0	5	8	0	0	1	0	0	0	0	0	18	4	2	0	0	0	0	0	0	1	7	0	3	0	0	0	0	0	0	0	0	0	61	0	0	0	0	0
180754	k _ B a c t e r i a ;p _ F i r m i c u t e s ;c _ C l o s t r i d i a ;o _ C l o s t r i d i a l e s ;f _ L a c h n o s p i r a c e a e ;g _ [ R u m i n o c o c c u s ] ;s _ g n a v u s	2	0	0	0	0	1	2	0	0	2	0	0	1	3	1	1	0	0	0	0	2	3	8	9	6	1	4	8	23	15	0	9	2	3	9	6	1	15	5	3	10	7	0	0	0	0	1	2
174356	k _ B a c t e r i a ;p _ F i r m i c u t e s ;c _ C l o s t r i d i a ;o _ C l o s t r i d i a l e s ;f _ R u m i n o c o c c a c e a e ;g _ F a e c a l i b a c t e r i u m ;s _ p r a u s n i t z i i	0	0	0	0	0	0	1	0	0	0	0	0	0	0	0	0	0	0	0	0	0	0	0	0	0	0	0	0	0	0	0	1	0	0	0	0	0	0	0	0	0	0	0	0	0	0	0	0
825808	k _ B a c t e r i a ;p _ A c t i n o b a c t e r i a ;c _ A c t i n o b a c t e r i a ;o _ B i f i d o b a c t e r i a l e s ;f _ B i f i d o b a c t e r i a c e a e ;g _ B i f i d o b a c t e r i u m ;s _	1	0	0	0	0	0	0	0	22	0	0	0	0	0	0	0	0	0	0	0	0	0	0	35	0	0	1	5	205	0	15	0	0	0	0	0	0	0	0	0	0	0	0	0	0	0	0	0
336614	k _ B a c t e r i a ;p _ F i r m i c u t e s ;c _ C l o s t r i d i a ;o _ C l o s t r i d i a l e s ;f _ L a c h n o s p i r a c e a e ;g _ R o s e b u r i a	0	0	0	0	0	0	0	0	1	0	0	0	0	0	0	0	0	0	0	0	0	1	0	0	2	0	0	0	0	0	0	0	0	0	0	0	0	0	0	0	0	0	0	0	0	0	0	0
181485	k _ B a c t e r i a ;p _ F i r m i c u t e s ;c _ C l o s t r i d i a ;o _ C l o s t r i d i a l e s ;f _ L a c h n o s p i r a c e a e ;g _ R o s e b u r i a ;s _ f a e c i s	0	1	0	0	0	1	1	0	0	0	3	0	0	0	1	3	0	0	0	0	1	3	0	0	7	2	2	4	0	0	0	1	4	0	1	1	0	1	0	0	5	0	1	0	0	0	0	1
192226	k _ B a c t e r i a ;p _ F i r m i c u t e s ;c _ C l o s t r i d i a ;o _ C l o s t r i d i a l e s ;f _ L a c h n o s p i r a c e a e ;g _ [ R u m i n o c o c c u s ] ;s _	0	0	0	0	0	0	0	0	0	0	0	0	0	0	0	0	0	0	0	0	0	0	0	0	0	0	0	0	0	0	0	0	0	0	0	0	0	0	0	0	0	0	0	0	0	0	0	0
192225	k _ B a c t e r i a ;p _ F i r m i c u t e s ;c _ C l o s t r i d i a ;o _ C l o s t r i d i a l e s ;f _ L a c h n o s p i r a c e a e ;g _ C o p r o c o c c u s ;s _	2	5	2	0	0	4	4	1	1	2	19	0	7	4	0	5	1	0	1	0	1	4	6	5	14	1	2	3	13	8	4	3	4	1	16	2	7	10	0	4	8	5	1	0	0	2	0	1
4353757	k _ B a c t e r i a ;p _ P r o t e o b a c t e r i a ;c _ G a m m a p r o t e o b a c t e r i a ;o _ P a s t e u r e l l a l e s ;f _ P a s t e u r e l l a c e a e ;g _ A g g r e g a t i b a c t e r ;s _	0	0	0	0	0	0	2	0	0	0	0	0	0	0	0	0	0	0	0	0	0	0	0	0	0	0	0	0	0	0	0	0	0	0	0	0	0	0	0	0	0	0	0	0	0	0	0	0
368711	k _ B a c t e r i a ;p _ F i r m i c u t e s ;c _ C l o s t r i d i a ;o _ C l o s t r i d i a l e s ;f _ C h r i s t e n s e n e l l a c e a e ;g _ ;s _	0	1	0	0	0	0	0	0	0	0	0	0	0	0	0	0	0	0	0	0	0	0	0	0	0	0	0	0	0	2	0	0	0	0	0	0	0	0	0	0	0	0	0	0	0	0	0	0
503236	k _ B a c t e r i a ;p _ F i r m i c u t e s ;c _ C l o s t r i d i a ;o _ C l o s t r i d i a l e s ;f _ [ T i s s i e r e l l a c e a e ] ;g _ A n a e r o c o c c u s ;s _	0	0	0	0	0	0	0	0	0	0	0	0	0	0	0	0	0	0	0	0	0	0	0	0	0	0	0	0	0	0	0	0	0	0	0	0	2	0	0	0	0	0	0	0	0	0	0	0
344114	k _ B a c t e r i a ;p _ F i r m i c u t e s ;c _ C l o s t r i d i a ;o _ C l o s t r i d i a l e s ;f _ L a c h n o s p i r a c e a e ;g _ D o r e a ;s _	0	0	0	0	0	1	0	0	0	0	0	0	0	0	0	0	1	0	0	0	1	0	0	1	0	0	0	0	0	0	0	0	0	0	0	0	1	0	0	0	0	0	0	0	1	1	0	0
354461	k _ B a c t e r i a ;p _ F i r m i c u t e s ;c _ C l o s t r i d i a ;o _ C l o s t r i d i a l e s ;f _ L a c h n o s p i r a c e a e ;g _ B l a u t i a ;s _ o b e u m	0	0	0	0	0	0	0	0	0	1	0	0	0	0	0	1	0	0	0	0	0	0	0	0	1	0	0	0	0	0	0	0	0	0	0	2	0	1	0	0	0	1	0	0	0	0	0	0
180572	k _ B a c t e r i a ;p _ F i r m i c u t e s ;c _ C l o s t r i d i a ;o _ C l o s t r i d i a l e s ;f _ R u m i n o c o c c a c e a e ;g _ F a e c a l i b a c t e r i u m ;s _ p r a u s n i t z i i	0	0	0	0	0	0	0	0	1	0	2	0	0	1	0	0	0	0	0	0	1	1	0	0	0	5	0	0	1	2	9	1	0	1	1	0	0	6	0	1	2	1	0	0	5	0	0	0
110944	k _ B a c t e r i a ;p _ F i r m i c u t e s ;c _ C l o s t r i d i a ;o _ C l o s t r i d i a l e s ;f _ L a c h n o s p i r a c e a e ;g _ B l a u t i a ;s _ p r o d u c t a	0	0	0	0	0	2	0	0	0	0	0	0	0	0	0	0	0	0	0	0	0	0	0	0	0	0	0	0	0	0	0	0	0	0	0	0	0	0	0	0	0	0	0	0	0	0	0	0
187256	k _ B a c t e r i a ;p _ F i r m i c u t e s ;c _ C l o s t r i d i a ;o _ C l o s t r i d i a l e s ;f _ L a c h n o s p i r a c e a e ;g _ R o s e b u r i a ;s _	0	0	1	0	0	0	0	0	2	0	0	0	0	0	0	2	0	0	0	0	0	0	0	0	1	0	1	0	0	0	0	0	0	0	0	0	0	0	0	0	0	0	0	0	0	0	0	0
348748	k _ B a c t e r i a ;p _ F i r m i c u t e s ;c _ C l o s t r i d i a ;o _ C l o s t r i d i a l e s ;f _ L a c h n o s p i r a c e a e	1	0	0	0	0	0	1	0	0	0	0	1	0	2	0	2	0	0	0	0	0	1	0	0	3	0	4	0	0	0	0	1	0	0	1	0	0	3	0	0	20	0	0	0	0	0	0	0
4472202	k _ B a c t e r i a ;p _ F i r m i c u t e s ;c _ C l o s t r i d i a ;o _ C l o s t r i d i a l e s ;f _ L a c h n o s p i r a c e a e ;g _ [ R u m i n o c o c c u s ] ;s _	2	4	1	0	1	0	0	0	0	1	1	1	1	0	0	4	0	1	0	1	1	0	0	1	0	0	0	0	0	2	0	0	1	1	0	0	2	4	0	0	2	1	1	0	3	0	0	0
343090	k _ B a c t e r i a ;p _ F i r m i c u t e s ;c _ C l o s t r i d i a ;o _ C l o s t r i d i a l e s ;f _ C l o s t r i d i a c e a e ;g _ ;s _	0	0	0	0	0	0	0	0	0	0	0	0	0	0	0	0	0	0	0	0	1	0	0	0	1	0	0	0	0	0	12	0	0	2	0	0	0	3	0	0	0	15	0	0	0	0	0	0
182522	k _ B a c t e r i a ;p _ F i r m i c u t e s ;c _ C l o s t r i d i a ;o _ C l o s t r i d i a l e s ;f _ L a c h n o s p i r a c e a e ;g _ R o s e b u r i a	1	0	0	0	0	0	1	0	0	0	0	0	0	0	0	0	0	0	0	0	0	0	0	0	0	0	0	0	0	0	0	0	0	0	0	0	0	0	0	0	0	0	0	0	0	0	0	0
4379957	k _ B a c t e r i a ;p _ F i r m i c u t e s ;c _ C l o s t r i d i a ;o _ C l o s t r i d i a l e s ;f _ L a c h n o s p i r a c e a e ;g _ R o s e b u r i a ;s _	0	0	0	0	0	0	0	0	0	0	0	0	0	0	0	0	0	0	0	0	0	0	0	0	0	0	1	0	0	0	0	0	0	0	0	1	0	0	0	0	0	0	0	0	0	0	0	0
366147	k _ B a c t e r i a ;p _ B a c t e r o i d e t e s ;c _ B a c t e r o i d i a ;o _ B a c t e r o i d a l e s ;f _ [ P a r a p r e v o t e l l a c e a e ] ;g _ P a r a p r e v o t e l l a ;s _	0	37	20	0	0	0	12	6	126	3	0	2	0	10	0	0	0	0	0	0	0	12	224	0	0	115	0	0	0	42	0	22	0	159	23	0	0	11	201	25	0	0	20	0	0	11	0	0
761968	k _ B a c t e r i a ;p _ F i r m i c u t e s ;c _ C l o s t r i d i a ;o _ C l o s t r i d i a l e s ;f _ L a c h n o s p i r a c e a e ;g _ [ R u m i n o c o c c u s ] ;s _	1	17	0	3	0	9	1	12	0	4	23	0	7	3	1	10	4	1	1	1	2	4	1	12	9	5	5	1	2	5	3	1	3	7	8	21	6	13	7	8	7	2	0	4	3	0	0	1
177100	k _ B a c t e r i a ;p _ F i r m i c u t e s ;c _ C l o s t r i d i a ;o _ C l o s t r i d i a l e s ;f _ L a c h n o s p i r a c e a e ;g _ [ R u m i n o c o c c u s ] ;s _	11	35	3	1	5	3	15	3	18	13	41	9	27	11	8	19	14	4	1	2	5	8	4	18	60	15	9	25	11	44	68	7	9	14	9	57	16	74	0	13	38	26	8	3	27	0	5	12
177101	k _ B a c t e r i a ;p _ F i r m i c u t e s ;c _ C l o s t r i d i a ;o _ C l o s t r i d i a l e s ;f _ L a c h n o s p i r a c e a e ;g _ B l a u t i a ;s _	0	0	1	0	0	0	0	2	0	0	0	0	1	0	0	0	0	0	0	0	0	0	0	0	0	0	0	0	0	0	0	0	0	0	0	1	0	0	1	1	1	0	0	0	0	0	0	0
293076	k _ B a c t e r i a ;p _ F i r m i c u t e s ;c _ C l o s t r i d i a ;o _ C l o s t r i d i a l e s ;f _ R u m i n o c o c c a c e a e ;g _ R u m i n o c o c c u s ;s _	0	1	3	0	0	0	0	0	0	0	0	0	0	0	0	0	0	0	0	0	1	0	0	0	0	0	0	1	0	0	0	0	0	0	0	0	2	0	0	0	0	0	0	0	0	0	0	0
315463	k _ B a c t e r i a ;p _ F i r m i c u t e s ;c _ C l o s t r i d i a ;o _ C l o s t r i d i a l e s ;f _ R u m i n o c o c c a c e a e	0	0	0	0	0	0	0	0	0	0	0	0	0	0	0	0	0	0	0	0	0	0	0	0	0	1	0	0	0	0	0	0	0	0	0	0	0	0	0	0	0	1	0	0	0	0	0	0
315462	k _ B a c t e r i a ;p _ F i r m i c u t e s ;c _ C l o s t r i d i a ;o _ C l o s t r i d i a l e s ;f _ L a c h n o s p i r a c e a e ;g _ ;s _	0	0	0	0	0	0	0	0	0	0	1	1	0	0	0	0	0	0	0	0	0	0	0	1	1	1	2	1	0	6	0	0	4	1	0	2	0	1	3	0	1	0	1	1	0	0	0	0
185715	k _ B a c t e r i a ;p _ F i r m i c u t e s ;c _ C l o s t r i d i a ;o _ C l o s t r i d i a l e s ;f _ L a c h n o s p i r a c e a e	5	0	2	3	7	5	9	20	0	4	26	2	26	2	4	8	12	2	2	0	1	1	3	4	15	8	4	9	2	0	4	1	7	3	1	8	2	3	2	4	3	0	6	2	0	4	1	8
185711	k _ B a c t e r i a ;p _ F i r m i c u t e s ;c _ C l o s t r i d i a ;o _ C l o s t r i d i a l e s ;f _ L a c h n o s p i r a c e a e ;g _ ;s _	0	0	0	0	0	0	0	0	0	0	0	0	0	0	0	3	0	0	0	0	0	0	0	0	0	0	0	0	0	0	0	0	0	0	0	0	0	0	0	0	0	0	1	0	0	0	0	0
404292	k _ B a c t e r i a ;p _ F i r m i c u t e s ;c _ C l o s t r i d i a ;o _ C l o s t r i d i a l e s ;f _ L a c h n o s p i r a c e a e ;g _ B l a u t i a ;s _	1	2	1	0	0	5	0	0	0	3	0	0	1	0	0	0	1	0	0	0	0	2	2	1	1	1	0	1	0	1	0	0	3	0	1	0	0	0	1	0	3	2	2	0	0	0	0	0
181155	k _ B a c t e r i a ;p _ F i r m i c u t e s ;c _ C l o s t r i d i a ;o _ C l o s t r i d i a l e s ;f _ V e i l l o n e l l a c e a e	0	0	0	0	0	0	0	0	0	0	0	0	1	0	0	0	0	0	0	0	0	0	0	0	0	0	0	0	0	0	0	0	0	0	0	0	0	0	0	0	0	1	0	0	0	0	0	0
364926	k _ B a c t e r i a ;p _ B a c t e r o i d e t e s ;c _ B a c t e r o i d i a ;o _ B a c t e r o i d a l e s ;f _ B a c t e r o i d a c e a e ;g _ B a c t e r o i d e s ;s _	408	90	1228	1240	237	3179	238	1173	40	1066	15	3144	4	18	193	22	7787	23902	15502	2503	68	4	10	7788	2798	198	133	137	9	24	0	20	9	2988	69	112	599	9	626	272	64	6128	176	170	186	68	13	97
4392196	k _ B a c t e r i a ;p _ F i r m i c u t e s ;c _ C l o s t r i d i a ;o _ C l o s t r i d i a l e s ;f _ L a c h n o s p i r a c e a e ;g _ B l a u t i a ;s _	0	0	0	0	0	0	0	0	0	0	0	0	0	0	0	0	0	0	0	0	0	0	0	0	0	0	0	0	0	0	0	0	0	0	0	0	0	1	0	0	0	0	0	0	0	0	0	0
509709	k _ B a c t e r i a ;p _ F i r m i c u t e s ;c _ C l o s t r i d i a ;o _ C l o s t r i d i a l e s ;f _ L a c h n o s p i r a c e a e ;g _ ;s _	7	21	6	0	16	12	31	8	26	6	6	7	1	16	0	44	0	5	3	0	7	17	9	23	63	19	97	13	0	14	1	12	24	12	14	15	38	39	16	34	26	2	35	90	16	27	0	11
185670	k _ B a c t e r i a ;p _ F i r m i c u t e s ;c _ C l o s t r i d i a ;o _ C l o s t r i d i a l e s ;f _ R u m i n o c o c c a c e a e ;g _ O s c i l l o s p i r a ;s _	0	0	0	0	0	0	0	0	0	1	0	0	0	0	0	0	0	0	0	0	0	0	0	1	0	0	0	0	0	1	0	0	0	0	0	1	0	0	0	0	0	0	0	0	0	0	0	0
316845	k _ B a c t e r i a ;p _ F i r m i c u t e s ;c _ C l o s t r i d i a ;o _ C l o s t r i d i a l e s ;f _ R u m i n o c o c c a c e a e ;g _ O s c i l l o s p i r a ;s _	0	0	0	0	0	0	0	0	0	0	0	0	0	0	0	0	0	0	0	0	0	0	0	0	0	0	0	0	0	0	1	0	0	0	0	1	0	0	0	0	0	0	0	0	0	0	1	0
210092	k _ B a c t e r i a ;p _ F i r m i c u t e s ;c _ C l o s t r i d i a ;o _ C l o s t r i d i a l e s ;f _ L a c h n o s p i r a c e a e ;g _ R o s e b u r i a ;s _	0	0	0	0	0	0	0	0	0	0	0	0	0	0	0	0	0	0	0	0	0	0	0	0	2	0	0	0	0	0	0	0	1	0	0	0	0	0	0	0	0	0	0	0	0	0	0	0
210542	k _ B a c t e r i a ;p _ F i r m i c u t e s ;c _ C l o s t r i d i a ;o _ C l o s t r i d i a l e s ;f _ L a c h n o s p i r a c e a e ;g _ L a c h n o s p i r a ;s _	0	0	0	0	0	1	0	2	0	0	0	0	0	0	0	0	0	0	0	0	0	0	0	0	0	0	0	0	0	0	0	0	0	0	0	0	0	0	0	0	0	0	0	0	0	0	0	0
210095	k _ B a c t e r i a ;p _ F i r m i c u t e s ;c _ C l o s t r i d i a ;o _ C l o s t r i d i a l e s ;f _ R u m i n o c o c c a c e a e ;g _ R u m i n o c o c c u s ;s _	0	4	0	0	1	18	0	0	1	0	0	0	0	0	0	0	0	0	0	0	1	0	0	0	0	2	0	0	0	0	0	0	0	1	0	0	7	0	0	0	0	3	0	0	0	0	0	0
2873589	k _ B a c t e r i a ;p _ P r o t e o b a c t e r i a ;c _ G a m m a p r o t e o b a c t e r i a ;o _ P a s t e u r e l l a l e s ;f _ P a s t e u r e l l a c e a e ;g _ H a e m o p h i l u s ;s _ p a r a i n f l u e n z a e	0	0	0	0	0	0	3	0	1	0	0	0	0	0	0	0	0	0	0	0	1	9	1	0	0	0	0	0	0	6	0	0	11	0	0	0	0	0	0	0	15	0	0	0	0	0	0	0
290251	k _ B a c t e r i a ;p _ F i r m i c u t e s ;c _ C l o s t r i d i a ;o _ C l o s t r i d i a l e s ;f _ C l o s t r i d i a c e a e ;g _ C l o s t r i d i u m ;s _	0	0	0	0	0	0	0	0	0	0	0	0	0	0	0	0	0	0	0	0	0	0	0	0	0	0	0	0	0	0	0	0	0	0	0	0	0	0	0	0	0	0	0	0	2	0	0	0
191148	k _ B a c t e r i a ;p _ F i r m i c u t e s ;c _ C l o s t r i d i a ;o _ C l o s t r i d i a l e s ;f _ R u m i n o c o c c a c e a e ;g _ F a e c a l i b a c t e r i u m ;s _ p r a u s n i t z i i	0	0	1	0	1	2	0	0	12	4	3	1	2	3	0	0	0	0	0	0	0	0	2	6	7	6	3	4	1	6	7	1	1	12	0	2	0	7	1	1	4	3	9	0	1	0	0	5
195305	k _ B a c t e r i a ;p _ F i r m i c u t e s ;c _ C l o s t r i d i a ;o _ C l o s t r i d i a l e s ;f _ L a c h n o s p i r a c e a e ;g _ [ R u m i n o c o c c u s ] ;s _	0	1	1	0	2	0	0	0	1	2	18	1	8	0	0	0	1	0	0	0	1	1	0	0	10	0	2	6	0	1	3	0	1	1	0	17	0	1	0	3	1	0	0	4	1	0	3	1
210890	k _ B a c t e r i a ;p _ F i r m i c u t e s ;c _ C l o s t r i d i a ;o _ C l o s t r i d i a l e s ;f _ R u m i n o c o c c a c e a e	0	0	0	0	0	1	0	0	0	0	0	0	0	0	0	1	0	0	0	0	0	0	0	0	0	0	0	0	0	0	0	0	0	0	0	0	0	0	0	0	0	1	0	0	0	0	0	0
198151	k _ B a c t e r i a ;p _ F i r m i c u t e s ;c _ C l o s t r i d i a ;o _ C l o s t r i d i a l e s ;f _ R u m i n o c o c c a c e a e ;g _ O s c i l l o s p i r a ;s _	19	39	55	0	7	1	7	16	35	2	1	26	5	20	5	4	25	0	1	0	14	21	33	42	23	129	24	7	0	24	4	43	3	81	7	172	1031	6	1	521	45	162	88	0	4	26	4	44
4467447	k _ B a c t e r i a ;p _ B a c t e r o i d e t e s ;c _ B a c t e r o i d i a ;o _ B a c t e r o i d a l e s ;f _ B a c t e r o i d a c e a e ;g _ B a c t e r o i d e s ;s _ o v a t u s	0	0	0	0	0	0	0	0	0	0	0	0	0	0	0	0	0	0	0	0	0	0	0	0	0	0	0	0	0	0	0	0	0	0	0	0	0	0	0	0	0	0	0	0	0	0	0	0
2061739	k _ B a c t e r i a ;p _ B a c t e r o i d e t e s ;c _ B a c t e r o i d i a ;o _ B a c t e r o i d a l e s ;f _ B a c t e r o i d a c e a e ;g _ B a c t e r o i d e s	0	0	0	0	0	0	0	0	0	0	0	0	0	0	0	0	1	1	0	0	1	0	0	0	0	0	0	0	0	0	0	0	0	0	0	0	0	0	0	0	0	0	1	0	0	0	0	1
2821474	k _ B a c t e r i a ;p _ F i r m i c u t e s ;c _ C l o s t r i d i a ;o _ C l o s t r i d i a l e s ;f _ L a c h n o s p i r a c e a e ;g _ C l o s t r i d i u m ;s _ h a t h e w a y i	0	2	0	0	0	0	0	3	0	0	0	0	0	0	0	1	0	0	0	1	0	0	0	0	0	0	0	0	0	0	0	0	0	0	0	0	7	0	0	0	0	0	0	0	0	0	0	0
176470	k _ B a c t e r i a ;p _ F i r m i c u t e s ;c _ C l o s t r i d i a ;o _ C l o s t r i d i a l e s ;f _ C l o s t r i d i a c e a e	0	0	0	0	0	0	0	0	0	8	0	0	0	0	0	0	0	0	0	0	0	0	1	0	0	0	0	0	0	0	0	1	0	0	0	0	0	0	0	0	0	0	0	0	0	0	0	0
179625	k _ B a c t e r i a ;p _ F i r m i c u t e s ;c _ C l o s t r i d i a ;o _ C l o s t r i d i a l e s ;f _ L a c h n o s p i r a c e a e ;g _ [ R u m i n o c o c c u s ] ;s _	8	7	2	1	10	0	2	0	0	3	0	3	34	1	2	4	6	0	1	1	2	0	1	9	1	3	0	1	1	7	4	1	0	1	3	2	1	24	0	5	6	1	0	1	3	0	0	1
519746	k _ B a c t e r i a ;p _ F i r m i c u t e s ;c _ E r y s i p e l o t r i c h i ;o _ E r y s i p e l o t r i c h a l e s ;f _ E r y s i p e l o t r i c h a c e a e ;g _ ;s _	0	0	0	0	0	0	0	0	0	0	0	0	0	0	0	0	0	0	0	0	0	0	1	0	0	0	0	0	0	0	0	0	0	0	0	0	0	0	0	0	0	0	0	0	0	0	0	0
179623	k _ B a c t e r i a ;p _ F i r m i c u t e s ;c _ C l o s t r i d i a ;o _ C l o s t r i d i a l e s ;f _ L a c h n o s p i r a c e a e ;g _ B l a u t i a ;s _	0	1	1	0	0	0	1	0	0	2	1	0	0	0	0	0	1	0	0	0	1	0	0	3	0	0	1	2	0	2	0	3	0	0	0	1	0	1	0	0	0	0	0	0	0	0	0	1
517583	k _ B a c t e r i a ;p _ F i r m i c u t e s ;c _ C l o s t r i d i a ;o _ C l o s t r i d i a l e s ;f _ L a c h n o s p i r a c e a e	0	4	2	0	0	0	0	0	0	2	2	0	1	0	0	11	0	0	0	0	0	0	0	2	1	1	3	3	0	0	0	1	4	5	13	5	0	4	5	3	6	0	5	0	0	1	0	0
4338624	k _ B a c t e r i a ;p _ P r o t e o b a c t e r i a ;c _ B e t a p r o t e o b a c t e r i a ;o _ B u r k h o l d e r i a l e s ;f _ A l c a l i g e n a c e a e ;g _ S u t t e r e l l a ;s _	0	0	1	0	0	0	0	0	0	0	0	0	0	0	0	0	0	0	0	0	0	0	0	0	0	0	0	0	0	0	0	0	0	0	0	0	0	2	0	0	0	0	0	0	0	0	0	0
495394	k _ B a c t e r i a ;p _ B a c t e r o i d e t e s ;c _ B a c t e r o i d i a ;o _ B a c t e r o i d a l e s ;f _ P r e v o t e l l a c e a e ;g _ P r e v o t e l l a ;s _	0	1	0	0	0	0	0	2	0	0	0	0	0	1	0	0	0	0	0	0	0	0	0	0	0	0	0	0	0	0	0	0	0	0	0	0	0	0	0	0	0	0	0	0	0	0	0	0
302746	k _ B a c t e r i a ;p _ F i r m i c u t e s ;c _ C l o s t r i d i a ;o _ C l o s t r i d i a l e s ;f _ L a c h n o s p i r a c e a e ;g _ R o s e b u r i a	5	1	1	0	0	0	7	0	10	1	1	0	1	1	2	0	0	0	0	0	0	11	0	1	10	3	3	7	0	1	2	1	1	1	1	0	0	15	0	6	0	1	7	0	0	3	1	0
757622	k _ B a c t e r i a ;p _ F i r m i c u t e s ;c _ C l o s t r i d i a ;o _ C l o s t r i d i a l e s ;f _ V e i l l o n e l l a c e a e ;g _ V e i l l o n e l l a ;s _ d i s p a r	1	0	4	0	1	1	5	0	4	1	4	0	2	1	2	0	0	0	0	0	0	9	0	1	3	9	3	1	5	21	2	1	51	0	0	0	1	0	0	1	12	8	1	0	0	0	0	4
338926	k _ B a c t e r i a ;p _ F i r m i c u t e s ;c _ C l o s t r i d i a ;o _ C l o s t r i d i a l e s ;f _ L a c h n o s p i r a c e a e ;g _ D o r e a ;s _ f o r m i c i g e n e r a n s	0	1	0	0	0	0	0	0	0	0	0	0	0	0	0	0	0	0	0	0	0	1	1	0	1	0	0	0	0	0	0	0	0	0	0	0	0	0	1	1	0	0	0	0	0	0	0	0
571165	k _ B a c t e r i a ;p _ F i r m i c u t e s ;c _ C l o s t r i d i a ;o _ C l o s t r i d i a l e s ;f _ R u m i n o c o c c a c e a e	0	2	0	0	0	5	0	0	5	0	0	0	0	0	0	0	0	0	0	0	1	0	0	0	0	0	0	0	0	0	1	0	0	0	1	7	0	2	0	0	0	2	0	0	0	0	2	2
516987	k _ B a c t e r i a ;p _ F i r m i c u t e s ;c _ C l o s t r i d i a ;o _ C l o s t r i d i a l e s ;f _ R u m i n o c o c c a c e a e ;g _ R u m i n o c o c c u s ;s _	0	0	0	0	0	0	0	0	0	0	0	0	0	0	0	0	0	0	0	0	0	0	0	0	0	0	0	0	0	0	0	0	0	0	0	0	0	0	0	0	0	0	0	0	0	0	0	0
4352242	k _ B a c t e r i a ;p _ C y a n o b a c t e r i a ;c _ 4 C 0 d - 2 ;o _ Y S 2 ;f _ ;g _ ;s _	0	0	0	0	0	0	0	0	0	0	0	0	0	0	0	0	0	0	0	0	0	0	12	0	0	0	0	0	0	0	61	0	0	0	0	0	0	0	0	0	0	0	0	0	0	0	0	0
363266	k _ B a c t e r i a ;p _ F i r m i c u t e s ;c _ C l o s t r i d i a ;o _ C l o s t r i d i a l e s ;f _ L a c h n o s p i r a c e a e	0	0	1	0	1	2	0	1	0	1	1	0	1	1	0	0	1	0	0	0	0	0	2	0	0	2	2	2	0	0	0	0	2	0	0	0	0	0	0	1	0	0	0	0	0	0	0	1
583134	k _ B a c t e r i a ;p _ F i r m i c u t e s ;c _ C l o s t r i d i a ;o _ C l o s t r i d i a l e s ;f _ R u m i n o c o c c a c e a e ;g _ ;s _	3	0	3	0	0	0	3	0	0	0	0	0	0	14	4	0	0	0	0	0	2	1	3	0	0	0	5	5	0	9	2	0	0	0	2	0	0	4	2	1	0	1	6	0	0	0	0	1
331472	k _ B a c t e r i a ;p _ F i r m i c u t e s ;c _ C l o s t r i d i a ;o _ C l o s t r i d i a l e s ;f _ R u m i n o c o c c a c e a e ;g _ ;s _	0	0	0	0	0	0	0	0	0	0	0	0	0	0	0	0	0	0	0	0	0	0	0	0	0	0	0	0	0	2	0	0	0	0	0	0	0	0	0	0	3	0	0	0	0	0	0	0
30622	k _ B a c t e r i a ;p _ F i r m i c u t e s ;c _ C l o s t r i d i a ;o _ C l o s t r i d i a l e s ;f _ L a c h n o s p i r a c e a e	0	0	0	0	0	0	0	0	0	0	0	0	0	0	0	0	0	0	0	0	0	0	0	0	0	0	0	0	0	0	0	0	2	0	0	0	0	0	0	0	2	0	0	0	0	0	0	0
365634	k _ B a c t e r i a ;p _ F i r m i c u t e s ;c _ C l o s t r i d i a ;o _ C l o s t r i d i a l e s ;f _ L a c h n o s p i r a c e a e	4	1	4	0	3	1	9	4	3	1	0	0	4	4	1	15	0	0	1	0	4	9	0	1	24	4	22	21	0	13	2	2	24	10	6	2	0	12	1	6	12	0	4	0	1	7	2	1
4390593	k _ B a c t e r i a ;p _ F i r m i c u t e s ;c _ C l o s t r i d i a ;o _ C l o s t r i d i a l e s ;f _ ;g _ ;s _	0	1	0	0	0	0	0	0	0	0	0	78	0	0	0	0	0	0	0	0	0	0	0	0	0	0	0	0	0	0	0	0	0	0	0	0	0	0	0	0	0	0	0	0	0	0	0	0
4309550	k _ B a c t e r i a ;p _ F i r m i c u t e s ;c _ B a c i l l i ;o _ L a c t o b a c i l l a l e s ;f _ S t r e p t o c o c c a c e a e ;g _ S t r e p t o c o c c u s ;s _ s o b r i n u s	0	0	0	0	0	0	0	0	0	0	0	0	0	0	0	0	0	0	0	0	0	0	0	0	0	0	0	0	0	0	0	0	0	0	0	0	0	0	0	0	0	0	0	0	0	0	0	0
86428	k _ B a c t e r i a ;p _ F i r m i c u t e s ;c _ C l o s t r i d i a ;o _ C l o s t r i d i a l e s ;f _ V e i l l o n e l l a c e a e ;g _ V e i l l o n e l l a ;s _ d i s p a r	1	2	0	0	0	0	0	0	1	0	0	0	0	1	0	0	0	0	0	0	0	0	3	0	0	1	0	0	1	4	0	0	15	2	1	0	0	0	0	0	3	0	0	0	0	0	0	1
344726	k _ B a c t e r i a ;p _ F i r m i c u t e s ;c _ C l o s t r i d i a ;o _ C l o s t r i d i a l e s ;f _ L a c h n o s p i r a c e a e	0	0	0	0	0	0	0	0	0	0	0	0	0	0	0	0	0	0	0	0	0	0	0	0	0	0	1	0	0	0	0	0	0	1	0	0	0	1	0	2	0	0	0	0	0	0	0	0
3272764	k _ B a c t e r i a ;p _ F i r m i c u t e s ;c _ C l o s t r i d i a ;o _ C l o s t r i d i a l e s ;f _ L a c h n o s p i r a c e a e ;g _ R o s e b u r i a	3	1	1	0	0	0	3	0	4	0	0	0	0	1	2	0	0	0	0	0	0	4	0	0	6	0	3	3	0	0	1	0	2	0	0	1	0	5	0	3	0	0	3	0	0	0	1	2
368486	k _ B a c t e r i a ;p _ F i r m i c u t e s ;c _ E r y s i p e l o t r i c h i ;o _ E r y s i p e l o t r i c h a l e s ;f _ E r y s i p e l o t r i c h a c e a e ;g _ [ E u b a c t e r i u m ] ;s _ d o l i c h u m	0	36	0	0	1	6	7	1	0	0	8	0	32	0	0	10	11	0	0	1	0	0	0	2	0	0	0	0	0	0	0	0	0	0	0	6	7	0	0	0	0	2	0	0	0	0	0	0
322466	k _ B a c t e r i a ;p _ F i r m i c u t e s ;c _ C l o s t r i d i a ;o _ C l o s t r i d i a l e s ;f _ L a c h n o s p i r a c e a e ;g _ ;s _	0	1	0	0	0	0	0	0	0	0	1	0	0	0	0	4	0	0	0	0	1	0	1	0	1	0	0	0	1	0	0	0	1	0	0	0	0	0	0	0	0	0	0	2	0	0	0	0
197661	k _ B a c t e r i a ;p _ F i r m i c u t e s ;c _ C l o s t r i d i a ;o _ C l o s t r i d i a l e s ;f _ L a c h n o s p i r a c e a e ;g _ ;s _	0	0	0	0	0	0	0	0	0	0	0	0	0	0	0	0	0	0	0	0	0	0	0	0	0	0	0	0	0	0	0	0	0	0	0	0	0	0	0	0	0	0	0	2	0	0	0	0
197334	k _ B a c t e r i a ;p _ F i r m i c u t e s ;c _ C l o s t r i d i a ;o _ C l o s t r i d i a l e s ;f _ L a c h n o s p i r a c e a e ;g _ R o s e b u r i a ;s _	0	0	0	0	0	0	1	0	1	0	0	0	0	0	0	5	0	0	0	0	1	2	0	0	8	1	2	1	0	1	0	1	1	1	0	1	1	2	0	1	2	0	2	0	0	0	0	1
353195	k _ B a c t e r i a ;p _ F i r m i c u t e s ;c _ C l o s t r i d i a ;o _ C l o s t r i d i a l e s ;f _ L a c h n o s p i r a c e a e ;g _ ;s _	322	155	168	1	0	0	314	0	5	2	0	0	11	69	142	14	0	0	0	0	0	9	134	11	0	2	12	203	0	113	1	2	800	0	0	0	2	6	0	2	178	1	65	0	0	1	0	23
331697	k _ B a c t e r i a ;p _ P r o t e o b a c t e r i a ;c _ G a m m a p r o t e o b a c t e r i a ;o _ E n t e r o b a c t e r i a l e s ;f _ E n t e r o b a c t e r i a c e a e	0	0	0	0	0	1	0	0	0	0	0	0	0	0	0	0	0	0	0	0	0	0	0	0	0	0	0	0	0	0	0	0	0	0	0	0	11	0	0	0	0	0	0	0	0	0	0	0
302333	k _ B a c t e r i a ;p _ F i r m i c u t e s ;c _ C l o s t r i d i a ;o _ C l o s t r i d i a l e s ;f _ R u m i n o c o c c a c e a e ;g _ O s c i l l o s p i r a ;s _	1	0	0	0	0	0	0	0	0	0	0	0	0	1	0	0	0	0	0	0	0	0	1	0	0	0	1	0	0	1	0	1	1	0	0	0	0	0	0	7	0	0	1	0	0	0	0	0
360315	k _ B a c t e r i a ;p _ F i r m i c u t e s ;c _ C l o s t r i d i a ;o _ C l o s t r i d i a l e s ;f _ ;g _ ;s _	15	1	0	0	0	0	6	0	0	0	0	0	0	0	4	0	0	0	0	0	0	0	0	0	0	0	0	0	0	9	61	0	75	0	0	0	0	0	0	38	0	0	0	0	0	0	0	102
187081	k _ B a c t e r i a ;p _ F i r m i c u t e s ;c _ C l o s t r i d i a ;o _ C l o s t r i d i a l e s ;f _ ;g _ ;s _	3	1	0	0	0	0	0	0	0	0	0	0	0	0	0	3	0	0	0	0	0	1	1	2	0	0	1	1	0	0	1	0	0	2	0	0	0	0	1	0	0	0	0	0	0	0	0	0
607877	k _ B a c t e r i a ;p _ F i r m i c u t e s ;c _ C l o s t r i d i a ;o _ C l o s t r i d i a l e s ;f _ L a c h n o s p i r a c e a e ;g _ R o s e b u r i a ;s _	3	1	3	0	0	2	3	3	3	0	0	0	0	2	0	1	0	2	0	0	0	1	0	1	62	9	9	5	0	1	0	0	2	3	1	0	0	9	1	5	0	0	13	0	2	2	1	0
363844	k _ B a c t e r i a ;p _ F i r m i c u t e s ;c _ C l o s t r i d i a ;o _ C l o s t r i d i a l e s	0	0	0	0	0	0	0	0	0	0	0	0	0	0	0	0	0	0	0	0	0	0	0	0	0	0	0	1	0	0	0	0	0	0	0	1	0	0	0	0	1	0	0	0	0	0	0	0
526983	k _ B a c t e r i a ;p _ F i r m i c u t e s ;c _ C l o s t r i d i a ;o _ C l o s t r i d i a l e s ;f _ R u m i n o c o c c a c e a e ;g _ ;s _	16	0	0	0	0	0	2	0	0	0	0	0	0	0	6	0	0	0	0	0	0	0	0	0	0	0	0	0	0	0	0	0	0	0	0	0	0	0	0	0	0	0	0	0	0	0	0	0
175741	k _ B a c t e r i a ;p _ F i r m i c u t e s ;c _ C l o s t r i d i a ;o _ C l o s t r i d i a l e s ;f _ L a c h n o s p i r a c e a e ;g _ R o s e b u r i a ;s _ f a e c i s	2	0	2	0	1	1	3	1	2	2	2	0	1	1	0	3	0	0	0	0	1	6	0	2	19	3	5	3	1	9	2	1	4	0	3	2	0	12	1	4	22	0	4	0	1	1	0	3
296960	k _ B a c t e r i a ;p _ F i r m i c u t e s ;c _ C l o s t r i d i a ;o _ C l o s t r i d i a l e s ;f _ L a c h n o s p i r a c e a e ;g _ C o p r o c o c c u s	0	0	0	0	0	0	0	0	0	0	0	0	0	0	0	0	0	0	0	0	0	0	2	0	0	0	0	0	0	0	0	0	46	13	0	0	0	0	0	0	0	0	0	0	0	0	0	0
4452400	k _ B a c t e r i a ;p _ F i r m i c u t e s ;c _ C l o s t r i d i a ;o _ C l o s t r i d i a l e s ;f _ L a c h n o s p i r a c e a e ;g _ ;s _	0	0	0	0	0	1	0	0	1	0	1	0	0	0	0	1	0	0	0	0	1	0	2	1	1	0	2	2	0	2	0	0	0	1	0	1	3	1	1	2	2	0	3	3	3	1	0	0
197273	k _ B a c t e r i a ;p _ F i r m i c u t e s ;c _ B a c i l l i ;o _ L a c t o b a c i l l a l e s ;f _ S t r e p t o c o c c a c e a e ;g _ S t r e p t o c o c c u s ;s _	0	0	0	0	0	0	0	0	0	0	0	0	1	0	0	0	0	0	0	0	0	0	0	0	0	0	1	0	0	0	0	0	0	0	0	0	0	0	0	0	0	0	0	0	0	0	0	0
190956	k _ B a c t e r i a ;p _ F i r m i c u t e s ;c _ C l o s t r i d i a ;o _ C l o s t r i d i a l e s ;f _ L a c h n o s p i r a c e a e ;g _ B l a u t i a ;s _	0	0	0	0	0	1	0	0	0	0	1	0	1	0	0	0	0	0	0	0	1	0	0	1	0	0	0	0	1	0	0	0	0	0	0	0	0	0	0	0	0	0	0	0	0	0	0	0
197274	k _ B a c t e r i a ;p _ F i r m i c u t e s ;c _ C l o s t r i d i a ;o _ C l o s t r i d i a l e s ;f _ R u m i n o c o c c a c e a e ;g _ O s c i l l o s p i r a ;s _	16	13	11	0	2	0	6	2	10	1	0	1	2	27	6	3	5	0	0	0	19	14	167	80	11	56	42	19	0	47	0	36	57	89	24	4	110	52	10	68	146	35	57	0	16	8	0	44
165118	k _ B a c t e r i a ;p _ B a c t e r o i d e t e s ;c _ B a c t e r o i d i a ;o _ B a c t e r o i d a l e s ;f _ [ P a r a p r e v o t e l l a c e a e ] ;g _ P a r a p r e v o t e l l a ;s _	0	123	0	8	0	0	32	120	222	17	8	0	4	13	0	0	0	0	0	0	0	1	3	0	0	0	0	0	0	147	0	14	0	816	451	0	0	171	1771	225	0	0	186	0	0	0	6	0
184249	k _ B a c t e r i a ;p _ F i r m i c u t e s ;c _ C l o s t r i d i a ;o _ C l o s t r i d i a l e s ;f _ C h r i s t e n s e n e l l a c e a e ;g _ ;s _	0	0	0	0	0	0	0	0	0	1	0	0	0	0	0	0	0	0	0	0	0	0	8	0	0	11	3	1	0	7	2	2	0	8	0	0	0	0	0	3	1	0	0	0	0	0	0	0
345899	k _ B a c t e r i a ;p _ B a c t e r o i d e t e s ;c _ B a c t e r o i d i a ;o _ B a c t e r o i d a l e s ;f _ P r e v o t e l l a c e a e ;g _ P r e v o t e l l a ;s _ c o p r i	1	0	0	0	0	0	0	1	19	763	0	0	1	4	0	0	0	0	0	0	2	3	4525	0	0	4	0	0	5	0	2	3049	1	0	2	0	0	0	1	8	0	0	0	5	1	383	0	0
300662	k _ B a c t e r i a ;p _ F i r m i c u t e s ;c _ C l o s t r i d i a ;o _ C l o s t r i d i a l e s ;f _ C l o s t r i d i a c e a e ;g _ S a r c i n a ;s _	0	0	0	0	0	0	0	0	0	7	0	0	0	0	0	0	0	0	0	0	35	0	25	0	0	0	0	0	0	0	0	1	1	0	0	0	0	0	0	1	0	0	0	0	0	0	1	0
183145	k _ B a c t e r i a ;p _ F i r m i c u t e s ;c _ C l o s t r i d i a ;o _ C l o s t r i d i a l e s ;f _ L a c h n o s p i r a c e a e ;g _ B l a u t i a ;s _	0	4	0	1	0	1	0	0	0	0	0	0	0	0	0	0	0	0	0	0	0	0	0	1	0	0	0	0	0	0	0	0	1	0	1	1	0	1	1	0	1	1	0	0	0	0	0	0
183147	k _ B a c t e r i a ;p _ F i r m i c u t e s ;c _ C l o s t r i d i a ;o _ C l o s t r i d i a l e s ;f _ L a c h n o s p i r a c e a e	0	0	0	0	0	0	0	0	0	0	0	0	0	0	0	0	0	0	0	0	0	0	0	0	0	0	0	0	0	0	0	0	0	0	0	0	0	0	0	0	0	0	0	0	1	0	0	0
977628	k _ B a c t e r i a ;p _ T e n e r i c u t e s ;c _ M o l l i c u t e s ;o _ R F 3 9 ;f _ ;g _ ;s _	0	0	0	0	0	0	0	0	0	0	0	0	0	0	0	0	0	0	0	0	0	0	0	0	0	0	0	0	0	0	0	0	0	0	0	0	0	0	0	0	0	0	0	0	0	0	0	0
183414	k _ B a c t e r i a ;p _ F i r m i c u t e s ;c _ C l o s t r i d i a ;o _ C l o s t r i d i a l e s ;f _ L a c h n o s p i r a c e a e ;g _ [ R u m i n o c o c c u s ] ;s _	0	0	0	0	1	0	0	0	0	0	0	0	0	0	0	0	0	0	0	0	0	0	0	0	0	0	0	0	0	0	0	0	0	0	0	0	1	0	0	0	0	0	0	0	0	0	0	0
374557	k _ B a c t e r i a ;p _ F i r m i c u t e s ;c _ C l o s t r i d i a ;o _ C l o s t r i d i a l e s ;f _ L a c h n o s p i r a c e a e ;g _ L a c h n o s p i r a ;s _	0	0	1	0	0	1	0	0	0	0	0	0	0	0	0	1	0	0	0	0	0	0	0	0	0	0	0	0	0	0	0	0	2	1	0	0	0	0	0	0	0	0	1	0	0	0	0	0
225316	k _ B a c t e r i a ;p _ F i r m i c u t e s ;c _ C l o s t r i d i a ;o _ C l o s t r i d i a l e s ;f _ C l o s t r i d i a c e a e ;g _ C l o s t r i d i u m ;s _ p e r f r i n g e n s	0	0	0	0	0	0	0	0	0	0	0	0	0	0	0	0	0	0	0	0	0	0	2	0	0	0	0	1	0	0	0	0	0	0	0	0	0	0	0	0	0	21	0	0	0	0	0	0
529180	k _ B a c t e r i a ;p _ F i r m i c u t e s ;c _ C l o s t r i d i a ;o _ C l o s t r i d i a l e s ;f _ L a c h n o s p i r a c e a e ;g _ C o p r o c o c c u s ;s _	224	148	154	549	275	300	946	1953	37	55	996	364	2617	155	123	175	1245	259	77	241	104	16	78	123	72	138	92	229	1249	23	248	54	210	58	51	259	76	70	160	134	140	75	278	172	73	85	77	181
186981	k _ B a c t e r i a ;p _ B a c t e r o i d e t e s ;c _ B a c t e r o i d i a ;o _ B a c t e r o i d a l e s ;f _ [ B a r n e s i e l l a c e a e ] ;g _ ;s _	0	0	0	0	0	1	1	0	0	1	0	0	0	0	0	9	2	0	0	0	0	0	1	78	0	0	1	61	0	2	0	0	0	0	0	3	0	0	1	0	1	179	0	0	0	0	0	4
289495	k _ B a c t e r i a ;p _ F i r m i c u t e s ;c _ C l o s t r i d i a ;o _ C l o s t r i d i a l e s ;f _ R u m i n o c o c c a c e a e	0	0	0	0	0	0	1	0	0	0	0	0	0	0	0	0	0	0	0	0	0	0	0	0	0	0	0	0	0	0	0	0	0	0	0	0	0	0	0	0	0	1	0	0	0	0	0	0
369635	k _ B a c t e r i a ;p _ F i r m i c u t e s ;c _ E r y s i p e l o t r i c h i ;o _ E r y s i p e l o t r i c h a l e s ;f _ E r y s i p e l o t r i c h a c e a e ;g _ ;s _	0	1	1	0	0	10	0	2	0	0	135	2	7	21	0	0	2	0	2	0	0	0	1	0	0	0	0	0	0	0	0	0	34	10	5	0	0	4	0	0	0	1	1	0	0	0	0	0
132661	k _ B a c t e r i a ;p _ F i r m i c u t e s ;c _ B a c i l l i ;o _ L a c t o b a c i l l a l e s ;f _ E n t e r o c o c c a c e a e	0	0	0	0	0	0	0	0	0	0	0	0	0	0	0	0	0	0	0	0	0	0	0	0	0	0	0	0	0	1	0	0	0	0	0	0	0	0	0	0	8	0	0	0	0	0	0	0
308072	k _ B a c t e r i a ;p _ F i r m i c u t e s ;c _ C l o s t r i d i a ;o _ C l o s t r i d i a l e s ;f _ L a c h n o s p i r a c e a e	2	2	1	0	0	0	1	0	4	0	0	0	1	5	0	0	0	0	0	0	0	0	8	10	2	1	0	0	0	6	0	0	0	1	1	11	0	1	0	0	0	0	0	1	0	0	0	3
177484	k _ B a c t e r i a ;p _ F i r m i c u t e s ;c _ C l o s t r i d i a ;o _ C l o s t r i d i a l e s ;f _ V e i l l o n e l l a c e a e ;g _ A c i d a m i n o c o c c u s ;s _	0	0	0	0	0	0	0	18	0	0	0	0	0	0	0	0	0	0	0	0	0	0	0	0	0	0	0	0	0	0	0	0	0	0	0	0	0	0	0	0	0	0	0	0	0	0	0	0
197897	k _ B a c t e r i a ;p _ F i r m i c u t e s ;c _ C l o s t r i d i a ;o _ C l o s t r i d i a l e s ;f _ L a c h n o s p i r a c e a e ;g _ [ R u m i n o c o c c u s ] ;s _ g n a v u s	0	1	0	0	0	0	1	0	0	0	0	0	0	0	0	0	0	0	0	0	0	0	0	1	0	0	0	0	0	0	0	0	0	0	1	0	1	1	0	0	0	0	0	0	0	0	1	0
304568	k _ B a c t e r i a ;p _ F i r m i c u t e s ;c _ C l o s t r i d i a ;o _ C l o s t r i d i a l e s ;f _ L a c h n o s p i r a c e a e ;g _ ;s _	0	0	1	0	0	0	0	0	0	0	0	2	0	0	0	0	0	0	0	0	1	0	0	0	0	0	2	1	0	0	0	0	0	1	0	0	0	0	0	0	0	0	0	0	0	0	0	0
354254	k _ B a c t e r i a ;p _ F i r m i c u t e s ;c _ C l o s t r i d i a ;o _ C l o s t r i d i a l e s ;f _ L a c h n o s p i r a c e a e ;g _ C o p r o c o c c u s ;s _	0	0	0	0	0	0	0	0	0	0	0	0	0	0	0	0	0	0	0	0	0	0	0	0	0	0	0	0	0	0	0	0	0	0	0	0	0	0	0	0	0	0	0	0	0	0	0	0
1082294	k _ B a c t e r i a ;p _ F i r m i c u t e s ;c _ B a c i l l i ;o _ L a c t o b a c i l l a l e s ;f _ S t r e p t o c o c c a c e a e ;g _ S t r e p t o c o c c u s ;s _	2	1	0	0	3	15	2	3	1	7	46	1	15	2	0	2	3	0	0	1	0	7	0	8	2	1	3	0	0	15	0	0	21	0	2	1	0	2	0	0	2	3	6	0	0	2	0	3
311156	k _ B a c t e r i a ;p _ F i r m i c u t e s ;c _ C l o s t r i d i a ;o _ C l o s t r i d i a l e s ;f _ C l o s t r i d i a c e a e ;g _ C l o s t r i d i u m ;s _ c e l a t u m	0	0	0	0	0	0	0	0	0	0	0	0	0	0	0	0	0	0	0	0	4	0	13	0	0	0	0	0	0	0	7	0	0	0	0	0	0	1	0	0	0	0	0	0	0	0	0	0
544896	k _ B a c t e r i a ;p _ F i r m i c u t e s ;c _ C l o s t r i d i a ;o _ C l o s t r i d i a l e s ;f _ L a c h n o s p i r a c e a e ;g _ B l a u t i a ;s _	0	4	3	0	0	5	1	0	0	0	1	0	0	4	0	17	0	0	0	0	3	2	2	1	15	12	16	6	1	0	0	0	33	0	1	3	16	1	6	1	1	8	15	0	0	2	0	0
712142	k _ B a c t e r i a ;p _ F i r m i c u t e s ;c _ C l o s t r i d i a ;o _ C l o s t r i d i a l e s ;f _ R u m i n o c o c c a c e a e	0	0	0	0	0	0	0	0	0	0	0	0	0	0	0	0	0	0	0	0	0	0	0	0	0	0	0	0	0	0	12	0	0	0	0	0	0	0	0	0	0	0	0	0	0	0	0	0
1132297	k _ B a c t e r i a ;p _ F i r m i c u t e s ;c _ B a c i l l i ;o _ L a c t o b a c i l l a l e s ;f _ L a c t o b a c i l l a c e a e ;g _ L a c t o b a c i l l u s ;s _ z e a e	0	0	0	0	0	0	0	0	0	32	0	0	0	0	0	0	0	0	0	0	0	0	0	0	0	0	0	0	28	0	1	0	0	0	0	0	0	0	0	0	0	0	0	0	0	0	0	0
348358	k _ B a c t e r i a ;p _ F i r m i c u t e s ;c _ C l o s t r i d i a ;o _ C l o s t r i d i a l e s ;f _ C l o s t r i d i a c e a e ;g _ C l o s t r i d i u m ;s _	0	0	0	0	0	0	0	0	0	0	0	0	0	0	1	0	0	0	0	0	0	0	0	0	0	0	0	2	0	0	0	0	0	0	0	0	0	0	0	0	0	0	0	0	0	0	0	0
2309802	k _ B a c t e r i a ;p _ B a c t e r o i d e t e s ;c _ B a c t e r o i d i a ;o _ B a c t e r o i d a l e s ;f _ P o r p h y r o m o n a d a c e a e ;g _ P a r a b a c t e r o i d e s ;s _ d i s t a s o n i s	4	0	0	0	0	0	2	0	0	0	0	0	0	0	3	0	0	0	0	0	0	0	0	0	0	0	2	0	0	0	0	0	0	0	0	0	0	0	0	0	0	0	0	0	0	0	0	0
187053	k _ B a c t e r i a ;p _ F i r m i c u t e s ;c _ C l o s t r i d i a ;o _ C l o s t r i d i a l e s ;f _ L a c h n o s p i r a c e a e ;g _ B l a u t i a ;s _	0	0	0	0	0	1	0	3	0	0	1	0	0	0	0	0	0	0	0	0	0	0	0	2	0	0	0	0	0	0	0	0	0	1	0	1	0	0	0	1	0	0	0	0	0	0	0	0
177663	k _ B a c t e r i a ;p _ F i r m i c u t e s ;c _ C l o s t r i d i a ;o _ C l o s t r i d i a l e s ;f _ R u m i n o c o c c a c e a e ;g _ O s c i l l o s p i r a ;s _	0	0	0	0	0	0	0	0	1	0	0	0	0	0	0	0	0	0	0	0	0	0	0	0	0	1	0	0	0	0	1	0	0	0	0	3	0	0	0	0	0	0	0	0	0	0	1	0
527762	k _ B a c t e r i a ;p _ C y a n o b a c t e r i a ;c _ 4 C 0 d - 2 ;o _ Y S 2 ;f _ ;g _ ;s _	0	0	0	0	0	0	0	0	0	0	0	0	0	0	0	102	0	0	0	0	43	0	0	0	0	0	0	0	0	0	0	0	1	0	0	0	0	0	0	0	0	0	0	0	0	0	0	0
177660	k _ B a c t e r i a ;p _ F i r m i c u t e s ;c _ C l o s t r i d i a ;o _ C l o s t r i d i a l e s ;f _ R u m i n o c o c c a c e a e	9	5	14	0	0	0	3	0	0	0	0	0	1	4	2	0	0	0	0	0	0	0	2	0	0	107	34	6	0	23	1	3	0	0	5	0	13	0	0	11	2	3	2	0	1	0	0	0
194123	k _ B a c t e r i a ;p _ F i r m i c u t e s ;c _ C l o s t r i d i a ;o _ C l o s t r i d i a l e s ;f _ L a c h n o s p i r a c e a e ;g _ C o p r o c o c c u s ;s _	7	2	6	17	24	7	11	10	1	5	27	33	67	2	3	2	16	1	8	0	5	2	13	9	6	12	3	4	22	1	1	0	3	3	2	13	4	1	8	4	7	1	0	8	3	1	0	4
191442	k _ B a c t e r i a ;p _ F i r m i c u t e s ;c _ C l o s t r i d i a ;o _ C l o s t r i d i a l e s ;f _ R u m i n o c o c c a c e a e ;g _ F a e c a l i b a c t e r i u m ;s _	0	0	0	0	0	0	0	2	6	0	1	0	0	3	0	0	0	0	0	0	1	0	1	0	1	0	1	0	0	1	1	0	0	1	0	2	1	4	0	0	0	0	10	0	1	0	0	2
191332	k _ B a c t e r i a ;p _ F i r m i c u t e s ;c _ C l o s t r i d i a ;o _ C l o s t r i d i a l e s ;f _ R u m i n o c o c c a c e a e ;g _ ;s _	1	1	3	0	0	0	1	1	2	0	0	0	0	1	1	0	1	0	0	0	2	0	0	1	0	5	0	0	0	0	0	1	0	1	0	3	19	0	0	9	1	8	4	0	0	0	0	0
195532	k _ B a c t e r i a ;p _ F i r m i c u t e s ;c _ C l o s t r i d i a ;o _ C l o s t r i d i a l e s ;f _ L a c h n o s p i r a c e a e ;g _ [ R u m i n o c o c c u s ] ;s _ g n a v u s	0	0	0	0	0	0	0	0	0	0	0	0	0	0	0	0	0	0	0	0	0	0	0	0	0	0	0	0	1	2	0	0	0	0	0	0	0	0	0	0	0	0	0	0	0	0	0	0
198814	k _ B a c t e r i a ;p _ F i r m i c u t e s ;c _ C l o s t r i d i a ;o _ C l o s t r i d i a l e s ;f _ R u m i n o c o c c a c e a e ;g _ O s c i l l o s p i r a ;s _	25	0	0	0	0	0	2	0	15	0	0	0	0	3	5	0	0	0	0	0	0	3	68	0	0	1	9	0	0	11	0	3	1	1	0	0	0	29	0	2	5	0	0	0	0	0	0	0
583958	k _ B a c t e r i a ;p _ F i r m i c u t e s ;c _ C l o s t r i d i a ;o _ C l o s t r i d i a l e s ;f _ L a c h n o s p i r a c e a e ;g _ C o p r o c o c c u s ;s _	5	7	30	3	3	1	4	1	1	0	14	3	5	1	1	0	7	0	2	0	5	1	6	2	1	1	2	2	1	2	0	0	33	2	2	1	9	0	0	7	10	13	0	4	10	1	0	2
158360	k _ B a c t e r i a ;p _ F i r m i c u t e s ;c _ C l o s t r i d i a ;o _ C l o s t r i d i a l e s ;f _ R u m i n o c o c c a c e a e	0	0	0	0	0	0	0	0	0	0	0	0	0	0	0	0	0	0	0	0	0	0	0	0	0	0	0	1	0	0	0	0	2	0	0	0	0	0	0	0	0	0	0	0	0	0	0	0
193797	k _ B a c t e r i a ;p _ F i r m i c u t e s ;c _ C l o s t r i d i a ;o _ C l o s t r i d i a l e s ;f _ R u m i n o c o c c a c e a e ;g _ F a e c a l i b a c t e r i u m ;s _	0	5	3	0	0	0	0	0	8	1	0	0	0	2	0	5	0	0	0	0	0	0	1	5	0	0	1	3	0	0	7	2	4	14	0	4	0	5	2	1	4	2	38	0	0	0	0	0
333166	k _ B a c t e r i a ;p _ F i r m i c u t e s ;c _ C l o s t r i d i a ;o _ C l o s t r i d i a l e s	0	0	1	0	2	0	0	0	0	0	0	0	0	0	0	0	0	0	0	0	2	0	3	0	0	0	0	0	0	0	0	0	0	0	0	1	0	0	0	0	1	0	0	0	0	0	0	2
341204	k _ B a c t e r i a ;p _ F i r m i c u t e s ;c _ C l o s t r i d i a ;o _ C l o s t r i d i a l e s ;f _ L a c h n o s p i r a c e a e ;g _ C o p r o c o c c u s ;s _	0	0	24	0	4	0	0	0	0	0	0	1	2	2	0	0	0	0	0	0	0	0	0	2	0	0	0	1	0	1	0	0	1	0	0	0	0	7	4	2	0	0	1	0	0	0	0	4
4315979	k _ B a c t e r i a ;p _ F i r m i c u t e s ;c _ C l o s t r i d i a ;o _ C l o s t r i d i a l e s ;f _ R u m i n o c o c c a c e a e ;g _ F a e c a l i b a c t e r i u m ;s _ p r a u s n i t z i i	1	1	0	0	0	0	1	0	0	0	0	0	0	0	0	0	0	0	1	0	1	0	0	0	0	0	0	0	0	1	0	0	0	0	0	0	0	2	0	2	1	1	1	0	0	0	0	0
367176	k _ B a c t e r i a ;p _ F i r m i c u t e s ;c _ C l o s t r i d i a ;o _ C l o s t r i d i a l e s ;f _ R u m i n o c o c c a c e a e ;g _ O s c i l l o s p i r a ;s _	0	0	0	0	0	3	0	0	0	0	0	0	0	0	0	0	0	0	0	0	4	0	0	0	0	0	0	0	0	0	0	0	1	0	0	1	1	3	0	0	0	0	0	0	0	0	0	0
302538	k _ B a c t e r i a ;p _ B a c t e r o i d e t e s ;c _ B a c t e r o i d i a ;o _ B a c t e r o i d a l e s ;f _ P r e v o t e l l a c e a e ;g _ P r e v o t e l l a ;s _ s t e r c o r e a	0	10	0	0	0	0	0	0	0	0	1	0	0	0	0	0	0	0	0	0	0	16	0	0	0	0	0	0	0	0	0	20	0	0	0	0	0	0	0	0	0	0	0	0	0	0	0	0
173565	k _ B a c t e r i a ;p _ B a c t e r o i d e t e s ;c _ B a c t e r o i d i a ;o _ B a c t e r o i d a l e s ;f _ P r e v o t e l l a c e a e ;g _ P r e v o t e l l a ;s _ c o p r i	0	0	0	0	0	0	0	0	0	1	0	0	0	0	0	0	0	0	0	0	2	1	0	0	0	1	0	0	0	0	0	0	0	0	1	0	0	0	0	0	0	0	0	0	0	1	0	0
703731	k _ B a c t e r i a ;p _ F i r m i c u t e s ;c _ C l o s t r i d i a ;o _ C l o s t r i d i a l e s ;f _ L a c h n o s p i r a c e a e	0	0	0	0	0	0	1	0	0	0	0	0	0	0	0	0	0	0	0	0	0	2	2	0	6	1	2	1	0	1	0	0	3	0	0	0	0	3	0	1	1	0	0	0	0	0	0	0
105287	k _ B a c t e r i a ;p _ F i r m i c u t e s ;c _ C l o s t r i d i a ;o _ C l o s t r i d i a l e s ;f _ R u m i n o c o c c a c e a e	1	9	2	1	1	7	3	0	6	7	17	1	5	13	0	2	4	0	0	0	3	4	10	25	26	14	9	6	26	11	15	3	3	12	6	11	1	12	1	10	9	3	10	1	2	3	2	14
1105984	k _ B a c t e r i a ;p _ B a c t e r o i d e t e s ;c _ B a c t e r o i d i a ;o _ B a c t e r o i d a l e s ;f _ B a c t e r o i d a c e a e ;g _ B a c t e r o i d e s ;s _	0	0	0	0	0	0	0	0	0	0	0	0	0	0	0	0	0	0	0	0	0	0	0	19	0	0	0	0	0	0	0	0	0	0	0	0	0	0	61	0	0	1	0	0	0	0	2	0
199145	k _ B a c t e r i a ;p _ F i r m i c u t e s ;c _ C l o s t r i d i a ;o _ C l o s t r i d i a l e s ;f _ R u m i n o c o c c a c e a e ;g _ F a e c a l i b a c t e r i u m ;s _ p r a u s n i t z i i	2	28	1	1	0	0	12	0	7	0	128	1	15	66	0	0	0	0	0	0	0	1	0	52	0	2	1	0	0	0	58	0	2	6	1	23	0	139	0	0	9	2	8	0	2	0	0	3
199141	k _ B a c t e r i a ;p _ F i r m i c u t e s ;c _ C l o s t r i d i a ;o _ C l o s t r i d i a l e s ;f _ R u m i n o c o c c a c e a e ;g _ ;s _	29	23	13	0	0	0	9	0	2	2	0	6	0	4	12	0	0	0	0	0	0	3	53	0	0	236	43	7	0	21	1	37	0	3	9	0	63	0	0	14	7	36	1	0	6	1	1	0
4414476	k _ B a c t e r i a ;p _ F i r m i c u t e s ;c _ C l o s t r i d i a ;o _ C l o s t r i d i a l e s ;f _ L a c h n o s p i r a c e a e ;g _ L a c h n o s p i r a ;s _	0	0	0	0	0	0	1	0	0	0	0	0	0	0	0	0	0	1	0	0	0	0	0	0	0	0	0	0	0	0	0	0	0	0	0	0	0	0	0	0	0	0	0	0	0	0	0	0
3434021	k _ B a c t e r i a ;p _ F i r m i c u t e s ;c _ C l o s t r i d i a ;o _ C l o s t r i d i a l e s ;f _ C l o s t r i d i a c e a e	0	0	0	0	0	0	0	0	0	0	0	0	0	0	0	0	0	0	0	0	0	0	0	0	0	0	0	0	0	0	1	0	0	0	0	0	0	0	0	0	0	0	0	0	0	0	0	0
341902	k _ B a c t e r i a ;p _ F i r m i c u t e s ;c _ C l o s t r i d i a ;o _ C l o s t r i d i a l e s ;f _ R u m i n o c o c c a c e a e ;g _ O s c i l l o s p i r a ;s _	0	0	0	0	0	1	0	0	0	0	0	0	0	0	0	0	0	0	0	0	0	0	0	0	0	0	1	0	0	0	0	0	0	0	1	0	0	0	0	0	0	0	0	0	0	0	0	0
149699	k _ B a c t e r i a ;p _ F i r m i c u t e s ;c _ C l o s t r i d i a ;o _ C l o s t r i d i a l e s ;f _ L a c h n o s p i r a c e a e ;g _ B l a u t i a	0	0	0	0	0	0	0	0	0	0	1	0	0	0	0	1	0	0	0	0	0	0	0	1	0	0	1	0	0	1	0	0	0	0	0	0	0	0	0	0	0	0	1	0	0	1	0	0
190312	k _ B a c t e r i a ;p _ F i r m i c u t e s ;c _ C l o s t r i d i a ;o _ C l o s t r i d i a l e s ;f _ R u m i n o c o c c a c e a e ;g _ F a e c a l i b a c t e r i u m ;s _ p r a u s n i t z i i	0	2	0	0	0	0	0	0	0	0	0	0	0	0	0	0	0	0	0	0	0	0	0	0	0	0	2	0	1	0	2	0	0	0	1	0	0	0	0	0	1	0	0	0	0	0	0	2
333590	k _ B a c t e r i a ;p _ F i r m i c u t e s ;c _ C l o s t r i d i a ;o _ C l o s t r i d i a l e s ;f _ L a c h n o s p i r a c e a e ;g _ ;s _	0	0	0	0	0	0	0	0	0	0	0	0	0	2	0	0	0	0	0	0	0	0	0	0	0	0	1	0	0	0	0	0	0	0	0	0	0	0	0	0	0	0	0	0	0	0	0	0
182046	k _ B a c t e r i a ;p _ F i r m i c u t e s ;c _ C l o s t r i d i a ;o _ C l o s t r i d i a l e s ;f _ L a c h n o s p i r a c e a e ;g _ [ R u m i n o c o c c u s ] ;s _	0	0	0	0	0	0	0	0	0	0	1	0	0	0	0	0	0	0	0	0	0	0	0	0	0	0	0	0	0	0	0	0	0	0	0	0	0	0	0	0	0	0	0	0	0	0	0	0
182044	k _ B a c t e r i a ;p _ F i r m i c u t e s ;c _ C l o s t r i d i a ;o _ C l o s t r i d i a l e s ;f _ R u m i n o c o c c a c e a e ;g _ ;s _	0	0	0	0	0	0	0	0	0	0	0	0	0	0	0	3	0	0	0	0	0	0	0	0	0	0	0	0	0	0	0	0	0	0	0	0	0	0	0	0	0	0	0	0	0	0	0	0
188113	k _ B a c t e r i a ;p _ B a c t e r o i d e t e s ;c _ B a c t e r o i d i a ;o _ B a c t e r o i d a l e s ;f _ B a c t e r o i d a c e a e ;g _ B a c t e r o i d e s ;s _	0	0	0	0	14	1	0	0	0	11	0	0	1	0	0	0	0	112	102	0	0	0	0	0	0	0	1	0	0	10	0	0	0	12	2	0	34	13	0	0	12	0	7	1	3	3	0	0
320291	k _ B a c t e r i a ;p _ B a c t e r o i d e t e s ;c _ B a c t e r o i d i a ;o _ B a c t e r o i d a l e s ;f _ B a c t e r o i d a c e a e ;g _ B a c t e r o i d e s ;s _ p l e b e i u s	0	0	0	0	0	0	0	0	0	0	0	0	0	0	0	0	0	0	0	0	0	0	1	0	0	0	0	0	0	0	0	0	0	0	0	0	0	0	0	0	0	0	1	0	0	0	0	0
190171	k _ B a c t e r i a ;p _ F i r m i c u t e s ;c _ C l o s t r i d i a ;o _ C l o s t r i d i a l e s ;f _ R u m i n o c o c c a c e a e	0	0	0	0	0	0	0	0	1	0	0	0	0	0	0	0	0	0	0	0	0	0	0	0	0	0	0	0	0	0	0	0	1	0	0	0	0	0	0	0	0	0	0	0	0	0	0	0
198362	k _ B a c t e r i a ;p _ F i r m i c u t e s ;c _ C l o s t r i d i a ;o _ C l o s t r i d i a l e s ;f _ L a c h n o s p i r a c e a e ;g _ R o s e b u r i a ;s _ f a e c i s	1	0	0	0	0	0	0	0	1	0	0	0	0	0	0	0	0	0	0	0	0	1	0	0	1	0	0	0	0	0	0	0	0	1	0	0	0	1	0	0	0	0	0	0	0	0	0	0
4323393	k _ B a c t e r i a ;p _ P r o t e o b a c t e r i a ;c _ G a m m a p r o t e o b a c t e r i a ;o _ P a s t e u r e l l a l e s ;f _ P a s t e u r e l l a c e a e ;g _ H a e m o p h i l u s ;s _ p a r a i n f l u e n z a e	0	0	0	0	0	0	0	0	0	0	0	0	0	0	0	0	0	0	0	0	0	0	0	0	0	0	0	0	0	1	0	0	1	0	0	0	0	0	0	0	0	0	0	0	0	0	0	0
324532	k _ B a c t e r i a ;p _ F u s o b a c t e r i a ;c _ F u s o b a c t e r i i a ;o _ F u s o b a c t e r i a l e s ;f _ L e p t o t r i c h i a c e a e ;g _ L e p t o t r i c h i a ;s _	0	0	0	0	0	0	0	0	0	0	0	0	0	0	0	0	0	0	0	0	0	0	0	0	0	0	0	0	0	0	0	0	3	2	0	0	0	0	0	0	0	0	1	0	0	0	0	0
175535	k _ B a c t e r i a ;p _ B a c t e r o i d e t e s ;c _ B a c t e r o i d i a ;o _ B a c t e r o i d a l e s ;f _ B a c t e r o i d a c e a e ;g _ B a c t e r o i d e s	8	23	64	5	112	16	15	23	0	246	9	65	1	10	2	6	14	0	9	6	6	3	1	112	4	7	18	5	0	6	0	6	1	37	25	8	45	31	7	36	19	166	11	9	14	16	1	16
524117	k _ B a c t e r i a ;p _ P r o t e o b a c t e r i a ;c _ G a m m a p r o t e o b a c t e r i a ;o _ A e r o m o n a d a l e s ;f _ S u c c i n i v i b r i o n a c e a e ;g _ S u c c i n i v i b r i o ;s _	0	0	0	0	0	0	0	0	0	0	0	0	0	0	0	0	0	0	0	0	0	1	0	0	0	0	0	0	0	0	0	0	0	0	0	0	0	0	1	0	0	0	0	0	0	1	0	0
524111	k _ B a c t e r i a ;p _ F i r m i c u t e s ;c _ C l o s t r i d i a ;o _ C l o s t r i d i a l e s ;f _ R u m i n o c o c c a c e a e ;g _ ;s _	2	16	0	0	0	0	0	0	5	0	0	0	0	1	0	0	0	0	0	0	0	1	1	0	0	3	5	1	0	3	1	3	15	0	0	0	2	18	0	6	11	0	1	0	1	0	0	0
179291	k _ B a c t e r i a ;p _ F i r m i c u t e s ;c _ C l o s t r i d i a ;o _ C l o s t r i d i a l e s ;f _ R u m i n o c o c c a c e a e ;g _ F a e c a l i b a c t e r i u m ;s _ p r a u s n i t z i i	0	0	0	0	0	0	0	0	1	1	0	0	0	0	0	0	0	0	0	0	0	0	0	0	0	1	1	0	0	0	0	0	0	0	0	0	0	1	0	0	0	0	0	0	0	0	0	0
352559	k _ B a c t e r i a ;p _ F i r m i c u t e s ;c _ C l o s t r i d i a ;o _ C l o s t r i d i a l e s ;f _ L a c h n o s p i r a c e a e ;g _ R o s e b u r i a	0	0	1	0	0	0	1	0	0	0	0	0	0	0	0	1	1	1	0	0	0	1	2	2	5	2	2	1	0	1	1	2	4	2	0	1	0	5	2	1	4	0	0	0	0	0	0	0
584463	k _ B a c t e r i a ;p _ F i r m i c u t e s ;c _ C l o s t r i d i a ;o _ C l o s t r i d i a l e s ;f _ L a c h n o s p i r a c e a e ;g _ L a c h n o b a c t e r i u m ;s _	0	50	5	5	0	0	0	0	0	1	13	20	1	253	0	1	0	0	0	0	0	19	298	0	992	80	667	328	0	385	402	704	2	2683	1	10	0	508	2	27	827	0	40	0	0	17	0	77
3887769	k _ B a c t e r i a ;p _ B a c t e r o i d e t e s ;c _ B a c t e r o i d i a ;o _ B a c t e r o i d a l e s ;f _ B a c t e r o i d a c e a e ;g _ B a c t e r o i d e s ;s _	0	0	0	0	0	0	0	0	0	1	0	0	0	0	0	0	0	0	0	0	0	0	0	0	0	0	0	0	0	0	0	0	0	0	0	0	0	0	0	0	0	0	0	0	0	0	0	0
315880	k _ B a c t e r i a ;p _ F i r m i c u t e s ;c _ C l o s t r i d i a ;o _ C l o s t r i d i a l e s ;f _ L a c h n o s p i r a c e a e	0	0	0	0	0	0	0	0	0	0	0	0	0	0	0	0	0	0	0	0	0	0	0	0	0	0	0	0	0	0	0	0	1	0	1	0	0	0	0	1	0	0	0	0	0	0	0	0
186633	k _ B a c t e r i a ;p _ F i r m i c u t e s ;c _ C l o s t r i d i a ;o _ C l o s t r i d i a l e s ;f _ L a c h n o s p i r a c e a e ;g _ ;s _	0	0	0	0	0	1	1	0	1	1	0	0	0	0	0	0	0	0	0	0	2	0	1	0	1	0	0	1	0	3	0	1	1	0	1	0	2	0	1	1	0	0	0	1	1	0	0	0
196787	k _ B a c t e r i a ;p _ F i r m i c u t e s ;c _ C l o s t r i d i a ;o _ C l o s t r i d i a l e s	50	27	16	4	16	0	42	4	984	12	10	3	5	121	22	40	0	6	1	0	47	149	13	49	587	174	284	165	1	138	355	154	48	195	62	70	1	284	1	58	104	15	247	2	31	43	0	102
355246	k _ B a c t e r i a ;p _ B a c t e r o i d e t e s ;c _ B a c t e r o i d i a ;o _ B a c t e r o i d a l e s ;f _ [ O d o r i b a c t e r a c e a e ] ;g _ B u t y r i c i m o n a s ;s _	0	0	0	0	0	0	0	0	0	0	0	0	0	0	0	0	0	0	0	0	0	0	0	80	3	0	7	3	0	215	7	0	0	33	0	0	0	0	1	0	0	0	0	0	0	0	0	0
511510	k _ B a c t e r i a ;p _ F i r m i c u t e s ;c _ C l o s t r i d i a ;o _ C l o s t r i d i a l e s ;f _ ;g _ ;s _	0	0	0	0	0	0	1	1	0	0	0	0	1	0	0	0	0	0	0	0	0	0	0	0	0	0	0	1	0	0	0	0	0	0	0	0	0	0	0	0	0	0	0	0	0	0	0	0
566899	k _ B a c t e r i a ;p _ F i r m i c u t e s ;c _ C l o s t r i d i a ;o _ C l o s t r i d i a l e s ;f _ R u m i n o c o c c a c e a e ;g _ ;s _	8	0	0	0	2	0	2	4	0	0	0	0	0	1	1	0	0	0	0	0	0	0	0	1	0	23	1	0	0	10	0	4	1	2	0	0	0	4	0	0	0	0	0	0	0	1	0	2
196435	k _ B a c t e r i a ;p _ F i r m i c u t e s ;c _ C l o s t r i d i a ;o _ C l o s t r i d i a l e s ;f _ R u m i n o c o c c a c e a e	0	0	0	0	0	0	0	0	0	0	0	0	0	0	0	0	0	0	0	0	0	0	0	0	0	0	0	0	0	0	0	0	0	0	0	0	0	0	0	0	0	1	0	0	0	0	0	0
303213	k _ B a c t e r i a ;p _ F i r m i c u t e s ;c _ C l o s t r i d i a ;o _ C l o s t r i d i a l e s ;f _ R u m i n o c o c c a c e a e ;g _ R u m i n o c o c c u s ;s _	0	0	0	0	0	0	0	0	0	0	0	0	0	0	0	0	0	0	0	0	0	0	0	0	0	0	0	0	0	0	0	0	3	0	0	0	0	0	0	0	0	0	0	0	0	0	0	0
325910	k _ B a c t e r i a ;p _ F i r m i c u t e s ;c _ C l o s t r i d i a ;o _ C l o s t r i d i a l e s ;f _ L a c h n o s p i r a c e a e	0	0	0	0	0	0	0	0	0	0	0	0	0	0	0	0	0	0	0	0	0	0	0	0	0	0	0	0	0	0	0	0	0	0	0	0	0	0	0	0	0	0	0	0	0	0	0	1
537219	k _ B a c t e r i a ;p _ F i r m i c u t e s ;c _ C l o s t r i d i a ;o _ C l o s t r i d i a l e s ;f _ ;g _ ;s _	0	0	0	0	0	0	0	0	1	0	0	0	0	0	0	0	0	0	0	0	0	0	3	0	0	0	0	1	0	1	4	0	0	1	0	0	0	0	0	0	0	0	0	0	0	0	0	0
178478	k _ B a c t e r i a ;p _ B a c t e r o i d e t e s ;c _ B a c t e r o i d i a ;o _ B a c t e r o i d a l e s ;f _ R i k e n e l l a c e a e ;g _ ;s _	0	1	1	0	9	13	0	0	0	1	0	2	0	0	0	0	0	0	1	0	1	0	3	0	0	1	0	0	0	1	0	0	1	0	0	0	5	1	0	0	0	15	2	0	0	1	0	2
520720	k _ B a c t e r i a ;p _ F i r m i c u t e s ;c _ C l o s t r i d i a ;o _ C l o s t r i d i a l e s ;f _ R u m i n o c o c c a c e a e ;g _ O s c i l l o s p i r a ;s _	0	0	0	0	0	0	1	0	0	0	0	0	0	0	0	0	0	0	0	0	0	1	0	0	0	0	0	0	0	0	0	0	15	1	0	0	0	0	0	0	2	0	0	0	0	0	0	0
950922	k _ B a c t e r i a ;p _ F i r m i c u t e s ;c _ C l o s t r i d i a ;o _ C l o s t r i d i a l e s ;f _ [ T i s s i e r e l l a c e a e ] ;g _ P e p t o n i p h i l u s ;s _	0	0	0	0	0	0	0	0	0	0	0	0	0	0	0	0	0	0	0	0	0	0	0	0	0	0	0	0	0	0	0	2	0	0	0	0	0	0	0	0	0	0	0	0	0	0	0	0
585220	k _ B a c t e r i a ;p _ F i r m i c u t e s ;c _ E r y s i p e l o t r i c h i ;o _ E r y s i p e l o t r i c h a l e s ;f _ E r y s i p e l o t r i c h a c e a e ;g _ c;c 1 1 5 ;s _	0	0	0	0	0	1	0	0	0	0	0	0	0	0	0	0	0	0	0	0	0	0	0	0	0	0	0	0	0	0	0	0	0	0	0	0	0	0	0	0	0	4	0	0	0	0	0	0
585227	k _ B a c t e r i a ;p _ F i r m i c u t e s ;c _ C l o s t r i d i a ;o _ C l o s t r i d i a l e s ;f _ R u m i n o c o c c a c e a e ;g _ O s c i l l o s p i r a ;s _	1	1	1	1	4	164	1	0	1	1	0	4	1	1	0	17	3	1	0	0	19	0	3	34	1	5	3	16	0	11	0	3	1	1	5	102	107	28	48	7	0	183	3	2	1	0	0	9
180771	k _ B a c t e r i a ;p _ F i r m i c u t e s ;c _ C l o s t r i d i a ;o _ C l o s t r i d i a l e s ;f _ R u m i n o c o c c a c e a e	3	5	9	2	7	173	58	8	4	9	72	4	13	2	12	169	0	0	1	0	38	21	20	77	87	58	26	76	0	0	1	9	2	314	3	10	31	3	29	10	84	165	8	0	24	0	0	6
541328	k _ B a c t e r i a ;p _ F i r m i c u t e s ;c _ C l o s t r i d i a ;o _ C l o s t r i d i a l e s ;f _ C l o s t r i d i a c e a e	0	0	1	0	0	0	0	0	0	0	0	0	0	2	0	0	0	0	0	0	0	0	0	0	0	0	1	0	0	0	0	2	0	0	0	0	0	0	0	0	0	0	0	0	0	0	0	0
315958	k _ B a c t e r i a ;p _ F i r m i c u t e s ;c _ C l o s t r i d i a ;o _ C l o s t r i d i a l e s ;f _ L a c h n o s p i r a c e a e ;g _ B l a u t i a ;s _	0	0	0	0	0	0	0	0	0	0	0	0	0	0	0	1	0	0	0	0	2	0	0	0	0	1	0	0	0	0	0	0	0	0	0	0	0	0	0	0	0	0	2	0	0	0	0	0
182603	k _ B a c t e r i a ;p _ F i r m i c u t e s ;c _ C l o s t r i d i a ;o _ C l o s t r i d i a l e s ;f _ L a c h n o s p i r a c e a e ;g _ ;s _	0	2	0	0	0	0	0	0	0	0	0	0	1	5	0	0	0	0	0	0	0	0	1	1	4	2	1	0	0	1	0	0	3	2	0	0	0	0	0	1	9	1	1	0	0	0	0	0
182609	k _ B a c t e r i a ;p _ F i r m i c u t e s ;c _ C l o s t r i d i a ;o _ C l o s t r i d i a l e s ;f _ R u m i n o c o c c a c e a e ;g _ F a e c a l i b a c t e r i u m	0	1	0	0	0	0	0	0	0	0	1	0	0	0	0	0	0	0	0	0	0	0	0	0	0	0	0	0	3	0	0	0	0	0	0	0	0	1	0	1	0	0	0	0	0	0	0	0
310510	k _ B a c t e r i a ;p _ F i r m i c u t e s ;c _ C l o s t r i d i a ;o _ C l o s t r i d i a l e s ;f _ R u m i n o c o c c a c e a e ;g _ ;s _	0	0	0	0	0	0	0	0	0	0	0	0	0	0	0	0	0	0	0	0	0	0	0	0	0	0	0	0	0	0	0	0	1	0	0	0	0	0	0	0	0	0	1	0	0	0	0	0
184464	k _ B a c t e r i a ;p _ B a c t e r o i d e t e s ;c _ B a c t e r o i d i a ;o _ B a c t e r o i d a l e s ;f _ P r e v o t e l l a c e a e ;g _ P r e v o t e l l a ;s _ c o p r i	0	0	0	0	0	0	0	0	0	0	0	0	0	0	0	0	0	0	0	0	0	0	0	0	0	0	0	0	1	0	0	0	0	0	0	0	0	4	0	37	0	0	0	0	0	0	0	0
588216	k _ B a c t e r i a ;p _ P r o t e o b a c t e r i a ;c _ G a m m a p r o t e o b a c t e r i a ;o _ E n t e r o b a c t e r i a l e s ;f _ E n t e r o b a c t e r i a c e a e ;g _ E s c h e r i c h i a ;s _ c o l i	0	0	0	0	1	0	0	0	7	0	0	0	1	4	0	1	0	0	0	0	0	0	1	9	0	5	0	2	8	10	0	0	0	1	4	9	3	3	0	0	7	3	0	0	0	0	0	0
180552	k _ B a c t e r i a ;p _ F i r m i c u t e s ;c _ C l o s t r i d i a ;o _ C l o s t r i d i a l e s ;f _ R u m i n o c o c c a c e a e ;g _ R u m i n o c o c c u s ;s _ b r o m i i	0	0	0	0	0	0	1	0	1	1	0	0	0	0	0	0	0	0	0	0	0	0	0	0	0	0	0	0	0	0	1	0	0	0	0	0	0	0	0	0	0	0	0	0	0	0	0	0
192204	k _ B a c t e r i a ;p _ F i r m i c u t e s ;c _ C l o s t r i d i a ;o _ C l o s t r i d i a l e s ;f _ L a c h n o s p i r a c e a e ;g _ D o r e a ;s _ f o r m i c i g e n e r a n s	0	0	0	0	0	1	0	0	0	0	0	0	0	0	0	0	0	0	0	0	0	0	0	0	0	0	0	0	0	0	0	0	0	0	0	0	0	0	0	0	0	0	0	0	0	0	0	0
192209	k _ B a c t e r i a ;p _ F i r m i c u t e s ;c _ C l o s t r i d i a ;o _ C l o s t r i d i a l e s ;f _ L a c h n o s p i r a c e a e ;g _ C o p r o c o c c u s ;s _	0	0	0	0	0	0	0	0	0	0	0	0	0	0	0	0	0	0	0	0	0	0	0	0	0	0	0	0	0	0	0	0	0	0	0	0	0	0	0	0	0	0	1	0	0	0	0	0
554163	k _ B a c t e r i a ;p _ P r o t e o b a c t e r i a ;c _ G a m m a p r o t e o b a c t e r i a ;o _ E n t e r o b a c t e r i a l e s ;f _ E n t e r o b a c t e r i a c e a e ;g _ C i t r o b a c t e r ;s _	0	0	0	0	0	1	0	0	0	0	0	0	0	0	0	0	0	0	0	0	0	0	0	0	0	0	0	0	0	1	0	0	0	0	0	0	157	0	0	0	0	12	0	0	0	0	0	0
818777	k _ B a c t e r i a ;p _ F i r m i c u t e s ;c _ C l o s t r i d i a ;o _ C l o s t r i d i a l e s ;f _ C l o s t r i d i a c e a e ;g _ C l o s t r i d i u m ;s _ p e r f r i n g e n s	0	0	0	0	0	0	0	0	0	1	0	0	0	0	0	0	0	0	0	0	0	0	0	0	0	0	0	0	0	0	0	0	0	0	0	0	0	0	0	0	0	1	0	0	0	0	0	0
554160	k _ B a c t e r i a ;p _ F i r m i c u t e s ;c _ C l o s t r i d i a ;o _ C l o s t r i d i a l e s ;f _ L a c h n o s p i r a c e a e ;g _ B l a u t i a ;s _	0	1	0	0	0	2	0	0	0	1	5	0	0	0	0	3	1	0	0	0	0	0	3	1	0	0	5	0	1	1	0	0	1	1	0	2	0	2	3	0	1	2	1	0	0	0	0	1
189384	k _ B a c t e r i a ;p _ B a c t e r o i d e t e s ;c _ B a c t e r o i d i a ;o _ B a c t e r o i d a l e s ;f _ B a c t e r o i d a c e a e ;g _ B a c t e r o i d e s ;s _	0	0	1	1	1	0	0	1	0	1	1	1	0	0	0	0	0	2	0	1	0	0	0	1	0	0	0	1	0	0	0	0	0	1	0	0	5	0	1	1	2	0	1	0	1	0	0	0
303963	k _ B a c t e r i a ;p _ F i r m i c u t e s ;c _ C l o s t r i d i a ;o _ C l o s t r i d i a l e s ;f _ C l o s t r i d i a c e a e	0	0	0	0	0	0	0	0	0	0	0	0	0	0	0	0	0	0	0	0	0	0	0	0	0	0	0	0	0	0	0	0	0	0	0	0	0	1	0	0	0	0	0	0	0	0	0	0
784040	k _ B a c t e r i a ;p _ F i r m i c u t e s ;c _ C l o s t r i d i a ;o _ C l o s t r i d i a l e s ;f _ ;g _ ;s _	4	0	0	0	0	0	0	0	0	4	0	0	0	0	2	0	0	0	0	0	0	0	0	0	0	0	0	0	0	0	0	16	3	0	0	0	0	0	0	2	0	0	0	0	0	0	0	0
843454	k _ B a c t e r i a ;p _ F i r m i c u t e s ;c _ C l o s t r i d i a ;o _ C l o s t r i d i a l e s ;f _ L a c h n o s p i r a c e a e ;g _ ;s _	0	0	0	0	0	1	0	0	0	0	0	1	0	0	0	0	1	0	0	1	0	1	1	1	0	0	0	1	0	1	0	0	0	0	2	0	0	0	1	0	1	0	0	0	0	0	0	0
843459	k _ B a c t e r i a ;p _ F i r m i c u t e s ;c _ C l o s t r i d i a ;o _ C l o s t r i d i a l e s ;f _ C l o s t r i d i a c e a e	0	0	0	0	0	0	0	0	0	0	0	0	0	0	0	0	0	0	0	0	0	0	0	0	0	0	0	0	0	0	1	0	0	0	0	0	0	0	0	0	0	1	0	0	0	0	0	0
3195500	k _ B a c t e r i a ;p _ F i r m i c u t e s ;c _ C l o s t r i d i a ;o _ C l o s t r i d i a l e s ;f _ L a c h n o s p i r a c e a e ;g _ R o s e b u r i a	0	1	0	0	0	0	0	0	2	0	0	0	0	0	1	0	0	0	0	0	0	1	0	0	0	1	1	1	0	0	0	1	2	0	0	1	0	3	1	1	0	0	0	0	0	0	0	0
817995	k _ B a c t e r i a ;p _ F i r m i c u t e s ;c _ C l o s t r i d i a ;o _ C l o s t r i d i a l e s ;f _ R u m i n o c o c c a c e a e ;g _ O s c i l l o s p i r a ;s _	1	0	0	0	0	0	0	0	12	0	0	0	0	0	0	0	0	0	0	0	0	0	1	0	0	0	0	0	0	0	0	0	0	0	0	0	0	0	0	0	0	0	0	0	0	0	0	0
334661	k _ B a c t e r i a ;p _ F i r m i c u t e s ;c _ C l o s t r i d i a ;o _ C l o s t r i d i a l e s ;f _ L a c h n o s p i r a c e a e ;g _ ;s _	2	4	0	0	2	1	5	0	2	0	0	0	0	0	0	2	0	0	0	0	0	14	3	1	23	0	4	2	0	0	0	2	0	0	3	0	4	7	0	4	2	0	2	0	0	0	0	1
183954	k _ B a c t e r i a ;p _ F i r m i c u t e s ;c _ C l o s t r i d i a ;o _ C l o s t r i d i a l e s	24	13	43	3	4	0	7	0	0	0	1	1	3	0	10	3	0	0	2	0	1	7	6	4	0	7	2	3	0	12	0	0	4	3	1	6	8	12	3	7	2	3	0	0	4	2	0	2
834840	k _ B a c t e r i a ;p _ F i r m i c u t e s ;c _ C l o s t r i d i a ;o _ C l o s t r i d i a l e s ;f _ L a c h n o s p i r a c e a e ;g _ D o r e a ;s _	11	41	27	4	10	89	20	11	1	91	6	0	38	5	6	1	0	0	0	0	20	3	73	33	45	11	22	26	0	23	13	18	36	12	20	0	47	79	83	31	14	21	14	74	16	12	10	6
185734	k _ B a c t e r i a ;p _ F i r m i c u t e s ;c _ C l o s t r i d i a ;o _ C l o s t r i d i a l e s ;f _ R u m i n o c o c c a c e a e ;g _ F a e c a l i b a c t e r i u m ;s _ p r a u s n i t z i i	1	3	0	0	0	0	0	0	2	1	2	0	0	1	0	0	0	1	0	0	2	0	7	1	0	1	1	1	8	0	4	0	0	0	0	3	0	4	0	1	5	0	3	0	2	0	0	1
364903	k _ B a c t e r i a ;p _ B a c t e r o i d e t e s ;c _ B a c t e r o i d i a ;o _ B a c t e r o i d a l e s ;f _ B a c t e r o i d a c e a e ;g _ B a c t e r o i d e s ;s _	0	0	0	0	0	0	0	0	8	0	0	0	0	0	0	0	0	0	0	0	0	0	0	0	0	0	0	0	0	21	0	0	0	0	0	0	0	0	51	0	0	0	0	0	0	4	0	0
181600	k _ B a c t e r i a ;p _ F i r m i c u t e s ;c _ C l o s t r i d i a ;o _ C l o s t r i d i a l e s ;f _ L a c h n o s p i r a c e a e ;g _ [ R u m i n o c o c c u s ] ;s _ t o r q u e s	0	0	0	0	0	0	0	0	0	0	0	0	0	0	0	0	0	0	0	0	0	0	0	0	0	0	0	0	0	0	0	0	0	0	0	0	1	0	0	0	0	0	0	0	0	0	0	0
181603	k _ B a c t e r i a ;p _ F i r m i c u t e s ;c _ C l o s t r i d i a ;o _ C l o s t r i d i a l e s ;f _ R u m i n o c o c c a c e a e ;g _ A n a e r o t r u n c u s ;s _	0	0	0	0	0	0	0	0	0	0	0	0	0	0	0	0	0	0	0	0	0	0	0	0	0	0	0	0	0	0	0	0	0	0	0	2	1	0	0	0	0	2	0	0	0	0	0	0
1997733	k _ B a c t e r i a ;p _ F i r m i c u t e s ;c _ C l o s t r i d i a ;o _ C l o s t r i d i a l e s ;f _ L a c h n o s p i r a c e a e ;g _ ;s _	0	0	0	0	0	0	0	0	0	0	0	0	0	0	0	1	0	0	0	0	0	0	0	0	0	0	0	0	0	0	0	0	0	0	0	0	0	0	0	0	0	0	0	0	0	0	0	0
277652	k _ B a c t e r i a ;p _ F i r m i c u t e s ;c _ C l o s t r i d i a ;o _ C l o s t r i d i a l e s ;f _ R u m i n o c o c c a c e a e ;g _ R u m i n o c o c c u s ;s _	0	89	4	2	1	7	0	6	0	0	0	2	0	0	0	0	0	0	4	0	4	2	0	6	7	0	2	1	0	0	0	1	0	1	0	1	7	0	1	4	0	19	5	0	1	0	0	0
2423305	k _ B a c t e r i a ;p _ A c t i n o b a c t e r i a ;c _ C o r i o b a c t e r i i a ;o _ C o r i o b a c t e r i a l e s ;f _ C o r i o b a c t e r i a c e a e ;g _ ;s _	0	0	1	0	0	0	0	0	0	0	0	0	9	1	0	0	0	0	0	0	0	0	0	0	0	0	0	0	0	0	0	0	4	0	0	0	0	7	0	0	0	0	0	0	0	0	0	0
185659	k _ B a c t e r i a ;p _ F i r m i c u t e s ;c _ C l o s t r i d i a ;o _ C l o s t r i d i a l e s ;f _ V e i l l o n e l l a c e a e ;g _ A c i d a m i n o c o c c u s ;s _	0	0	0	0	0	0	0	187	0	1	0	0	0	0	0	0	0	0	0	0	0	0	0	0	0	0	0	0	0	0	0	0	0	0	0	0	0	0	0	0	0	0	0	0	0	0	0	0
3121406	k _ B a c t e r i a ;p _ S y n e r g i s t e t e s ;c _ S y n e r g i s t i a ;o _ S y n e r g i s t a l e s ;f _ S y n e r g i s t a c e a e ;g _ C l o a c i b a c i l l u s ;s _	0	0	0	0	0	0	0	0	0	33	0	0	0	0	0	0	0	0	0	0	0	0	0	0	0	0	0	0	0	0	0	0	0	0	0	0	0	0	0	0	0	0	0	0	0	0	0	0
845444	k _ B a c t e r i a ;p _ F i r m i c u t e s ;c _ C l o s t r i d i a ;o _ C l o s t r i d i a l e s ;f _ R u m i n o c o c c a c e a e ;g _ A n a e r o f i l u m ;s _	0	0	0	0	0	0	0	0	0	0	0	0	0	0	0	0	0	0	0	0	0	0	0	0	0	0	0	1	0	1	0	0	0	0	0	0	0	0	0	0	0	0	0	0	0	0	0	0
340711	k _ B a c t e r i a ;p _ F i r m i c u t e s ;c _ C l o s t r i d i a ;o _ C l o s t r i d i a l e s ;f _ R u m i n o c o c c a c e a e ;g _ O s c i l l o s p i r a ;s _	0	0	0	0	0	0	0	0	0	0	0	0	0	0	0	0	0	0	0	0	0	0	1	0	0	0	0	0	0	1	0	0	0	0	0	0	1	2	0	0	0	3	0	0	0	0	0	0
345542	k _ B a c t e r i a ;p _ F i r m i c u t e s ;c _ C l o s t r i d i a ;o _ C l o s t r i d i a l e s ;f _ L a c h n o s p i r a c e a e ;g _ R o s e b u r i a ;s _	0	1	1	0	1	0	0	0	0	0	0	0	0	0	0	0	0	0	0	0	0	0	1	0	3	0	1	1	0	7	0	1	3	6	1	1	0	1	0	2	0	0	2	0	1	4	0	0
340717	k _ B a c t e r i a ;p _ F i r m i c u t e s ;c _ C l o s t r i d i a ;o _ C l o s t r i d i a l e s ;f _ C l o s t r i d i a c e a e ;g _ C l o s t r i d i u m	0	0	0	0	0	0	0	0	0	0	0	0	0	0	0	0	0	0	0	0	0	0	0	0	1	0	0	0	0	0	0	0	0	0	0	0	0	0	0	0	0	1	0	0	0	0	1	0
195492	k _ B a c t e r i a ;p _ F i r m i c u t e s ;c _ C l o s t r i d i a ;o _ C l o s t r i d i a l e s ;f _ R u m i n o c o c c a c e a e	5	7	7	0	3	2	8	0	2	2	0	1	1	11	1	5	0	0	1	0	2	1	15	8	8	6	6	8	3	10	0	3	8	9	18	5	2	6	4	8	51	1	12	4	1	4	0	29
875709	k _ B a c t e r i a ;p _ F i r m i c u t e s ;c _ C l o s t r i d i a ;o _ C l o s t r i d i a l e s ;f _ L a c h n o s p i r a c e a e ;g _ ;s _	0	0	0	0	0	0	0	0	0	0	0	0	0	0	0	1	0	0	0	0	0	0	0	0	0	0	0	0	0	0	0	0	0	0	0	0	0	0	0	0	0	0	1	0	0	0	0	0
564941	k _ B a c t e r i a ;p _ F i r m i c u t e s ;c _ C l o s t r i d i a ;o _ C l o s t r i d i a l e s ;f _ R u m i n o c o c c a c e a e ;g _ O s c i l l o s p i r a ;s _	10	15	19	0	0	0	16	0	30	2	1	1	7	20	4	1	0	0	0	0	2	12	24	2	0	15	10	26	0	59	5	29	5	15	7	12	14	33	5	57	37	84	2	0	5	3	2	12
787049	k _ B a c t e r i a ;p _ F i r m i c u t e s ;c _ C l o s t r i d i a ;o _ C l o s t r i d i a l e s ;f _ L a c h n o s p i r a c e a e ;g _ [ R u m i n o c o c c u s ] ;s _ t o r q u e s	0	1	0	0	1	1	0	1	0	0	0	1	0	0	0	0	0	0	0	0	0	0	0	0	0	0	0	0	0	0	0	0	1	0	1	5	10	0	0	0	0	0	0	0	0	0	0	1
1077373	k _ B a c t e r i a ;p _ B a c t e r o i d e t e s ;c _ B a c t e r o i d i a ;o _ B a c t e r o i d a l e s ;f _ P r e v o t e l l a c e a e ;g _ P r e v o t e l l a ;s _	0	0	0	0	0	0	0	1	0	1	0	0	0	0	0	9	0	0	0	0	0	0	2	0	0	0	1	0	0	3	0	0	0	0	0	0	1	0	0	0	0	2	0	0	0	0	0	0
1624481	k _ B a c t e r i a ;p _ F i r m i c u t e s ;c _ C l o s t r i d i a ;o _ C l o s t r i d i a l e s ;f _ L a c h n o s p i r a c e a e	0	2	0	0	0	0	0	0	0	0	0	0	0	0	1	1	0	0	0	0	0	0	0	0	0	0	1	0	0	0	0	0	0	0	0	0	0	0	0	0	1	0	0	0	0	0	0	0
4457438	k _ B a c t e r i a ;p _ F i r m i c u t e s ;c _ C l o s t r i d i a ;o _ C l o s t r i d i a l e s ;f _ L a c h n o s p i r a c e a e ;g _ R o s e b u r i a	1	0	0	0	0	0	0	0	1	0	0	0	0	1	2	0	0	0	0	0	0	0	0	0	1	0	0	0	0	0	0	1	0	0	0	0	0	2	0	2	1	0	2	0	0	0	0	0
191161	k _ B a c t e r i a ;p _ F i r m i c u t e s ;c _ C l o s t r i d i a ;o _ C l o s t r i d i a l e s ;f _ R u m i n o c o c c a c e a e ;g _ F a e c a l i b a c t e r i u m ;s _ p r a u s n i t z i i	0	3	0	0	0	0	1	0	2	0	5	3	0	1	0	1	0	0	0	0	2	1	3	0	1	2	0	2	11	1	7	1	1	0	1	2	0	11	0	4	1	0	4	0	1	0	0	6
4404575	k _ B a c t e r i a ;p _ F i r m i c u t e s ;c _ C l o s t r i d i a ;o _ C l o s t r i d i a l e s ;f _ L a c h n o s p i r a c e a e ;g _ C l o s t r i d i u m ;s _ h a t h e w a y i	1	0	0	0	0	0	1	0	0	0	0	0	0	0	0	0	0	0	0	0	0	0	0	1	0	0	0	0	0	0	0	0	1	0	0	0	88	0	0	0	0	0	0	0	0	0	0	0
198176	k _ B a c t e r i a ;p _ F i r m i c u t e s ;c _ C l o s t r i d i a ;o _ C l o s t r i d i a l e s ;f _ L a c h n o s p i r a c e a e	0	0	0	0	0	0	1	0	1	0	1	0	0	0	0	0	0	0	0	0	0	0	0	0	1	0	0	0	0	0	0	0	0	0	0	0	0	0	0	0	0	0	0	0	0	0	0	0
297641	k _ B a c t e r i a ;p _ F i r m i c u t e s ;c _ C l o s t r i d i a ;o _ C l o s t r i d i a l e s ;f _ L a c h n o s p i r a c e a e ;g _ D o r e a ;s _	0	0	0	0	0	0	2	0	0	0	0	0	0	0	0	0	0	0	0	0	0	0	0	0	0	0	0	1	0	1	0	1	0	0	0	0	0	0	0	0	0	0	0	0	0	0	0	0
10512	k _ B a c t e r i a ;p _ P r o t e o b a c t e r i a ;c _ D e l t a p r o t e o b a c t e r i a ;o _ D e s u l f o v i b r i o n a l e s ;f _ D e s u l f o v i b r i o n a c e a e ;g _ D e s u l f o v i b r i o ;s _	0	0	0	0	0	0	0	0	0	0	0	0	0	0	0	0	0	0	0	0	0	0	0	0	0	0	0	1	0	0	0	0	0	0	0	0	0	0	0	1	1	0	0	0	0	0	0	0
368134	k _ B a c t e r i a ;p _ F i r m i c u t e s ;c _ B a c i l l i ;o _ B a c i l l a l e s ;f _ S t a p h y l o c o c c a c e a e ;g _ S t a p h y l o c o c c u s ;s _	0	0	0	0	0	0	0	0	0	0	0	0	0	0	0	0	0	0	0	0	0	0	0	0	0	0	0	0	0	0	0	0	0	0	0	0	0	0	0	0	0	0	0	0	0	0	0	0
184922	k _ B a c t e r i a ;p _ F i r m i c u t e s ;c _ C l o s t r i d i a ;o _ C l o s t r i d i a l e s ;f _ V e i l l o n e l l a c e a e ;g _ D i a l i s t e r ;s _	0	0	0	0	0	0	5	0	0	0	0	0	0	0	0	0	0	0	0	0	0	0	0	0	0	0	0	0	0	0	0	0	0	0	0	0	0	0	0	0	0	3	0	0	0	0	0	0
50779	k _ B a c t e r i a ;p _ T e n e r i c u t e s ;c _ M o l l i c u t e s ;o _ R F 3 9 ;f _ ;g _ ;s _	0	0	0	0	0	0	0	0	0	0	0	0	0	0	0	0	0	0	0	0	0	0	0	0	0	0	0	0	0	0	0	0	0	0	0	0	0	0	0	0	0	0	0	0	0	0	0	0
317065	k _ B a c t e r i a ;p _ F i r m i c u t e s ;c _ C l o s t r i d i a ;o _ C l o s t r i d i a l e s ;f _ R u m i n o c o c c a c e a e ;g _ ;s _	1	3	0	0	0	0	0	0	5	0	0	0	0	6	0	0	0	0	0	0	0	1	11	0	0	0	3	2	0	1	1	1	14	1	0	0	0	3	0	6	0	0	9	0	0	1	0	1
174589	k _ B a c t e r i a ;p _ F i r m i c u t e s ;c _ C l o s t r i d i a ;o _ C l o s t r i d i a l e s ;f _ L a c h n o s p i r a c e a e ;g _ B l a u t i a ;s _	0	1	3	0	1	0	1	0	0	1	3	0	3	0	1	0	0	0	0	0	0	0	0	0	0	0	0	0	5	1	0	0	0	0	0	3	0	2	0	0	1	0	0	1	0	1	0	1
344701	k _ B a c t e r i a ;p _ F i r m i c u t e s ;c _ C l o s t r i d i a ;o _ C l o s t r i d i a l e s	0	0	0	0	0	0	0	0	0	0	0	0	0	0	0	0	0	0	0	0	0	0	1	0	0	0	0	0	0	0	1	0	0	0	0	0	0	0	0	0	0	0	0	0	0	0	0	0
197649	k _ B a c t e r i a ;p _ F i r m i c u t e s ;c _ C l o s t r i d i a ;o _ C l o s t r i d i a l e s ;f _ L a c h n o s p i r a c e a e ;g _ L a c h n o s p i r a ;s _	0	6	4	1	0	0	1	0	0	1	0	0	0	0	0	0	0	0	0	0	0	1	0	1	0	0	0	2	0	3	0	1	1	1	0	0	0	0	0	0	1	0	1	0	0	0	0	0
319938	k _ B a c t e r i a ;p _ F i r m i c u t e s ;c _ C l o s t r i d i a ;o _ C l o s t r i d i a l e s ;f _ L a c h n o s p i r a c e a e ;g _ ;s _	1	1	0	0	0	0	0	0	0	0	0	1	0	0	0	0	0	0	0	0	1	0	0	0	0	0	1	0	0	1	0	0	0	1	0	0	1	0	0	0	0	0	0	0	0	0	0	0
175180	k _ B a c t e r i a ;p _ F i r m i c u t e s ;c _ C l o s t r i d i a ;o _ C l o s t r i d i a l e s ;f _ L a c h n o s p i r a c e a e ;g _ B l a u t i a ;s _	0	0	5	0	0	3	0	3	0	2	9	3	2	0	0	8	1	1	0	0	4	1	1	9	4	2	0	1	6	1	0	3	1	0	3	1	0	2	39	5	0	0	1	1	5	8	2	0
4254528	k _ B a c t e r i a ;p _ F i r m i c u t e s ;c _ C l o s t r i d i a ;o _ C l o s t r i d i a l e s ;f _ L a c h n o s p i r a c e a e	0	0	0	0	0	0	0	0	0	0	0	0	0	0	0	0	0	0	0	0	0	0	0	0	0	0	2	0	0	0	0	0	0	0	0	0	0	0	0	0	0	0	0	0	0	0	0	0
1107027	k _ B a c t e r i a ;p _ F i r m i c u t e s ;c _ B a c i l l i ;o _ L a c t o b a c i l l a l e s ;f _ L a c t o b a c i l l a c e a e ;g _ L a c t o b a c i l l u s	0	0	0	0	0	0	0	0	0	0	0	0	0	0	0	0	0	0	0	0	0	0	0	0	0	0	0	0	1	0	0	0	0	0	0	0	0	0	0	0	0	0	1	0	0	0	0	0
310725	k _ B a c t e r i a ;p _ F i r m i c u t e s ;c _ C l o s t r i d i a ;o _ C l o s t r i d i a l e s ;f _ R u m i n o c o c c a c e a e ;g _ ;s _	0	0	0	0	0	0	0	0	0	0	0	0	0	0	0	0	0	0	0	0	0	1	0	0	0	0	0	0	0	0	0	0	0	0	0	0	0	0	0	0	0	0	0	0	0	1	0	0
302352	k _ B a c t e r i a ;p _ F i r m i c u t e s ;c _ C l o s t r i d i a ;o _ C l o s t r i d i a l e s ;f _ L a c h n o s p i r a c e a e	0	0	0	0	0	0	1	0	0	0	0	0	0	0	0	0	0	0	0	0	0	0	0	0	0	0	0	0	0	1	0	0	0	0	0	0	0	0	0	1	0	0	1	0	1	0	0	0
312586	k _ B a c t e r i a ;p _ F i r m i c u t e s ;c _ C l o s t r i d i a ;o _ C l o s t r i d i a l e s ;f _ L a c h n o s p i r a c e a e ;g _ ;s _	2	12	119	32	72	2	31	33	0	1	2	11	2	10	3	30	2	16	5	0	11	12	53	17	121	60	62	8	0	22	0	11	12	42	23	17	31	9	5	24	41	1	48	4	32	8	0	12
175761	k _ B a c t e r i a ;p _ F i r m i c u t e s ;c _ C l o s t r i d i a ;o _ C l o s t r i d i a l e s ;f _ R u m i n o c o c c a c e a e	0	0	0	0	0	0	0	0	1	0	0	0	0	0	0	0	0	0	0	0	0	0	0	0	0	3	0	0	0	0	1	0	0	1	0	9	0	0	0	0	1	5	0	0	0	0	5	1
183385	k _ B a c t e r i a ;p _ F i r m i c u t e s ;c _ C l o s t r i d i a ;o _ C l o s t r i d i a l e s ;f _ L a c h n o s p i r a c e a e ;g _ B l a u t i a ;s _	0	0	0	0	0	0	0	0	0	0	1	0	0	0	0	0	0	0	0	0	0	0	0	0	0	0	0	0	0	0	0	0	0	0	0	0	0	0	0	0	0	0	0	0	0	0	0	1
2123719	k _ B a c t e r i a ;p _ F i r m i c u t e s ;c _ C l o s t r i d i a ;o _ C l o s t r i d i a l e s ;f _ L a c h n o s p i r a c e a e ;g _ R o s e b u r i a	0	0	0	0	0	0	0	0	0	0	0	0	0	0	0	1	0	0	0	0	0	0	0	0	1	0	0	0	0	0	0	1	1	2	0	0	0	1	0	1	0	0	0	0	0	0	0	0
171607	k _ B a c t e r i a ;p _ B a c t e r o i d e t e s ;c _ B a c t e r o i d i a ;o _ B a c t e r o i d a l e s ;f _ S 2 4 - 7 ;g _ ;s _	0	0	0	0	0	0	0	0	0	0	0	0	0	0	0	0	0	0	0	0	0	0	0	0	0	0	0	4	0	0	0	0	0	0	0	0	0	0	0	0	0	0	0	0	0	0	0	0
145572	k _ B a c t e r i a ;p _ F i r m i c u t e s ;c _ C l o s t r i d i a ;o _ C l o s t r i d i a l e s ;f _ L a c h n o s p i r a c e a e	0	0	0	0	0	0	0	0	0	0	0	0	1	0	0	0	0	0	0	0	0	9	1	0	0	0	0	0	0	19	0	0	0	0	0	0	0	0	0	0	0	0	0	0	0	0	0	0
190975	k _ B a c t e r i a ;p _ B a c t e r o i d e t e s ;c _ B a c t e r o i d i a ;o _ B a c t e r o i d a l e s ;f _ [ B a r n e s i e l l a c e a e ] ;g _ ;s _	0	0	1	0	0	0	1	0	0	1	0	0	0	0	1	3	0	0	0	0	0	30	48	134	0	1	10	143	0	2	0	0	0	34	2	7	0	2	0	0	42	13	0	0	0	0	0	27
688701	k _ B a c t e r i a ;p _ F i r m i c u t e s ;c _ C l o s t r i d i a ;o _ C l o s t r i d i a l e s ;f _ L a c h n o s p i r a c e a e ;g _ D e f l u v i i t a l e a ;s _ s a c c h a r o p h i l a	0	0	0	0	0	0	0	0	1	0	0	0	0	0	0	0	0	0	0	0	0	0	0	0	0	0	0	0	0	0	2	0	0	0	0	0	0	0	0	0	0	0	0	0	0	0	0	0
197250	k _ B a c t e r i a ;p _ F i r m i c u t e s ;c _ C l o s t r i d i a ;o _ C l o s t r i d i a l e s ;f _ R u m i n o c o c c a c e a e ;g _ R u m i n o c o c c u s ;s _	4	0	0	0	0	1	1	0	0	0	0	0	0	0	0	0	0	0	0	0	0	0	0	0	0	0	0	0	0	0	0	0	0	0	0	0	0	0	0	0	5	1	0	0	0	0	0	0
311587	k _ B a c t e r i a ;p _ F i r m i c u t e s ;c _ C l o s t r i d i a ;o _ C l o s t r i d i a l e s ;f _ L a c h n o s p i r a c e a e ;g _ ;s _	0	0	0	0	0	1	0	0	0	0	0	0	0	0	0	1	0	0	0	0	0	0	0	0	0	2	0	0	0	0	0	0	0	0	1	0	4	1	0	0	0	1	0	0	0	0	0	2
183169	k _ B a c t e r i a ;p _ F i r m i c u t e s ;c _ C l o s t r i d i a ;o _ C l o s t r i d i a l e s ;f _ L a c h n o s p i r a c e a e ;g _ B l a u t i a ;s _	0	1	9	0	0	53	1	0	0	1	13	0	5	0	0	0	1	0	0	0	8	7	6	1	2	0	0	0	0	0	0	1	0	4	0	10	5	0	4	2	4	4	3	0	3	0	0	0
4435784	k _ B a c t e r i a ;p _ B a c t e r o i d e t e s ;c _ B a c t e r o i d i a ;o _ B a c t e r o i d a l e s ;f _ B a c t e r o i d a c e a e ;g _ B a c t e r o i d e s ;s _	0	0	0	0	0	0	0	0	0	0	0	0	0	0	0	0	1	1	1	0	0	0	0	0	1	0	0	0	0	0	0	0	0	1	0	0	1	0	0	0	0	0	0	0	0	0	0	0
302972	k _ B a c t e r i a ;p _ F i r m i c u t e s ;c _ C l o s t r i d i a ;o _ C l o s t r i d i a l e s ;f _ L a c h n o s p i r a c e a e ;g _ ;s _	1	0	2	0	0	0	0	0	0	0	0	0	0	1	0	0	0	0	0	0	0	0	0	0	0	0	0	0	0	0	0	0	0	0	0	0	2	0	0	0	3	0	0	0	0	0	0	0
338372	k _ B a c t e r i a ;p _ F i r m i c u t e s ;c _ C l o s t r i d i a ;o _ C l o s t r i d i a l e s ;f _ L a c h n o s p i r a c e a e ;g _ ;s _	2	0	1	0	3	4	2	1	2	3	13	2	2	1	0	2	2	1	1	0	1	5	0	8	20	4	6	9	1	11	0	4	9	6	8	11	4	6	22	15	6	10	26	0	7	0	0	11
180120	k _ B a c t e r i a ;p _ F i r m i c u t e s ;c _ C l o s t r i d i a ;o _ C l o s t r i d i a l e s ;f _ L a c h n o s p i r a c e a e ;g _ C o p r o c o c c u s ;s _	0	0	0	0	0	0	0	0	0	0	0	0	1	0	0	0	1	0	0	0	0	0	0	1	0	0	0	1	0	0	0	0	0	0	0	0	0	0	0	0	0	0	0	1	0	0	0	0
968363	k _ B a c t e r i a ;p _ F i r m i c u t e s ;c _ C l o s t r i d i a ;o _ C l o s t r i d i a l e s ;f _ [ T i s s i e r e l l a c e a e ] ;g _ A n a e r o c o c c u s ;s _	0	0	0	0	0	0	0	0	0	0	0	0	0	0	0	1	0	0	0	0	0	0	0	0	0	0	0	0	0	0	0	1	0	0	0	0	1	0	0	0	0	0	0	0	0	0	0	0
181834	k _ B a c t e r i a ;p _ F i r m i c u t e s ;c _ C l o s t r i d i a ;o _ C l o s t r i d i a l e s ;f _ L a c h n o s p i r a c e a e ;g _ ;s _	0	0	0	0	0	0	0	0	0	0	0	0	0	0	0	1	0	0	0	0	0	0	0	0	0	0	0	0	0	0	0	0	0	0	0	0	0	0	0	0	0	0	0	1	0	0	0	0
181833	k _ B a c t e r i a ;p _ F i r m i c u t e s ;c _ C l o s t r i d i a ;o _ C l o s t r i d i a l e s ;f _ ;g _ ;s _	0	0	0	0	0	0	0	0	0	0	0	0	0	0	0	0	0	0	0	0	0	0	0	0	0	0	0	0	0	0	0	0	0	0	0	0	0	0	0	0	0	3	0	0	0	0	0	0
189793	k _ B a c t e r i a ;p _ F i r m i c u t e s ;c _ C l o s t r i d i a ;o _ C l o s t r i d i a l e s ;f _ C l o s t r i d i a c e a e ;g _ ;s _	1	0	3	0	0	1	1	0	7	8	0	0	3	0	1	0	0	0	0	0	0	1	1	0	2	1	0	0	0	1	107	6	0	0	0	0	0	1	0	1	0	7	0	0	0	0	0	0
370217	k _ B a c t e r i a ;p _ F i r m i c u t e s ;c _ C l o s t r i d i a ;o _ C l o s t r i d i a l e s ;f _ C h r i s t e n s e n e l l a c e a e ;g _ ;s _	0	5	0	0	0	0	0	0	0	1	0	0	0	0	0	0	0	0	0	0	0	0	21	0	0	31	5	2	0	6	2	3	0	5	1	0	0	0	0	0	0	12	0	0	0	0	0	0
365628	k _ B a c t e r i a ;p _ F i r m i c u t e s ;c _ C l o s t r i d i a ;o _ C l o s t r i d i a l e s ;f _ V e i l l o n e l l a c e a e ;g _ P h a s c o l a r c t o b a c t e r i u m ;s _	0	0	0	0	0	0	0	0	0	0	0	0	0	0	0	0	0	0	0	0	0	0	0	1	0	0	0	0	0	0	0	0	0	0	0	3	0	0	0	0	0	0	0	0	0	0	0	0
308057	k _ B a c t e r i a ;p _ F i r m i c u t e s ;c _ C l o s t r i d i a ;o _ C l o s t r i d i a l e s ;f _ L a c h n o s p i r a c e a e	1	9	0	1	1	2	0	0	1	0	1	1	0	12	0	7	0	1	0	0	4	3	7	0	12	7	13	6	0	2	0	3	27	11	4	2	3	1	0	6	6	3	0	0	1	1	0	4
194696	k _ B a c t e r i a ;p _ F i r m i c u t e s ;c _ C l o s t r i d i a ;o _ C l o s t r i d i a l e s ;f _ R u m i n o c o c c a c e a e ;g _ F a e c a l i b a c t e r i u m ;s _	0	0	0	0	0	0	1	0	0	0	0	0	0	0	0	1	0	0	0	0	0	0	0	0	0	0	0	1	2	0	0	0	0	2	0	0	0	0	0	0	0	0	0	0	0	0	0	0
73609	k _ B a c t e r i a ;p _ F i r m i c u t e s ;c _ B a c i l l i ;o _ L a c t o b a c i l l a l e s ;f _ L a c t o b a c i l l a c e a e ;g _ L a c t o b a c i l l u s ;s _ z e a e	0	0	0	0	0	0	0	0	0	3	0	0	0	0	0	0	0	0	0	0	0	0	0	0	0	0	0	0	16	0	0	0	0	0	0	0	0	0	0	0	0	0	0	0	0	0	0	0
177466	k _ B a c t e r i a ;p _ F i r m i c u t e s ;c _ C l o s t r i d i a ;o _ C l o s t r i d i a l e s ;f _ L a c h n o s p i r a c e a e ;g _ [ R u m i n o c o c c u s ] ;s _	0	0	0	0	0	0	0	0	0	0	1	0	0	0	0	0	0	0	0	0	0	0	0	0	0	0	0	0	0	0	0	0	0	0	0	2	0	0	0	0	1	0	0	0	0	0	0	0
266552	k _ B a c t e r i a ;p _ F i r m i c u t e s ;c _ C l o s t r i d i a ;o _ C l o s t r i d i a l e s	0	0	0	0	0	0	0	0	0	0	0	0	0	0	1	1	0	0	0	0	0	0	0	0	0	0	0	0	0	0	0	0	0	0	0	0	0	0	0	0	0	0	0	0	0	0	0	0
359149	k _ B a c t e r i a ;p _ F i r m i c u t e s ;c _ C l o s t r i d i a ;o _ C l o s t r i d i a l e s ;f _ L a c h n o s p i r a c e a e ;g _ R o s e b u r i a	0	0	0	0	0	0	0	0	0	0	0	0	0	0	0	0	0	0	0	0	0	0	0	0	0	0	0	0	0	0	0	0	0	0	0	0	0	1	0	1	1	0	1	0	0	0	1	0
365621	k _ B a c t e r i a ;p _ F i r m i c u t e s ;c _ C l o s t r i d i a ;o _ C l o s t r i d i a l e s	0	2	1	0	0	0	1	0	3	0	0	1	0	1	0	2	0	0	0	0	1	1	1	0	2	0	8	1	0	2	0	0	3	2	2	0	2	0	0	2	0	0	1	0	0	0	0	1
198990	k _ B a c t e r i a ;p _ F i r m i c u t e s ;c _ C l o s t r i d i a ;o _ C l o s t r i d i a l e s ;f _ L a c h n o s p i r a c e a e ;g _ B l a u t i a ;s _	0	0	0	0	1	2	0	2	0	2	6	0	1	0	0	2	0	0	0	0	0	1	0	1	2	0	1	1	0	0	2	0	1	2	0	2	0	0	3	1	1	1	0	1	0	1	0	0
196125	k _ B a c t e r i a ;p _ F i r m i c u t e s ;c _ C l o s t r i d i a ;o _ C l o s t r i d i a l e s ;f _ R u m i n o c o c c a c e a e ;g _ F a e c a l i b a c t e r i u m ;s _ p r a u s n i t z i i	0	0	0	0	0	0	0	0	2	0	0	0	0	0	0	1	0	0	0	0	0	0	0	0	0	1	1	0	8	0	2	0	0	0	0	0	0	3	0	1	0	0	0	0	0	0	0	0
527709	k _ B a c t e r i a ;p _ F i r m i c u t e s ;c _ C l o s t r i d i a ;o _ C l o s t r i d i a l e s ;f _ L a c h n o s p i r a c e a e	0	0	0	0	0	0	0	0	0	0	1	0	0	0	1	1	0	0	0	0	1	0	0	0	0	1	1	1	0	1	0	0	0	1	0	1	0	3	3	1	2	0	0	0	1	0	0	1
368698	k _ B a c t e r i a ;p _ F i r m i c u t e s ;c _ C l o s t r i d i a ;o _ C l o s t r i d i a l e s ;f _ L a c h n o s p i r a c e a e ;g _ ;s _	6	10	14	0	11	26	29	1	4	9	18	5	13	18	2	145	1	4	5	1	12	9	33	19	54	35	144	6	1	22	0	9	8	36	42	61	7	27	21	24	74	6	4	55	7	15	0	11
177600	k _ B a c t e r i a ;p _ F i r m i c u t e s ;c _ C l o s t r i d i a ;o _ C l o s t r i d i a l e s ;f _ C h r i s t e n s e n e l l a c e a e ;g _ ;s _	2	0	0	0	0	0	0	0	0	1	0	0	0	0	1	0	0	0	0	0	0	0	0	0	0	0	0	0	0	0	0	0	0	0	0	0	0	0	0	0	0	0	0	0	0	0	0	0
579587	k _ B a c t e r i a ;p _ F i r m i c u t e s ;c _ C l o s t r i d i a ;o _ C l o s t r i d i a l e s ;f _ R u m i n o c o c c a c e a e ;g _ F a e c a l i b a c t e r i u m ;s _ p r a u s n i t z i i	2	0	0	0	0	0	1	0	1	1	0	0	0	1	0	0	0	0	0	0	2	0	0	0	0	0	0	0	0	1	0	0	0	0	0	0	0	2	0	0	0	0	4	0	0	0	0	2
4393745	k _ B a c t e r i a ;p _ B a c t e r o i d e t e s ;c _ B a c t e r o i d i a ;o _ B a c t e r o i d a l e s ;f _ B a c t e r o i d a c e a e ;g _ B a c t e r o i d e s ;s _	0	0	0	0	0	0	0	0	0	0	0	2	0	0	0	0	0	0	0	0	0	0	0	0	0	0	0	0	0	0	0	0	0	0	0	0	0	0	0	0	0	0	0	0	0	0	0	0
925131	k _ B a c t e r i a ;p _ B a c t e r o i d e t e s ;c _ B a c t e r o i d i a ;o _ B a c t e r o i d a l e s ;f _ P r e v o t e l l a c e a e ;g _ P r e v o t e l l a	0	195	0	0	0	0	0	0	2	33	4	0	0	0	0	0	0	0	0	0	0	46	498	0	1	0	0	0	0	0	20	0	0	0	0	0	0	0	0	852	0	0	0	0	0	0	0	0
292041	k _ B a c t e r i a ;p _ B a c t e r o i d e t e s ;c _ B a c t e r o i d i a ;o _ B a c t e r o i d a l e s ;f _ P r e v o t e l l a c e a e ;g _ P r e v o t e l l a ;s _ c o p r i	4	1	0	0	0	0	0	1	0	0	0	0	0	0	0	0	0	0	0	0	0	3	2	0	0	1	1	0	0	0	0	2	0	0	0	0	0	0	0	5	0	0	0	4	0	1	0	0
583974	k _ B a c t e r i a ;p _ F i r m i c u t e s ;c _ C l o s t r i d i a ;o _ C l o s t r i d i a l e s ;f _ L a c h n o s p i r a c e a e ;g _ C l o s t r i d i u m ;s _ h a t h e w a y i	0	290	3	0	0	84	1	163	3	7	0	128	1	1	0	131	27	1	3	0	0	0	3	1	0	0	0	2	0	0	0	0	0	2	0	11	1167	1	33	1	1	17	0	0	6	0	0	1
189445	k _ B a c t e r i a ;p _ F i r m i c u t e s ;c _ C l o s t r i d i a ;o _ C l o s t r i d i a l e s ;f _ L a c h n o s p i r a c e a e ;g _ [ R u m i n o c o c c u s ] ;s _ g n a v u s	0	1	0	0	0	2	0	0	0	0	0	0	0	0	0	0	0	1	0	0	0	0	0	0	0	0	0	0	1	0	0	0	0	0	0	0	0	0	0	0	0	0	0	0	0	0	0	0
189443	k _ B a c t e r i a ;p _ F i r m i c u t e s ;c _ C l o s t r i d i a ;o _ C l o s t r i d i a l e s	0	0	0	0	0	7	0	0	0	0	0	0	0	0	0	0	0	0	0	0	0	0	0	0	0	0	0	0	0	0	0	0	0	0	0	1	0	0	1	0	0	0	0	0	0	0	0	0
366195	k _ B a c t e r i a ;p _ F i r m i c u t e s ;c _ C l o s t r i d i a ;o _ C l o s t r i d i a l e s ;f _ R u m i n o c o c c a c e a e ;g _ R u m i n o c o c c u s ;s _ b r o m i i	0	1	0	0	0	2	2	0	0	0	0	0	1	0	1	3	0	0	0	0	6	1	0	0	0	0	1	8	0	0	0	0	0	25	0	0	0	0	1	5	1	4	0	0	0	0	0	1
640999	k _ B a c t e r i a ;p _ F i r m i c u t e s ;c _ C l o s t r i d i a ;o _ C l o s t r i d i a l e s ;f _ ;g _ ;s _	1	1	0	0	0	0	0	0	0	0	1	1	0	0	1	0	0	0	0	0	0	0	0	0	0	0	0	0	0	0	1	0	0	0	0	0	0	0	0	0	0	0	2	0	0	0	0	0
4299448	k _ B a c t e r i a ;p _ P r o t e o b a c t e r i a ;c _ B e t a p r o t e o b a c t e r i a ;o _ N e i s s e r i a l e s ;f _ N e i s s e r i a c e a e ;g _ N e i s s e r i a	0	0	0	0	0	0	0	0	0	0	0	0	0	0	0	0	0	0	0	0	0	0	0	0	0	0	0	0	0	0	0	0	1	0	0	0	0	0	0	0	2	0	0	0	0	0	0	0
4483037	k _ B a c t e r i a ;p _ F i r m i c u t e s ;c _ C l o s t r i d i a ;o _ C l o s t r i d i a l e s	0	0	0	0	0	0	0	0	0	0	0	0	0	0	0	0	0	0	0	0	0	0	0	1	0	0	0	0	0	0	0	0	0	0	0	0	0	0	0	0	0	0	0	0	0	0	0	0
4315958	k _ B a c t e r i a ;p _ F i r m i c u t e s ;c _ B a c i l l i ;o _ L a c t o b a c i l l a l e s ;f _ S t r e p t o c o c c a c e a e ;g _ S t r e p t o c o c c u s ;s _	0	0	1	0	0	13	0	0	1	16	3	0	20	0	0	0	0	0	0	0	1	0	0	0	0	0	1	0	8	1	0	0	0	1	0	1	4	0	0	0	0	0	1	0	0	0	0	0
189648	k _ B a c t e r i a ;p _ F i r m i c u t e s ;c _ C l o s t r i d i a ;o _ C l o s t r i d i a l e s ;f _ L a c h n o s p i r a c e a e ;g _ ;s _	0	0	0	0	0	1	1	1	1	0	4	0	0	0	0	0	2	2	0	0	5	1	0	2	11	0	3	2	1	9	2	2	5	1	1	1	3	6	7	1	4	5	2	0	0	1	0	6
903426	k _ B a c t e r i a ;p _ A c t i n o b a c t e r i a ;c _ A c t i n o b a c t e r i a ;o _ A c t i n o m y c e t a l e s ;f _ M i c r o c o c c a c e a e ;g _ R o t h i a ;s _ m u c i l a g i n o s a	0	0	0	0	0	0	0	0	0	0	0	0	0	0	0	0	0	0	0	0	0	1	0	0	0	0	0	0	2	0	0	0	0	0	0	0	0	0	0	0	1	0	0	0	0	0	0	0
309892	k _ B a c t e r i a ;p _ F i r m i c u t e s ;c _ C l o s t r i d i a ;o _ C l o s t r i d i a l e s ;f _ L a c h n o s p i r a c e a e ;g _ C o p r o c o c c u s ;s _	0	3	5	0	0	1	3	1	0	1	6	0	4	0	0	0	2	0	0	1	0	1	2	1	1	1	0	0	3	2	1	0	3	2	0	1	0	0	1	0	1	1	1	0	0	0	0	0
21652	k _ B a c t e r i a ;p _ T e n e r i c u t e s ;c _ M o l l i c u t e s ;o _ R F 3 9 ;f _ ;g _ ;s _	0	0	0	0	0	0	0	0	0	0	0	0	0	0	0	0	0	0	0	0	0	0	0	0	0	0	0	0	0	0	0	0	1	0	0	0	0	0	0	0	0	0	0	0	0	0	0	0
345282	k _ B a c t e r i a ;p _ F i r m i c u t e s ;c _ C l o s t r i d i a ;o _ C l o s t r i d i a l e s ;f _ R u m i n o c o c c a c e a e ;g _ ;s _	0	2	0	0	0	0	0	0	0	0	0	0	0	1	0	0	0	0	0	0	0	0	0	0	0	1	1	0	0	2	1	1	0	0	0	0	0	2	0	0	2	0	0	0	0	0	0	0
554338	k _ B a c t e r i a ;p _ F i r m i c u t e s ;c _ C l o s t r i d i a ;o _ C l o s t r i d i a l e s ;f _ L a c h n o s p i r a c e a e ;g _ B l a u t i a ;s _	0	2	0	0	1	12	0	0	0	3	4	0	0	1	0	1	0	0	0	0	0	0	1	2	1	1	0	0	1	1	0	1	1	1	1	2	0	2	2	0	1	0	0	1	0	0	0	0
4288931	k _ B a c t e r i a ;p _ F i r m i c u t e s ;c _ C l o s t r i d i a ;o _ C l o s t r i d i a l e s ;f _ R u m i n o c o c c a c e a e ;g _ ;s _	20	0	0	0	0	0	7	0	9	0	0	0	0	0	10	0	0	0	0	0	24	44	148	0	0	1	0	0	0	75	0	30	93	0	58	0	0	16	0	37	83	0	0	0	0	0	0	0
197418	k _ B a c t e r i a ;p _ F i r m i c u t e s ;c _ C l o s t r i d i a ;o _ C l o s t r i d i a l e s ;f _ R u m i n o c o c c a c e a e ;g _ F a e c a l i b a c t e r i u m ;s _	0	0	0	0	0	0	0	0	0	0	0	0	0	0	0	2	0	0	0	0	0	0	0	0	0	0	0	0	0	0	0	0	0	0	0	0	0	1	0	0	0	0	0	0	0	0	0	0
198696	k _ B a c t e r i a ;p _ F i r m i c u t e s ;c _ C l o s t r i d i a ;o _ C l o s t r i d i a l e s ;f _ L a c h n o s p i r a c e a e ;g _ R o s e b u r i a ;s _ f a e c i s	0	0	0	0	0	0	2	0	2	0	0	0	0	0	1	0	0	0	0	0	0	0	0	0	1	0	0	0	0	0	0	0	0	0	0	0	0	0	0	0	1	0	0	0	0	0	0	1
157033	k _ B a c t e r i a ;p _ F i r m i c u t e s ;c _ C l o s t r i d i a ;o _ C l o s t r i d i a l e s ;f _ R u m i n o c o c c a c e a e ;g _ ;s _	0	0	0	0	0	0	0	0	0	0	0	0	0	0	0	0	0	0	0	0	0	0	0	1	0	0	0	0	0	0	0	1	0	0	0	0	0	2	0	0	0	0	0	0	0	0	0	1
199344	k _ B a c t e r i a ;p _ F i r m i c u t e s ;c _ C l o s t r i d i a ;o _ C l o s t r i d i a l e s ;f _ L a c h n o s p i r a c e a e ;g _ D o r e a ;s _	4	1	1	0	1	0	4	1	5	1	1	0	0	1	4	0	0	0	2	0	0	6	0	5	26	3	6	6	0	3	1	6	3	2	2	1	0	20	2	2	1	0	5	1	2	4	0	0
192465	k _ B a c t e r i a ;p _ F i r m i c u t e s ;c _ C l o s t r i d i a ;o _ C l o s t r i d i a l e s ;f _ L a c h n o s p i r a c e a e ;g _ C o p r o c o c c u s ;s _	1	0	0	0	2	0	0	0	0	0	2	0	7	0	0	0	1	0	0	0	0	1	1	0	1	0	0	0	1	0	0	0	0	0	0	1	0	0	0	0	8	0	0	2	0	0	0	0
518040	k _ B a c t e r i a ;p _ F i r m i c u t e s ;c _ C l o s t r i d i a ;o _ C l o s t r i d i a l e s ;f _ ;g _ ;s _	4	7	16	13	15	1	3	11	0	1	0	10	0	4	0	5	2	0	1	0	5	1	10	12	10	3	5	1	0	2	0	6	6	2	8	0	0	4	0	4	8	1	2	0	10	13	0	3
192461	k _ B a c t e r i a ;p _ F i r m i c u t e s ;c _ C l o s t r i d i a ;o _ C l o s t r i d i a l e s ;f _ L a c h n o s p i r a c e a e ;g _ ;s _	0	0	0	0	0	0	0	0	0	0	0	0	0	0	0	0	0	0	0	0	0	0	0	0	0	0	0	0	0	0	0	0	0	0	0	0	1	1	0	0	0	1	1	0	0	0	0	0
313800	k _ B a c t e r i a ;p _ F i r m i c u t e s ;c _ C l o s t r i d i a ;o _ C l o s t r i d i a l e s ;f _ R u m i n o c o c c a c e a e ;g _ O s c i l l o s p i r a ;s _	0	1	0	0	0	0	0	0	3	0	0	0	0	0	0	0	0	0	0	0	0	0	8	2	0	0	0	0	0	2	0	3	2	0	1	1	1	2	0	0	0	2	2	0	0	1	0	1
186248	k _ B a c t e r i a ;p _ F i r m i c u t e s ;c _ C l o s t r i d i a ;o _ C l o s t r i d i a l e s ;f _ R u m i n o c o c c a c e a e ;g _ ;s _	0	0	0	0	0	0	0	0	0	0	0	0	0	0	0	0	0	0	0	0	0	0	0	0	0	0	0	0	0	0	0	0	0	0	0	0	0	0	1	1	0	0	0	0	0	0	0	0
362470	k _ B a c t e r i a ;p _ F i r m i c u t e s ;c _ E r y s i p e l o t r i c h i ;o _ E r y s i p e l o t r i c h a l e s ;f _ E r y s i p e l o t r i c h a c e a e ;g _ c;c 1 1 5 ;s _	0	0	0	0	0	0	0	0	0	0	0	0	0	0	0	0	0	0	0	0	0	0	0	0	0	0	0	0	0	0	0	0	0	0	0	0	0	0	0	0	11	0	0	0	0	0	0	0
538967	k _ B a c t e r i a ;p _ F i r m i c u t e s ;c _ B a c i l l i ;o _ L a c t o b a c i l l a l e s ;f _ L a c t o b a c i l l a c e a e ;g _ L a c t o b a c i l l u s ;s _	0	0	0	0	0	0	0	0	0	0	0	0	0	0	0	0	0	0	0	0	0	0	0	0	0	0	0	0	69	0	0	0	0	0	0	0	0	0	0	0	0	0	0	0	0	0	0	0
752354	k _ B a c t e r i a ;p _ F i r m i c u t e s ;c _ C l o s t r i d i a ;o _ C l o s t r i d i a l e s ;f _ L a c h n o s p i r a c e a e ;g _ C o p r o c o c c u s ;s _ c a t u s	75	99	30	0	3	1	57	0	100	79	95	5	24	31	31	0	13	1	4	0	0	59	238	78	59	106	215	219	0	517	10	83	52	72	77	97	62	200	5	18	366	81	5	5	16	3	0	32
2497335	k _ B a c t e r i a ;p _ B a c t e r o i d e t e s ;c _ B a c t e r o i d i a ;o _ B a c t e r o i d a l e s ;f _ P o r p h y r o m o n a d a c e a e ;g _ P a r a b a c t e r o i d e s ;s _ d i s t a s o n i s	0	0	0	0	0	5	0	0	0	5	0	0	0	0	0	2	0	0	0	0	1	0	0	5	0	0	0	7	0	0	1	0	2	0	1	0	1	0	0	0	0	0	0	1	0	1	0	1
105409	k _ B a c t e r i a ;p _ F i r m i c u t e s ;c _ C l o s t r i d i a ;o _ C l o s t r i d i a l e s ;f _ ;g _ ;s _	0	0	0	0	0	0	0	0	0	0	0	0	0	0	0	0	0	0	0	0	0	0	0	0	0	0	0	0	0	0	0	0	0	0	0	0	3	0	0	0	0	0	0	0	0	0	0	0
172233	k _ B a c t e r i a ;p _ F i r m i c u t e s ;c _ C l o s t r i d i a ;o _ C l o s t r i d i a l e s ;f _ R u m i n o c o c c a c e a e	1	1	0	0	0	5	1	0	0	2	0	0	0	0	0	0	0	0	0	0	0	0	0	0	1	0	0	0	0	0	0	0	0	0	0	1	1	0	1	0	0	0	0	0	0	0	0	0
846798	k _ B a c t e r i a ;p _ B a c t e r o i d e t e s ;c _ B a c t e r o i d i a ;o _ B a c t e r o i d a l e s ;f _ [ B a r n e s i e l l a c e a e ] ;g _ ;s _	0	0	9	1	0	0	0	0	0	7	0	0	1	0	0	0	0	0	0	0	9	0	1	0	0	0	0	0	0	0	0	0	0	0	0	0	0	0	0	0	0	8	0	0	0	1	0	0
582497	k _ B a c t e r i a ;p _ F i r m i c u t e s ;c _ C l o s t r i d i a ;o _ C l o s t r i d i a l e s ;f _ L a c h n o s p i r a c e a e ;g _ ;s _	0	0	0	0	0	10	0	0	0	0	0	0	0	0	0	0	40	11	0	6	0	0	0	0	0	0	0	1	0	0	0	0	0	0	0	5	1	0	0	0	0	0	0	0	0	0	0	0
654307	k _ B a c t e r i a ;p _ F i r m i c u t e s ;c _ C l o s t r i d i a ;o _ C l o s t r i d i a l e s ;f _ [ T i s s i e r e l l a c e a e ] ;g _ P e p t o n i p h i l u s ;s _	0	0	0	0	0	0	0	0	0	0	0	0	0	0	0	0	0	0	0	0	0	0	0	0	0	0	0	0	0	0	0	0	0	3	0	0	0	0	0	0	0	0	0	0	0	0	0	0
157693	k _ B a c t e r i a ;p _ F i r m i c u t e s ;c _ C l o s t r i d i a ;o _ C l o s t r i d i a l e s ;f _ L a c h n o s p i r a c e a e ;g _ ;s _	0	0	0	0	0	0	0	0	0	0	2	0	0	0	0	0	0	0	0	0	0	0	0	0	0	0	0	0	0	0	0	0	0	0	0	0	0	0	0	0	0	0	0	0	0	0	0	0
300859	k _ B a c t e r i a ;p _ B a c t e r o i d e t e s ;c _ B a c t e r o i d i a ;o _ B a c t e r o i d a l e s ;f _ P r e v o t e l l a c e a e ;g _ P r e v o t e l l a ;s _	0	0	0	0	0	0	0	0	0	0	0	0	0	0	0	0	0	0	0	0	0	0	0	0	0	42	0	0	0	0	0	0	0	0	0	0	0	0	0	0	0	0	0	0	0	0	0	0
369182	k _ B a c t e r i a ;p _ F i r m i c u t e s ;c _ C l o s t r i d i a ;o _ C l o s t r i d i a l e s ;f _ L a c h n o s p i r a c e a e ;g _ ;s _	64	62	63	5	20	179	142	12	43	8	35	2	7	106	28	69	21	2	0	1	115	13	43	15	31	63	82	106	0	273	33	36	111	40	217	76	12	501	0	20	86	54	317	0	13	27	2	52
300853	k _ B a c t e r i a ;p _ B a c t e r o i d e t e s ;c _ B a c t e r o i d i a ;o _ B a c t e r o i d a l e s ;f _ [ P a r a p r e v o t e l l a c e a e ] ;g _ C F 2 3 1 ;s _	0	0	0	0	0	0	0	0	0	0	0	0	0	0	0	0	0	0	0	0	0	0	0	0	0	0	0	0	0	0	0	0	0	0	386	0	0	0	0	0	0	0	0	0	0	0	0	0
186652	k _ B a c t e r i a ;p _ F i r m i c u t e s ;c _ C l o s t r i d i a ;o _ C l o s t r i d i a l e s ;f _ L a c h n o s p i r a c e a e ;g _ D o r e a ;s _ f o r m i c i g e n e r a n s	27	146	120	14	43	153	73	363	23	53	306	50	136	64	17	198	43	16	6	3	28	82	339	65	543	267	284	66	142	264	19	55	82	27	108	418	374	289	90	147	154	55	73	99	152	166	2	81
357724	k _ B a c t e r i a ;p _ F i r m i c u t e s ;c _ C l o s t r i d i a ;o _ C l o s t r i d i a l e s ;f _ R u m i n o c o c c a c e a e ;g _ R u m i n o c o c c u s ;s _ b r o m i i	1	0	0	0	0	0	0	0	0	0	0	1	0	0	0	3	0	0	0	0	1	0	1	0	1	0	0	0	0	0	0	0	0	1	0	1	0	0	0	0	1	5	0	0	0	0	0	0
316587	k _ B a c t e r i a ;p _ F i r m i c u t e s ;c _ B a c i l l i ;o _ L a c t o b a c i l l a l e s ;f _ S t r e p t o c o c c a c e a e ;g _ S t r e p t o c o c c u s ;s _ l u t e c i a e	0	0	0	0	0	0	0	0	0	1	0	0	0	0	0	0	0	0	0	0	0	0	0	0	0	1	0	0	0	0	0	0	0	0	0	0	0	0	0	0	0	0	0	0	0	0	0	0
4465250	k _ B a c t e r i a ;p _ B a c t e r o i d e t e s ;c _ B a c t e r o i d i a ;o _ B a c t e r o i d a l e s ;f _ B a c t e r o i d a c e a e ;g _ B a c t e r o i d e s ;s _	0	0	0	0	0	1	0	1	0	0	0	1	0	0	0	0	0	3	5	0	0	0	0	1	0	0	0	0	0	0	0	0	0	0	0	0	0	0	0	0	0	0	0	0	0	0	0	0
1113289	k _ B a c t e r i a ;p _ F i r m i c u t e s ;c _ C l o s t r i d i a ;o _ C l o s t r i d i a l e s ;f _ L a c h n o s p i r a c e a e ;g _ ;s _	0	0	0	0	0	0	1	0	0	0	0	0	0	0	0	1	0	0	0	0	0	0	0	2	2	0	1	0	0	3	0	0	0	1	1	0	0	0	0	2	5	0	0	0	0	2	0	1
591734	k _ B a c t e r i a ;p _ F i r m i c u t e s ;c _ C l o s t r i d i a ;o _ C l o s t r i d i a l e s ;f _ R u m i n o c o c c a c e a e ;g _ B u t y r i c i c o c c u s ;s _ p u l l i c a e c o r u m	0	0	0	0	0	0	0	0	0	0	0	0	0	0	0	0	0	0	0	0	0	0	0	0	0	0	0	0	0	0	0	0	0	0	47	0	0	0	0	0	0	0	0	0	0	0	0	0
591731	k _ B a c t e r i a ;p _ P r o t e o b a c t e r i a ;c _ G a m m a p r o t e o b a c t e r i a ;o _ A e r o m o n a d a l e s ;f _ S u c c i n i v i b r i o n a c e a e ;g _ S u c c i n i v i b r i o ;s _	0	0	0	0	0	0	0	0	0	0	0	0	0	0	0	0	0	0	0	0	0	0	0	0	0	0	0	0	0	0	0	0	0	0	0	0	0	0	0	0	0	0	0	0	0	0	0	0
195115	k _ B a c t e r i a ;p _ F i r m i c u t e s ;c _ C l o s t r i d i a ;o _ C l o s t r i d i a l e s ;f _ L a c h n o s p i r a c e a e ;g _ ;s _	1	0	1	0	0	0	1	0	14	0	0	0	0	1	1	0	0	0	0	0	1	3	0	4	2	1	1	0	0	2	0	0	2	0	0	1	0	2	0	1	1	0	0	0	0	0	0	0
528753	k _ B a c t e r i a ;p _ F i r m i c u t e s ;c _ C l o s t r i d i a ;o _ C l o s t r i d i a l e s ;f _ V e i l l o n e l l a c e a e ;g _ P h a s c o l a r c t o b a c t e r i u m ;s _	0	0	0	0	0	0	2	0	0	0	0	0	0	0	0	0	8	0	0	0	0	0	0	0	1	0	0	0	0	0	0	0	0	0	0	1	0	0	0	0	0	0	0	0	0	0	0	0
528752	k _ B a c t e r i a ;p _ F i r m i c u t e s ;c _ C l o s t r i d i a ;o _ C l o s t r i d i a l e s ;f _ R u m i n o c o c c a c e a e ;g _ O s c i l l o s p i r a ;s _	0	0	0	0	0	0	0	0	0	0	0	0	0	0	0	0	0	0	0	0	0	0	0	0	0	0	0	0	0	0	0	0	0	0	0	0	0	2	0	0	0	0	0	0	0	0	0	0
198439	k _ B a c t e r i a ;p _ F i r m i c u t e s ;c _ C l o s t r i d i a ;o _ C l o s t r i d i a l e s ;f _ L a c h n o s p i r a c e a e ;g _ ;s _	0	0	0	0	0	0	0	0	0	0	0	0	0	0	0	0	0	0	0	0	0	0	0	0	0	0	0	0	0	0	0	0	0	0	0	0	0	0	0	0	0	0	1	0	0	0	0	0
296516	k _ B a c t e r i a ;p _ F i r m i c u t e s ;c _ C l o s t r i d i a ;o _ C l o s t r i d i a l e s ;f _ L a c h n o s p i r a c e a e ;g _ B l a u t i a ;s _	0	0	0	0	0	1	0	0	0	1	1	0	0	0	0	0	0	0	0	0	0	1	1	0	0	0	0	0	0	0	0	0	4	0	0	0	0	0	0	0	1	1	0	0	0	0	0	1
1808742	k _ B a c t e r i a ;p _ F i r m i c u t e s ;c _ C l o s t r i d i a ;o _ C l o s t r i d i a l e s ;f _ R u m i n o c o c c a c e a e ;g _ F a e c a l i b a c t e r i u m ;s _ p r a u s n i t z i i	0	0	0	0	0	0	0	0	0	0	0	0	0	1	0	0	0	0	0	0	0	0	0	0	0	0	0	0	0	0	0	0	0	0	0	0	0	0	0	0	0	0	0	0	0	0	0	0
157966	k _ B a c t e r i a ;p _ F i r m i c u t e s ;c _ C l o s t r i d i a ;o _ C l o s t r i d i a l e s ;f _ R u m i n o c o c c a c e a e ;g _ F a e c a l i b a c t e r i u m	0	1	0	0	0	0	1	0	1	0	1	0	0	1	0	0	0	0	0	0	0	0	1	0	0	2	1	0	0	0	7	0	0	0	1	1	0	0	0	0	0	0	1	0	0	0	0	1
290771	k _ B a c t e r i a ;p _ F i r m i c u t e s ;c _ C l o s t r i d i a ;o _ C l o s t r i d i a l e s ;f _ L a c h n o s p i r a c e a e ;g _ B l a u t i a ;s _	0	3	1	0	7	1	1	0	0	3	6	3	1	1	0	18	0	0	0	0	3	1	0	14	5	2	2	1	4	2	0	1	3	2	4	2	0	7	4	3	1	0	1	2	0	2	0	0
3924627	k _ B a c t e r i a ;p _ F i r m i c u t e s ;c _ C l o s t r i d i a ;o _ C l o s t r i d i a l e s ;f _ L a c h n o s p i r a c e a e ;g _ ;s _	0	0	0	0	0	0	0	0	0	0	0	0	0	0	0	0	0	0	0	0	0	0	0	0	1	0	0	0	0	0	0	0	0	0	0	0	0	0	0	0	1	0	0	0	0	0	0	0
195583	k _ B a c t e r i a ;p _ F i r m i c u t e s ;c _ C l o s t r i d i a ;o _ C l o s t r i d i a l e s ;f _ R u m i n o c o c c a c e a e ;g _ O s c i l l o s p i r a	0	0	0	0	0	0	0	0	1	0	0	0	0	0	0	0	0	0	0	0	0	0	3	0	0	0	2	0	0	1	0	0	1	0	0	0	1	0	0	0	0	0	2	0	0	0	0	0
179812	k _ B a c t e r i a ;p _ F i r m i c u t e s ;c _ C l o s t r i d i a ;o _ C l o s t r i d i a l e s ;f _ L a c h n o s p i r a c e a e ;g _ B l a u t i a ;s _	0	0	0	0	0	0	0	0	0	0	0	0	0	0	0	0	0	0	0	0	0	0	0	0	0	0	0	1	0	0	0	0	0	0	0	0	0	0	0	0	0	0	0	0	0	0	0	0
59563	k _ B a c t e r i a ;p _ F i r m i c u t e s ;c _ C l o s t r i d i a ;o _ C l o s t r i d i a l e s ;f _ V e i l l o n e l l a c e a e ;g _ D i a l i s t e r ;s _	0	0	0	0	0	0	0	0	0	0	0	0	0	0	0	0	0	0	0	0	0	0	0	0	0	0	0	0	0	0	0	0	0	0	0	0	0	0	0	0	0	1	0	0	0	0	0	0
194449	k _ B a c t e r i a ;p _ F i r m i c u t e s ;c _ C l o s t r i d i a ;o _ C l o s t r i d i a l e s ;f _ L a c h n o s p i r a c e a e	0	3	1	0	0	3	0	1	0	1	0	0	2	0	0	0	2	1	0	2	0	0	1	0	4	0	0	0	1	0	0	0	0	0	0	2	0	1	0	0	1	2	0	0	1	0	0	0
271593	k _ B a c t e r i a ;p _ F i r m i c u t e s ;c _ C l o s t r i d i a ;o _ C l o s t r i d i a l e s ;f _ L a c h n o s p i r a c e a e ;g _ R o s e b u r i a ;s _ f a e c i s	1	0	0	0	0	0	0	0	0	0	0	0	0	0	0	2	0	0	0	0	0	0	0	0	12	0	2	2	0	1	1	0	2	2	0	0	0	5	0	3	5	0	0	0	0	0	0	0
1090059	k _ B a c t e r i a ;p _ F i r m i c u t e s ;c _ B a c i l l i ;o _ L a c t o b a c i l l a l e s ;f _ C a r n o b a c t e r i a c e a e ;g _ G r a n u l i c a t e l l a ;s _	0	1	0	0	0	0	0	0	0	0	0	0	0	0	0	0	0	0	0	0	0	0	0	1	0	0	0	0	1	0	0	0	0	0	0	0	0	0	0	0	0	0	0	0	0	0	0	0
1828413	k _ B a c t e r i a ;p _ F i r m i c u t e s ;c _ C l o s t r i d i a ;o _ C l o s t r i d i a l e s ;f _ R u m i n o c o c c a c e a e ;g _ R u m i n o c o c c u s ;s _	0	0	0	0	0	2	1	0	0	1	0	0	0	0	0	0	0	0	0	0	0	0	0	0	1	0	0	0	0	0	0	0	0	0	0	0	1	0	0	1	0	0	0	0	0	0	0	0
194443	k _ B a c t e r i a ;p _ F i r m i c u t e s ;c _ C l o s t r i d i a ;o _ C l o s t r i d i a l e s ;f _ R u m i n o c o c c a c e a e ;g _ F a e c a l i b a c t e r i u m ;s _ p r a u s n i t z i i	0	0	1	0	0	0	0	0	2	1	1	0	0	0	0	0	0	0	0	0	2	0	0	0	3	2	2	0	0	2	4	2	0	1	0	0	0	3	1	0	0	0	5	0	1	0	0	50
585756	k _ B a c t e r i a ;p _ B a c t e r o i d e t e s ;c _ B a c t e r o i d i a ;o _ B a c t e r o i d a l e s ;f _ P r e v o t e l l a c e a e ;g _ P r e v o t e l l a ;s _	0	0	0	0	0	0	0	0	6	0	0	0	0	0	0	0	0	0	0	0	0	0	0	0	0	0	0	0	0	0	0	0	0	0	0	0	0	0	0	0	0	0	0	0	0	0	0	0
183592	k _ B a c t e r i a ;p _ F i r m i c u t e s ;c _ C l o s t r i d i a ;o _ C l o s t r i d i a l e s ;f _ R u m i n o c o c c a c e a e	0	0	0	0	0	0	0	0	0	0	0	0	0	0	0	0	0	0	0	0	0	0	0	0	0	0	0	0	0	0	0	0	0	0	0	0	0	0	0	0	0	0	0	0	0	0	0	0
183598	k _ B a c t e r i a ;p _ B a c t e r o i d e t e s ;c _ B a c t e r o i d i a ;o _ B a c t e r o i d a l e s ;f _ P r e v o t e l l a c e a e ;g _ P r e v o t e l l a ;s _ c o p r i	0	1	0	0	0	0	0	0	0	2	0	0	0	0	0	0	0	0	0	0	0	5	355	0	0	0	0	0	0	0	0	0	0	0	0	0	0	0	0	28	0	0	0	0	0	0	0	0
194993	k _ B a c t e r i a ;p _ F i r m i c u t e s ;c _ C l o s t r i d i a ;o _ C l o s t r i d i a l e s ;f _ L a c h n o s p i r a c e a e ;g _ B l a u t i a ;s _	0	1	5	1	4	20	3	11	0	17	57	1	8	5	1	10	5	0	2	1	4	3	1	22	15	7	6	3	21	3	3	1	4	10	5	14	1	10	16	13	2	4	5	5	10	3	8	8
194990	k _ B a c t e r i a ;p _ F i r m i c u t e s ;c _ C l o s t r i d i a ;o _ C l o s t r i d i a l e s ;f _ L a c h n o s p i r a c e a e ;g _ B l a u t i a ;s _	0	0	0	0	0	0	0	0	0	0	0	0	0	0	0	0	0	0	0	0	0	0	1	0	0	0	0	0	0	0	0	0	0	0	0	0	0	0	0	0	0	0	0	0	0	0	0	0
331150	k _ B a c t e r i a ;p _ F i r m i c u t e s ;c _ C l o s t r i d i a ;o _ C l o s t r i d i a l e s ;f _ L a c h n o s p i r a c e a e ;g _ ;s _	0	2	0	0	1	10	1	1	0	0	1	0	0	0	0	2	0	0	0	1	0	0	0	0	1	0	2	0	0	0	0	0	1	1	0	2	8	0	1	0	0	6	0	0	0	0	0	1
564806	k _ B a c t e r i a ;p _ F i r m i c u t e s ;c _ C l o s t r i d i a ;o _ C l o s t r i d i a l e s ;f _ L a c h n o s p i r a c e a e	0	6	3	0	2	25	2	7	1	15	15	3	14	0	1	30	6	0	0	1	0	0	1	3	3	2	3	3	0	0	0	0	0	0	0	6	8	4	4	3	0	8	1	4	0	0	0	1
335311	k _ B a c t e r i a ;p _ F i r m i c u t e s ;c _ C l o s t r i d i a ;o _ C l o s t r i d i a l e s ;f _ L a c h n o s p i r a c e a e ;g _ D o r e a ;s _	0	1	0	0	0	3	1	0	0	0	5	0	2	0	0	0	0	0	0	0	0	1	11	0	2	1	1	3	0	2	1	0	4	1	0	1	7	2	0	1	2	0	0	1	1	0	0	0
212619	k _ B a c t e r i a ;p _ F i r m i c u t e s ;c _ C l o s t r i d i a ;o _ C l o s t r i d i a l e s ;f _ R u m i n o c o c c a c e a e	2	0	0	0	0	2	0	0	3	2	6	0	15	0	1	2	4	0	0	0	3	0	4	1	8	9	4	0	28	5	16	3	5	7	1	13	0	3	7	5	3	0	2	2	0	0	3	2
370046	k _ B a c t e r i a ;p _ F i r m i c u t e s ;c _ C l o s t r i d i a ;o _ C l o s t r i d i a l e s ;f _ R u m i n o c o c c a c e a e	2	0	0	0	0	24	1	2	10	0	0	0	0	0	0	0	0	0	0	0	5	0	3	1	0	1	2	0	0	4	1	1	0	3	0	42	4	17	7	0	0	6	2	0	0	0	12	2
183620	k _ B a c t e r i a ;p _ F i r m i c u t e s ;c _ C l o s t r i d i a ;o _ C l o s t r i d i a l e s ;f _ R u m i n o c o c c a c e a e ;g _ ;s _	0	0	0	0	0	0	0	0	0	0	0	0	0	0	0	0	0	0	0	0	0	0	7	0	0	0	0	0	0	0	0	0	0	0	0	0	0	0	0	0	0	0	0	0	0	0	0	0
355089	k _ B a c t e r i a ;p _ F i r m i c u t e s ;c _ B a c i l l i ;o _ L a c t o b a c i l l a l e s ;f _ L a c t o b a c i l l a c e a e ;g _ L a c t o b a c i l l u s	0	0	0	0	0	0	0	0	0	0	0	0	0	0	0	0	0	0	0	0	0	0	0	0	0	0	0	0	0	0	0	0	0	0	0	0	0	0	0	0	0	0	0	0	0	0	4	0
189630	k _ B a c t e r i a ;p _ F i r m i c u t e s ;c _ C l o s t r i d i a ;o _ C l o s t r i d i a l e s ;f _ R u m i n o c o c c a c e a e ;g _ R u m i n o c o c c u s ;s _ b r o m i i	1	0	0	0	0	6	0	0	0	0	0	0	0	1	0	10	0	0	0	0	2	0	1	0	2	5	0	0	0	0	1	0	0	3	0	0	0	0	1	0	3	11	0	0	2	0	0	0
4332078	k _ B a c t e r i a ;p _ F i r m i c u t e s ;c _ C l o s t r i d i a ;o _ C l o s t r i d i a l e s ;f _ C l o s t r i d i a c e a e ;g _ ;s _	33	22	12	0	0	0	7	0	3	0	2	0	0	1	23	7	0	0	0	0	2	6	14	2	0	16	1	7	0	31	1	3	7	8	2	23	9	13	2	8	3	11	0	0	0	0	0	2
4405324	k _ B a c t e r i a ;p _ F i r m i c u t e s ;c _ C l o s t r i d i a ;o _ C l o s t r i d i a l e s ;f _ C l o s t r i d i a c e a e ;g _ ;s _	0	0	0	0	0	0	0	0	0	1	0	0	0	0	0	0	0	0	0	0	0	0	0	0	0	0	0	0	0	0	0	1	0	0	0	0	0	0	0	0	0	0	0	0	0	0	0	0
291421	k _ B a c t e r i a ;p _ P r o t e o b a c t e r i a ;c _ B e t a p r o t e o b a c t e r i a ;o _ B u r k h o l d e r i a l e s ;f _ C o m a m o n a d a c e a e ;g _ C o m a m o n a s	0	0	0	0	0	0	0	0	0	0	0	0	0	0	0	0	0	0	0	0	0	0	0	0	0	0	0	0	0	0	0	0	0	0	0	0	0	0	0	0	5	0	0	0	0	0	0	0
4374638	k _ B a c t e r i a ;p _ P r o t e o b a c t e r i a ;c _ G a m m a p r o t e o b a c t e r i a ;o _ P a s t e u r e l l a l e s ;f _ P a s t e u r e l l a c e a e ;g _ H a e m o p h i l u s ;s _ p a r a i n f l u e n z a e	0	0	0	0	0	0	1	0	0	0	0	0	0	0	0	0	0	0	0	0	0	0	0	0	0	0	1	0	0	0	0	0	0	0	0	0	0	0	0	0	2	0	0	0	0	0	0	1
192262	k _ B a c t e r i a ;p _ F i r m i c u t e s ;c _ C l o s t r i d i a ;o _ C l o s t r i d i a l e s ;f _ R u m i n o c o c c a c e a e	1	0	0	0	0	0	0	0	0	0	0	0	0	0	0	0	0	0	0	0	0	0	1	0	0	2	2	0	0	1	0	0	0	0	0	0	0	0	0	0	1	0	0	0	0	0	0	0
192263	k _ B a c t e r i a ;p _ F i r m i c u t e s ;c _ C l o s t r i d i a ;o _ C l o s t r i d i a l e s ;f _ L a c h n o s p i r a c e a e ;g _ C o p r o c o c c u s ;s _	0	0	0	2	0	0	0	1	1	0	0	0	0	0	1	0	0	0	0	0	1	0	0	0	0	0	0	0	0	0	0	0	0	0	0	0	0	0	0	0	0	0	1	0	0	0	0	0
511795	k _ B a c t e r i a ;p _ F i r m i c u t e s ;c _ B a c i l l i ;o _ L a c t o b a c i l l a l e s	0	0	0	0	0	0	0	0	0	0	0	0	3	0	0	0	0	0	0	0	0	0	0	0	0	0	0	0	0	0	0	0	0	0	0	0	0	0	0	0	0	0	0	0	0	0	0	0
196211	k _ B a c t e r i a ;p _ F i r m i c u t e s ;c _ C l o s t r i d i a ;o _ C l o s t r i d i a l e s ;f _ L a c h n o s p i r a c e a e ;g _ R o s e b u r i a ;s _	0	0	0	0	0	0	0	0	0	0	0	1	0	0	0	12	0	1	0	0	0	0	0	0	5	0	1	0	0	0	0	0	4	2	0	0	1	0	0	0	1	0	0	0	0	1	0	0
358939	k _ B a c t e r i a ;p _ F i r m i c u t e s ;c _ C l o s t r i d i a ;o _ C l o s t r i d i a l e s ;f _ L a c h n o s p i r a c e a e ;g _ C l o s t r i d i u m ;s _ c i t r o n i a e	0	0	0	0	0	0	2	0	0	0	0	0	0	0	0	0	0	0	0	0	0	0	0	0	0	1	0	0	0	0	0	1	0	0	0	0	0	1	0	0	0	1	0	0	0	0	0	0
405780	k _ B a c t e r i a ;p _ F i r m i c u t e s ;c _ C l o s t r i d i a ;o _ C l o s t r i d i a l e s ;f _ R u m i n o c o c c a c e a e ;g _ R u m i n o c o c c u s ;s _	55	26	1	0	14	114	230	1	10	94	31	3	12	6	10	122	15	0	0	1	15	6	26	9	29	8	15	44	0	52	284	12	3	18	437	124	42	226	6	155	26	38	27	0	0	1	4	9
355334	k _ B a c t e r i a ;p _ F i r m i c u t e s ;c _ C l o s t r i d i a ;o _ C l o s t r i d i a l e s ;f _ R u m i n o c o c c a c e a e ;g _ ;s _	0	0	0	0	0	0	0	0	0	0	0	0	0	0	0	1	0	0	0	0	0	0	1	0	0	0	1	0	0	0	0	0	0	1	0	0	0	0	0	0	0	0	0	0	0	0	0	0
114400	k _ B a c t e r i a ;p _ F i r m i c u t e s ;c _ C l o s t r i d i a ;o _ C l o s t r i d i a l e s	0	6	0	0	0	0	0	0	0	0	0	0	0	0	0	0	0	0	0	0	0	0	0	0	0	0	0	0	0	0	0	0	0	0	0	0	0	0	0	0	6	0	0	0	0	0	0	0
192127	k _ B a c t e r i a ;p _ F i r m i c u t e s ;c _ C l o s t r i d i a ;o _ C l o s t r i d i a l e s ;f _ L a c h n o s p i r a c e a e ;g _ ;s _	0	0	0	0	0	0	0	0	0	0	0	0	0	0	0	0	0	0	0	0	0	0	0	0	0	0	0	0	0	0	0	0	0	1	0	0	0	0	0	0	0	0	0	0	0	0	0	0
558839	k _ B a c t e r i a ;p _ B a c t e r o i d e t e s ;c _ B a c t e r o i d i a ;o _ B a c t e r o i d a l e s ;f _ P r e v o t e l l a c e a e ;g _ P r e v o t e l l a ;s _ c o p r i	17	6	21	4	53	1	2	54	0	5	7	0	4	11	2	0	0	0	0	0	16	39	1	0	0	6	66	0	7	10	1	3	0	1	17	1	1	3	0	55	69	1	1	22	0	104	0	4
2272797	k _ B a c t e r i a ;p _ F i r m i c u t e s ;c _ B a c i l l i ;o _ L a c t o b a c i l l a l e s ;f _ E n t e r o c o c c a c e a e	0	0	0	0	0	0	0	0	0	0	0	0	0	0	0	0	0	0	0	0	0	0	0	0	0	0	0	0	0	0	0	0	0	0	0	0	0	0	0	0	3	0	0	0	0	0	0	0
567875	k _ B a c t e r i a ;p _ F i r m i c u t e s ;c _ C l o s t r i d i a ;o _ C l o s t r i d i a l e s ;f _ L a c h n o s p i r a c e a e ;g _ ;s _	0	1	1	0	0	0	0	0	0	0	0	2	0	1	0	0	0	0	0	0	0	0	0	0	0	0	0	0	0	0	0	0	0	0	0	0	0	0	0	0	0	0	0	0	0	0	0	0
183087	k _ B a c t e r i a ;p _ F i r m i c u t e s ;c _ C l o s t r i d i a ;o _ C l o s t r i d i a l e s ;f _ L a c h n o s p i r a c e a e ;g _ B l a u t i a	0	0	0	0	0	0	0	0	0	0	0	0	0	0	0	1	0	0	0	0	0	0	0	0	1	0	0	0	0	0	0	0	1	4	0	0	0	0	0	0	0	0	1	0	0	0	0	0
197537	k _ B a c t e r i a ;p _ B a c t e r o i d e t e s ;c _ B a c t e r o i d i a ;o _ B a c t e r o i d a l e s ;f _ B a c t e r o i d a c e a e ;g _ B a c t e r o i d e s ;s _ a c i d i f a c i e n s	0	1	3	2	1	15	3	5	0	7	0	2	1	0	1	8	17	74	27	8	0	0	1	1	3	1	2	51	0	0	0	0	2	5	0	0	1	16	2	4	0	16	4	0	1	0	0	1
4408423	k _ B a c t e r i a ;p _ F i r m i c u t e s ;c _ C l o s t r i d i a ;o _ C l o s t r i d i a l e s ;f _ L a c h n o s p i r a c e a e ;g _ ;s _	0	0	0	0	1	0	0	0	0	0	0	0	0	0	0	0	0	0	0	0	0	0	0	0	0	0	1	0	0	0	0	0	0	0	0	0	0	0	0	0	0	0	0	1	0	0	0	0
2272791	k _ B a c t e r i a ;p _ F i r m i c u t e s ;c _ C l o s t r i d i a ;o _ C l o s t r i d i a l e s ;f _ C l o s t r i d i a c e a e ;g _ ;s _	2	0	0	0	0	0	0	0	4	0	0	0	2	0	3	0	0	0	0	0	0	0	2	0	2	0	0	1	0	6	2	0	0	0	0	0	0	4	0	1	0	5	0	0	0	0	0	0
185281	k _ B a c t e r i a ;p _ F i r m i c u t e s ;c _ C l o s t r i d i a ;o _ C l o s t r i d i a l e s ;f _ L a c h n o s p i r a c e a e	0	0	0	0	0	0	0	0	0	0	0	0	0	0	0	0	0	0	0	0	0	0	0	0	0	0	0	0	0	1	0	0	0	0	0	0	0	0	0	0	0	1	0	0	0	0	0	0
185286	k _ B a c t e r i a ;p _ F i r m i c u t e s ;c _ C l o s t r i d i a ;o _ C l o s t r i d i a l e s ;f _ R u m i n o c o c c a c e a e	0	0	0	0	0	0	0	0	0	0	0	0	0	0	0	0	0	0	0	0	0	0	1	0	0	0	0	0	0	0	0	0	0	0	0	0	0	0	0	0	0	0	0	0	0	0	0	0
96459	k _ B a c t e r i a ;p _ F i r m i c u t e s ;c _ C l o s t r i d i a ;o _ C l o s t r i d i a l e s ;f _ L a c h n o s p i r a c e a e ;g _ ;s _	0	0	0	0	0	0	0	0	0	0	0	0	0	0	0	0	0	0	0	0	0	0	0	0	0	0	0	1	0	0	0	0	0	0	0	1	0	0	0	0	0	0	0	0	0	0	0	0
191738	k _ B a c t e r i a ;p _ F i r m i c u t e s ;c _ C l o s t r i d i a ;o _ C l o s t r i d i a l e s ;f _ C h r i s t e n s e n e l l a c e a e ;g _ ;s _	1	3	0	0	0	0	1	0	3	2	0	2	1	0	0	0	0	0	0	0	0	0	9	0	0	28	9	3	0	15	0	1	0	8	3	2	0	0	0	1	0	23	0	0	0	0	0	0
2438203	k _ B a c t e r i a ;p _ F i r m i c u t e s ;c _ C l o s t r i d i a ;o _ C l o s t r i d i a l e s ;f _ L a c h n o s p i r a c e a e ;g _ R o s e b u r i a ;s _ f a e c i s	0	0	0	0	0	0	0	0	0	0	0	0	0	0	0	0	0	0	0	0	0	0	0	0	0	0	0	0	0	0	0	0	0	1	0	0	0	0	0	0	0	0	0	0	0	0	0	0
309391	k _ B a c t e r i a ;p _ F i r m i c u t e s ;c _ C l o s t r i d i a ;o _ C l o s t r i d i a l e s ;f _ L a c h n o s p i r a c e a e ;g _ B l a u t i a ;s _	0	2	1	0	2	1	2	1	0	0	12	0	8	0	0	1	0	0	0	0	1	0	1	1	0	2	0	1	0	2	1	0	0	0	0	0	0	0	1	0	0	1	0	2	0	0	0	0
4345850	k _ B a c t e r i a ;p _ B a c t e r o i d e t e s ;c _ B a c t e r o i d i a ;o _ B a c t e r o i d a l e s ;f _ B a c t e r o i d a c e a e ;g _ B a c t e r o i d e s ;s _	0	0	0	0	0	1	0	0	0	1	0	2	0	0	0	0	0	0	0	0	0	0	0	0	0	0	0	0	0	0	0	0	0	0	0	0	2	1	0	0	0	0	0	2	0	0	0	0
183970	k _ B a c t e r i a ;p _ F i r m i c u t e s ;c _ C l o s t r i d i a ;o _ C l o s t r i d i a l e s ;f _ L a c h n o s p i r a c e a e ;g _ ;s _	4	5	7	1	4	4	1	3	4	3	3	2	1	2	1	0	0	3	0	0	5	4	8	9	17	4	3	2	1	36	4	4	8	7	4	10	2	34	14	3	22	17	9	0	5	3	0	42
183971	k _ B a c t e r i a ;p _ F i r m i c u t e s ;c _ C l o s t r i d i a ;o _ C l o s t r i d i a l e s ;f _ L a c h n o s p i r a c e a e ;g _ ;s _	0	0	0	0	0	0	0	0	0	0	0	0	0	0	0	0	0	0	0	0	0	0	0	0	0	0	0	0	0	0	0	0	1	0	0	0	0	1	0	0	0	0	0	0	0	0	0	3
192696	k _ B a c t e r i a ;p _ F i r m i c u t e s ;c _ C l o s t r i d i a ;o _ C l o s t r i d i a l e s ;f _ L a c h n o s p i r a c e a e	0	1	0	0	1	0	0	0	1	0	0	1	0	0	0	18	0	0	0	0	0	0	0	4	1	2	0	1	0	1	0	1	0	1	9	0	0	8	0	0	0	0	4	0	0	0	0	0
185759	k _ B a c t e r i a ;p _ F i r m i c u t e s ;c _ C l o s t r i d i a ;o _ C l o s t r i d i a l e s ;f _ L a c h n o s p i r a c e a e ;g _ B l a u t i a ;s _	0	1	3	0	1	6	1	2	0	2	6	1	3	0	0	2	0	1	0	0	1	1	0	3	9	0	1	3	5	0	1	2	3	2	0	1	0	3	1	2	4	0	1	0	1	0	0	0
198532	k _ B a c t e r i a ;p _ F i r m i c u t e s ;c _ C l o s t r i d i a ;o _ C l o s t r i d i a l e s ;f _ L a c h n o s p i r a c e a e ;g _ B l a u t i a ;s _	68	102	186	7	99	341	210	243	165	166	662	29	158	84	60	89	24	65	30	2	20	335	43	370	948	155	197	258	182	50	71	135	240	93	61	245	64	341	130	285	62	29	577	236	217	307	12	183
410242	k _ B a c t e r i a ;p _ F i r m i c u t e s ;c _ C l o s t r i d i a ;o _ C l o s t r i d i a l e s ;f _ C h r i s t e n s e n e l l a c e a e ;g _ ;s _	0	0	0	0	0	0	0	0	0	0	0	0	0	0	0	0	0	0	0	0	0	0	1	0	0	0	0	0	0	0	2	0	0	0	0	0	0	0	0	0	0	0	0	0	0	0	0	0
185753	k _ B a c t e r i a ;p _ F i r m i c u t e s ;c _ C l o s t r i d i a ;o _ C l o s t r i d i a l e s ;f _ L a c h n o s p i r a c e a e ;g _ B l a u t i a ;s _	0	4	3	0	1	4	0	4	0	7	21	0	6	1	0	5	1	0	0	2	1	1	0	9	4	4	2	2	7	0	2	1	0	1	0	2	1	0	4	2	1	2	1	2	6	0	4	3
539820	k _ B a c t e r i a ;p _ F i r m i c u t e s ;c _ C l o s t r i d i a ;o _ C l o s t r i d i a l e s ;f _ R u m i n o c o c c a c e a e ;g _ O s c i l l o s p i r a ;s _	0	0	0	0	0	9	0	0	0	0	0	0	0	0	0	1	0	0	0	0	0	0	0	0	0	0	0	0	0	0	0	0	0	0	0	3	0	0	1	0	0	0	0	0	0	0	0	0
362991	k _ B a c t e r i a ;p _ F i r m i c u t e s ;c _ C l o s t r i d i a ;o _ C l o s t r i d i a l e s ;f _ R u m i n o c o c c a c e a e ;g _ R u m i n o c o c c u s ;s _	1	0	0	2	0	0	0	0	0	0	0	0	0	0	1	0	0	0	0	0	10	4	0	0	25	34	0	0	0	0	0	5	0	10	0	0	2	0	0	0	1	11	0	6	14	0	0	0
593803	k _ B a c t e r i a ;p _ F i r m i c u t e s ;c _ B a c i l l i ;o _ L a c t o b a c i l l a l e s ;f _ S t r e p t o c o c c a c e a e ;g _ S t r e p t o c o c c u s ;s _	21	50	3	0	1	1773	217	6	11	514	138	2	1209	10	7	94	10	2	0	1	23	176	2	7	16	24	167	8	97	38	0	1	381	21	9	5	7	4	13	0	43	6	31	0	0	7	35	28
181193	k _ B a c t e r i a ;p _ F i r m i c u t e s ;c _ C l o s t r i d i a ;o _ C l o s t r i d i a l e s ;f _ L a c h n o s p i r a c e a e ;g _ ;s _	0	10	3	0	0	0	0	0	0	0	0	0	0	0	0	0	0	0	0	0	0	0	0	0	0	0	0	0	0	1	0	0	40	0	0	0	0	0	0	0	0	0	0	0	0	0	0	0
348703	k _ B a c t e r i a ;p _ F i r m i c u t e s ;c _ C l o s t r i d i a ;o _ C l o s t r i d i a l e s ;f _ L a c h n o s p i r a c e a e ;g _ C o p r o c o c c u s ;s _	0	72	1792	0	859	0	0	13	0	1	10	144	884	52	0	0	0	0	0	0	5	22	78	167	0	12	81	0	0	21	6	42	99	0	31	0	0	687	430	177	82	80	6	12	0	46	0	293
780650	k _ B a c t e r i a ;p _ F i r m i c u t e s ;c _ C l o s t r i d i a ;o _ C l o s t r i d i a l e s ;f _ C l o s t r i d i a c e a e ;g _ ;s _	178	20	11	0	5	20	55	3	719	538	18	0	62	7	83	16	0	2	1	0	4	16	134	12	62	71	2	77	12	436	807	137	51	42	14	1	2	229	0	193	0	191	7	0	3	3	7	0
309179	k _ B a c t e r i a ;p _ F i r m i c u t e s ;c _ C l o s t r i d i a ;o _ C l o s t r i d i a l e s	2	2	0	0	0	0	1	0	0	0	0	0	1	1	1	0	0	0	0	0	0	0	3	2	0	3	0	1	0	2	0	0	1	1	0	1	1	3	0	2	0	0	0	0	0	1	0	2
297480	k _ B a c t e r i a ;p _ F i r m i c u t e s ;c _ C l o s t r i d i a ;o _ C l o s t r i d i a l e s ;f _ L a c h n o s p i r a c e a e ;g _ B l a u t i a ;s _	10	8	5	0	4	2	15	2	21	5	20	0	9	4	5	9	1	1	1	0	1	27	1	13	36	16	17	28	0	13	1	12	7	0	4	3	0	14	2	11	5	1	18	12	5	3	2	4
362997	k _ B a c t e r i a ;p _ B a c t e r o i d e t e s ;c _ B a c t e r o i d i a ;o _ B a c t e r o i d a l e s ;f _ B a c t e r o i d a c e a e ;g _ B a c t e r o i d e s	2	0	6	0	11	30	2	0	0	77	2	33	0	0	1	1	0	0	22	0	1	0	0	1	13	1	3	0	0	1	0	1	7	43	0	0	50	3	0	2	3	152	10	0	1	2	0	2
330947	k _ B a c t e r i a ;p _ F i r m i c u t e s ;c _ C l o s t r i d i a ;o _ C l o s t r i d i a l e s ;f _ L a c h n o s p i r a c e a e ;g _ B l a u t i a	0	0	0	0	0	0	0	0	0	0	1	0	0	0	0	0	0	0	0	0	0	0	0	0	0	0	0	0	0	0	0	0	0	0	0	1	0	0	0	0	0	0	0	0	0	0	0	0
191766	k _ B a c t e r i a ;p _ F i r m i c u t e s ;c _ C l o s t r i d i a ;o _ C l o s t r i d i a l e s ;f _ L a c h n o s p i r a c e a e ;g _ C o p r o c o c c u s ;s _	0	0	0	0	0	0	0	0	0	0	2	0	0	0	0	0	0	0	0	0	0	0	0	0	0	0	0	0	0	0	0	0	1	0	0	0	0	0	0	0	0	0	0	0	0	0	0	0
4369131	k _ B a c t e r i a ;p _ F i r m i c u t e s ;c _ C l o s t r i d i a ;o _ C l o s t r i d i a l e s ;f _ D e h a l o b a c t e r i a c e a e ;g _ D e h a l o b a c t e r i u m ;s _	3	0	0	0	0	0	0	0	0	0	0	0	0	0	0	0	0	0	0	0	0	5	0	0	0	15	0	2	0	2	0	2	0	0	1	0	0	0	0	9	0	3	0	0	2	0	0	0
559302	k _ B a c t e r i a ;p _ F i r m i c u t e s ;c _ C l o s t r i d i a ;o _ C l o s t r i d i a l e s	0	0	0	0	0	0	0	0	0	2	0	0	0	0	0	0	0	0	0	0	0	0	0	0	0	0	0	5	0	0	0	0	0	0	0	0	0	0	0	0	0	0	0	0	0	0	0	0
340783	k _ B a c t e r i a ;p _ F i r m i c u t e s ;c _ C l o s t r i d i a ;o _ C l o s t r i d i a l e s ;f _ L a c h n o s p i r a c e a e	0	1	1	0	0	0	0	0	0	0	0	0	0	3	0	0	0	0	0	0	0	0	0	0	0	0	0	0	0	1	0	0	0	0	0	0	1	1	0	0	2	0	1	0	0	0	0	0
4404220	k _ B a c t e r i a ;p _ P r o t e o b a c t e r i a ;c _ G a m m a p r o t e o b a c t e r i a ;o _ P a s t e u r e l l a l e s ;f _ P a s t e u r e l l a c e a e ;g _ A c t i n o b a c i l l u s ;s _	0	0	0	0	0	0	1	0	0	0	0	0	0	0	0	0	0	0	0	0	0	4	0	0	0	0	0	0	0	0	0	0	15	0	0	0	0	0	0	0	3	0	0	0	0	0	0	1
1713225	k _ B a c t e r i a ;p _ F i r m i c u t e s ;c _ C l o s t r i d i a ;o _ C l o s t r i d i a l e s ;f _ L a c h n o s p i r a c e a e ;g _ [ R u m i n o c o c c u s ] ;s _ g n a v u s	0	10	0	0	2	3	1	0	0	0	0	0	0	0	0	0	0	1	0	0	0	0	0	0	0	0	0	0	6	0	0	0	0	0	0	1	0	0	0	0	0	0	0	4	0	0	0	0
199753	k _ B a c t e r i a ;p _ F i r m i c u t e s ;c _ C l o s t r i d i a ;o _ C l o s t r i d i a l e s ;f _ L a c h n o s p i r a c e a e	0	1	0	0	0	0	1	0	0	1	1	0	1	1	0	1	0	0	0	0	0	1	6	2	2	1	2	3	0	10	0	1	5	1	0	1	0	2	0	0	3	1	2	0	0	1	0	0
290211	k _ B a c t e r i a ;p _ F i r m i c u t e s ;c _ C l o s t r i d i a ;o _ C l o s t r i d i a l e s ;f _ C l o s t r i d i a c e a e ;g _ C l o s t r i d i u m	0	0	0	0	0	0	0	0	0	0	0	0	0	0	0	0	0	0	0	0	0	0	0	0	0	0	0	0	0	1	0	0	0	0	0	0	0	1	0	0	0	0	0	0	0	0	0	0
297260	k _ B a c t e r i a ;p _ P r o t e o b a c t e r i a ;c _ E p s i l o n p r o t e o b a c t e r i a ;o _ C a m p y l o b a c t e r a l e s ;f _ C a m p y l o b a c t e r a c e a e ;g _ C a m p y l o b a c t e r ;s _	0	0	0	0	0	0	0	0	0	0	0	0	0	0	0	0	0	0	0	0	0	0	0	0	0	0	0	0	0	0	0	0	0	0	0	0	0	0	0	0	28	0	0	0	0	0	0	0
191108	k _ B a c t e r i a ;p _ F i r m i c u t e s ;c _ C l o s t r i d i a ;o _ C l o s t r i d i a l e s ;f _ P e p t o s t r e p t o c o c c a c e a e ;g _ C l o s t r i d i u m ;s _ r u m i n a n t i u m	0	0	4	0	2	9	0	22	0	2	6	0	5	0	2	0	2	0	0	1	0	0	0	0	0	1	0	0	1	1	2	0	0	0	0	0	0	1	0	0	0	1	0	0	0	0	0	0
297268	k _ B a c t e r i a ;p _ F i r m i c u t e s ;c _ C l o s t r i d i a ;o _ C l o s t r i d i a l e s	0	0	0	0	0	0	0	0	0	0	0	0	0	0	0	0	0	0	0	0	0	0	0	0	0	0	0	0	0	0	0	0	2	0	0	0	0	0	0	0	0	0	0	0	0	0	0	0
741701	k _ B a c t e r i a ;p _ B a c t e r o i d e t e s ;c _ B a c t e r o i d i a ;o _ B a c t e r o i d a l e s ;f _ P r e v o t e l l a c e a e ;g _ P r e v o t e l l a ;s _	0	6	0	0	1	0	3	0	0	5	0	1	0	0	0	32	0	0	0	0	0	0	11	0	3	4	15	5	0	2	0	4	0	5	0	0	2	6	0	3	1	3	1	0	0	0	0	0
523811	k _ B a c t e r i a ;p _ F i r m i c u t e s ;c _ C l o s t r i d i a ;o _ C l o s t r i d i a l e s ;f _ L a c h n o s p i r a c e a e	1	0	0	0	0	0	0	0	0	0	0	0	0	0	0	0	0	0	0	0	0	0	0	0	0	0	0	0	0	0	0	0	0	0	0	0	0	0	0	0	0	0	0	0	0	0	0	1
363029	k _ B a c t e r i a ;p _ F i r m i c u t e s ;c _ C l o s t r i d i a ;o _ C l o s t r i d i a l e s ;f _ L a c h n o s p i r a c e a e ;g _ B l a u t i a ;s _	0	0	0	0	0	0	0	0	0	0	0	0	0	0	0	0	0	0	0	0	0	1	1	0	0	0	0	0	0	0	0	0	0	0	0	0	0	1	0	0	1	0	0	0	0	0	0	0
531374	k _ B a c t e r i a ;p _ F i r m i c u t e s ;c _ C l o s t r i d i a ;o _ C l o s t r i d i a l e s ;f _ C l o s t r i d i a c e a e ;g _ S M B 5 3 ;s _	0	0	1	0	0	0	0	0	1	2	0	0	0	0	0	0	0	0	0	0	0	0	0	0	0	1	0	0	1	0	5	0	0	0	0	0	0	0	0	0	0	3	0	0	0	0	0	0
336559	k _ B a c t e r i a ;p _ B a c t e r o i d e t e s ;c _ B a c t e r o i d i a ;o _ B a c t e r o i d a l e s ;f _ B a c t e r o i d a c e a e ;g _ B a c t e r o i d e s ;s _	1	0	0	0	29	5	0	0	0	30	2	0	8	0	1	0	0	254	179	0	0	0	0	0	0	1	2	0	0	14	0	0	0	33	8	3	80	37	0	0	24	0	14	4	13	5	0	0
190920	k _ B a c t e r i a ;p _ F i r m i c u t e s ;c _ C l o s t r i d i a ;o _ C l o s t r i d i a l e s ;f _ ;g _ ;s _	0	0	1	0	0	0	0	0	0	0	0	0	0	0	0	1	0	0	0	0	0	0	0	1	0	0	0	0	0	0	0	0	1	0	0	0	0	1	0	0	0	0	0	0	0	0	0	0
539688	k _ B a c t e r i a ;p _ F i r m i c u t e s ;c _ C l o s t r i d i a ;o _ C l o s t r i d i a l e s ;f _ ;g _ ;s _	0	0	0	0	0	0	0	0	0	0	0	0	0	0	1	0	0	0	0	0	1	0	0	0	0	0	0	1	0	0	0	0	0	0	0	0	0	0	0	0	0	0	0	0	0	0	0	0
552026	k _ B a c t e r i a ;p _ A c t i n o b a c t e r i a ;c _ A c t i n o b a c t e r i a ;o _ A c t i n o m y c e t a l e s ;f _ C o r y n e b a c t e r i a c e a e ;g _ C o r y n e b a c t e r i u m ;s _	0	0	0	0	0	0	0	0	0	0	0	0	0	0	0	0	0	0	0	0	0	0	0	3	0	0	0	0	0	0	0	0	0	0	0	0	0	0	0	0	0	0	0	0	0	0	0	0
2840201	k _ B a c t e r i a ;p _ F i r m i c u t e s ;c _ C l o s t r i d i a ;o _ C l o s t r i d i a l e s ;f _ C l o s t r i d i a c e a e ;g _ C l o s t r i d i u m ;s _	0	0	0	0	0	0	0	0	0	0	0	0	0	0	0	0	0	0	0	0	0	0	0	0	0	0	0	0	1	0	0	0	0	0	0	0	0	0	0	0	0	0	1	0	0	0	0	0
4438116	k _ B a c t e r i a ;p _ B a c t e r o i d e t e s ;c _ B a c t e r o i d i a ;o _ B a c t e r o i d a l e s ;f _ B a c t e r o i d a c e a e ;g _ B a c t e r o i d e s	0	0	0	0	0	0	0	0	0	0	0	0	0	0	0	0	0	0	0	3	0	0	0	0	0	0	0	1	0	0	0	0	1	0	0	0	0	0	0	0	0	0	0	0	0	0	0	0
336133	k _ B a c t e r i a ;p _ F i r m i c u t e s ;c _ C l o s t r i d i a ;o _ C l o s t r i d i a l e s ;f _ L a c h n o s p i r a c e a e ;g _ B l a u t i a ;s _	1	0	0	0	0	0	0	0	2	2	1	0	1	0	0	1	1	0	0	0	0	2	3	2	1	1	2	0	0	0	1	0	0	1	0	2	0	0	1	0	1	0	1	1	0	0	0	1
184905	k _ B a c t e r i a ;p _ F i r m i c u t e s ;c _ C l o s t r i d i a ;o _ C l o s t r i d i a l e s ;f _ L a c h n o s p i r a c e a e ;g _ C o p r o c o c c u s ;s _	0	0	0	0	0	0	0	0	0	0	0	0	0	0	0	2	0	0	0	0	0	0	2	0	0	0	0	0	0	0	0	0	0	0	2	0	0	0	0	0	1	0	0	0	0	0	0	0
193213	k _ B a c t e r i a ;p _ F i r m i c u t e s ;c _ C l o s t r i d i a ;o _ C l o s t r i d i a l e s ;f _ L a c h n o s p i r a c e a e ;g _ R o s e b u r i a ;s _ f a e c i s	4	0	1	0	1	0	3	1	6	2	1	0	0	2	2	0	0	0	0	0	0	8	0	1	7	4	4	5	0	0	1	3	4	1	0	1	1	17	1	2	1	0	6	1	0	1	1	0
211907	k _ B a c t e r i a ;p _ F i r m i c u t e s ;c _ C l o s t r i d i a ;o _ C l o s t r i d i a l e s ;f _ R u m i n o c o c c a c e a e ;g _ F a e c a l i b a c t e r i u m ;s _ p r a u s n i t z i i	1	11	5	0	4	0	0	8	27	1	9	0	5	23	2	1	0	0	0	0	9	2	4	3	10	9	11	13	0	17	75	4	7	9	2	2	2	11	3	8	13	5	15	0	5	1	0	13
341024	k _ B a c t e r i a ;p _ F i r m i c u t e s ;c _ C l o s t r i d i a ;o _ C l o s t r i d i a l e s ;f _ R u m i n o c o c c a c e a e ;g _ ;s _	0	0	0	0	0	0	0	0	1	0	0	0	2	0	0	0	0	0	0	0	0	0	0	0	0	0	0	0	4	0	2	0	0	0	0	2	0	2	0	2	0	0	0	0	0	0	1	0
307820	k _ B a c t e r i a ;p _ F i r m i c u t e s ;c _ C l o s t r i d i a ;o _ C l o s t r i d i a l e s ;f _ R u m i n o c o c c a c e a e ;g _ R u m i n o c o c c u s ;s _ f l a v e f a c i e n s	0	0	0	0	0	0	0	0	0	0	0	0	0	0	0	0	0	0	0	0	0	0	0	0	0	0	0	0	0	1	0	0	0	0	0	0	0	0	0	0	1	0	0	0	0	0	0	0
44560	k _ B a c t e r i a ;p _ F i r m i c u t e s ;c _ C l o s t r i d i a ;o _ C l o s t r i d i a l e s ;f _ L a c h n o s p i r a c e a e ;g _ R o s e b u r i a ;s _	0	0	0	0	0	0	0	0	0	0	0	0	0	0	0	1	0	0	0	0	0	0	0	0	0	1	0	1	0	0	0	0	0	0	0	0	0	0	0	0	0	0	0	0	0	0	0	0
548503	k _ B a c t e r i a ;p _ F i r m i c u t e s ;c _ C l o s t r i d i a ;o _ C l o s t r i d i a l e s ;f _ L a c h n o s p i r a c e a e ;g _ ;s _	11	271	13	17	64	8	10	21	11	24	9	2	14	253	3	47	2	12	7	0	87	48	15	30	401	58	226	73	0	224	2	26	151	102	27	38	28	119	20	135	451	29	65	9	7	22	0	114
851668	k _ B a c t e r i a ;p _ B a c t e r o i d e t e s ;c _ B a c t e r o i d i a ;o _ B a c t e r o i d a l e s ;f _ P r e v o t e l l a c e a e ;g _ P r e v o t e l l a ;s _	0	0	0	0	0	2	0	73	0	0	0	3	0	1	0	0	0	0	0	0	0	0	0	0	0	1	1	0	0	0	0	0	0	0	0	39	27	0	0	0	0	16	0	0	0	5	0	4
189998	k _ B a c t e r i a ;p _ F i r m i c u t e s ;c _ C l o s t r i d i a ;o _ C l o s t r i d i a l e s ;f _ L a c h n o s p i r a c e a e ;g _ B l a u t i a ;s _	0	0	0	0	1	115	0	4	0	1	0	0	0	0	0	3	0	0	0	0	0	0	0	4	0	2	0	1	0	0	0	0	0	0	0	0	0	1	0	0	0	0	0	0	0	0	0	1
794205	k _ B a c t e r i a ;p _ F i r m i c u t e s ;c _ B a c i l l i ;o _ L a c t o b a c i l l a l e s ;f _ L a c t o b a c i l l a c e a e ;g _ L a c t o b a c i l l u s ;s _ z e a e	0	0	0	0	0	0	0	0	0	0	0	0	0	0	0	0	0	0	0	0	0	0	0	0	0	0	0	0	4	0	0	0	0	0	0	0	0	0	0	0	0	0	0	0	0	0	0	0
2869170	k _ B a c t e r i a ;p _ F i r m i c u t e s ;c _ C l o s t r i d i a ;o _ C l o s t r i d i a l e s ;f _ C l o s t r i d i a c e a e ;g _ ;s _	0	0	0	0	0	0	0	0	2	1	0	0	0	0	0	0	0	0	0	0	0	0	1	0	0	0	0	0	0	2	3	0	0	0	0	0	0	0	0	0	0	0	0	0	0	0	0	0
1136492	k _ B a c t e r i a ;p _ F i r m i c u t e s ;c _ C l o s t r i d i a ;o _ C l o s t r i d i a l e s ;f _ R u m i n o c o c c a c e a e ;g _ O s c i l l o s p i r a ;s _	0	0	0	0	0	0	0	0	0	0	0	0	0	0	0	1	0	0	0	0	0	0	0	0	0	0	0	0	0	0	0	0	0	0	0	0	0	0	0	0	2	0	0	0	1	0	0	0
3857424	k _ B a c t e r i a ;p _ F i r m i c u t e s ;c _ C l o s t r i d i a ;o _ C l o s t r i d i a l e s ;f _ L a c h n o s p i r a c e a e	0	0	1	0	1	2	0	0	0	0	0	1	1	0	0	2	0	0	0	0	0	0	0	0	0	0	0	0	0	1	0	0	0	0	0	0	1	0	1	0	0	1	0	0	0	0	0	0
197624	k _ B a c t e r i a ;p _ F i r m i c u t e s ;c _ C l o s t r i d i a ;o _ C l o s t r i d i a l e s ;f _ R u m i n o c o c c a c e a e ;g _ ;s _	0	1	0	0	0	4	0	0	0	0	0	0	0	0	0	0	0	0	0	0	2	0	0	0	0	0	0	0	0	0	0	0	0	0	0	1	1	0	1	0	0	0	0	0	0	0	0	0
846477	k _ B a c t e r i a ;p _ F i r m i c u t e s ;c _ C l o s t r i d i a ;o _ C l o s t r i d i a l e s ;f _ L a c h n o s p i r a c e a e ;g _ ;s _	1	12	18	2	2	4	1	2	0	1	0	21	0	0	0	2	5	0	1	0	0	1	4	8	7	1	3	3	0	1	0	5	4	24	3	3	16	5	9	72	2	0	2	11	7	5	0	1
179664	k _ B a c t e r i a ;p _ F i r m i c u t e s ;c _ C l o s t r i d i a ;o _ C l o s t r i d i a l e s ;f _ ;g _ ;s _	0	0	1	0	0	0	0	0	0	0	0	0	0	0	0	0	0	0	0	0	0	0	0	0	0	0	0	0	0	0	0	0	0	1	0	0	0	0	0	0	0	0	0	0	0	0	0	0
175168	k _ B a c t e r i a ;p _ F i r m i c u t e s ;c _ C l o s t r i d i a ;o _ C l o s t r i d i a l e s ;f _ L a c h n o s p i r a c e a e	0	0	0	0	0	0	0	0	0	0	0	0	0	0	0	0	0	0	0	0	0	0	0	0	0	0	0	0	0	0	0	0	0	0	0	0	0	5	0	0	0	0	1	0	0	0	0	0
620319	k _ B a c t e r i a ;p _ F i r m i c u t e s ;c _ C l o s t r i d i a ;o _ C l o s t r i d i a l e s ;f _ ;g _ ;s _	84	465	0	62	0	0	141	166	35	1	1	0	2054	249	44	0	0	0	0	0	135	38	26	0	1	7	87	97	0	13	49	0	220	223	32	0	0	39	0	486	2	0	1	0	0	0	0	1
178537	k _ B a c t e r i a ;p _ F i r m i c u t e s ;c _ C l o s t r i d i a ;o _ C l o s t r i d i a l e s	0	35	0	0	0	0	0	0	0	0	0	0	0	0	0	0	0	0	0	0	0	3	0	0	0	1	6	0	0	0	0	0	0	0	0	0	0	0	0	47	0	0	0	0	0	14	5	0
178822	k _ B a c t e r i a ;p _ F i r m i c u t e s ;c _ C l o s t r i d i a ;o _ C l o s t r i d i a l e s ;f _ L a c h n o s p i r a c e a e ;g _ B l a u t i a ;s _ o b e u m	0	0	0	0	0	0	0	0	0	0	1	0	1	0	0	1	0	0	0	0	0	0	0	0	0	0	0	0	0	0	0	0	0	0	0	0	0	0	0	0	0	0	0	0	0	1	0	0
3190727	k _ B a c t e r i a ;p _ F i r m i c u t e s ;c _ C l o s t r i d i a ;o _ C l o s t r i d i a l e s ;f _ L a c h n o s p i r a c e a e ;g _ ;s _	0	0	1	0	1	1	1	0	0	0	0	1	0	0	0	0	0	1	1	0	1	0	0	1	0	0	0	0	0	0	0	0	0	1	0	0	0	1	0	2	0	0	0	1	1	1	0	0
562503	k _ B a c t e r i a ;p _ F i r m i c u t e s ;c _ C l o s t r i d i a ;o _ C l o s t r i d i a l e s	4	4	5	0	0	0	1	0	0	0	0	0	0	0	1	0	0	0	0	0	0	0	0	0	0	0	0	0	0	0	0	0	0	0	0	0	0	0	0	0	1	0	0	0	0	0	0	0
268425	k _ B a c t e r i a ;p _ F i r m i c u t e s ;c _ C l o s t r i d i a ;o _ C l o s t r i d i a l e s	0	0	0	0	1	0	0	0	0	0	0	0	0	0	0	0	1	0	0	0	0	0	1	1	0	0	0	0	0	0	0	0	0	0	0	5	4	0	1	0	0	3	0	0	0	0	0	1
175708	k _ B a c t e r i a ;p _ F i r m i c u t e s ;c _ C l o s t r i d i a ;o _ C l o s t r i d i a l e s ;f _ C h r i s t e n s e n e l l a c e a e ;g _ ;s _	1	1	0	0	0	0	0	0	2	0	0	0	0	0	1	0	0	0	0	0	0	0	31	0	0	33	5	2	0	19	3	2	0	12	1	1	0	0	0	2	0	10	0	0	0	0	0	0
524891	k _ B a c t e r i a ;p _ B a c t e r o i d e t e s ;c _ B a c t e r o i d i a ;o _ B a c t e r o i d a l e s ;f _ P r e v o t e l l a c e a e ;g _ P r e v o t e l l a ;s _ c o p r i	6	22	1	0	1	0	4	0	0	7	2	0	1	11	2	0	0	0	0	0	3	21	0	0	0	18	0	0	4	21	0	36	0	0	7	0	0	1	0	17	0	0	0	41	7	11	0	2
179487	k _ B a c t e r i a ;p _ F i r m i c u t e s ;c _ C l o s t r i d i a ;o _ C l o s t r i d i a l e s ;f _ R u m i n o c o c c a c e a e ;g _ F a e c a l i b a c t e r i u m ;s _	2	4	0	0	2	1	3	4	22	1	12	3	1	2	0	0	0	3	0	0	6	8	3	5	55	6	10	7	0	48	34	3	7	20	1	16	0	29	1	7	11	9	101	0	10	4	0	50
179486	k _ B a c t e r i a ;p _ F i r m i c u t e s ;c _ C l o s t r i d i a ;o _ C l o s t r i d i a l e s ;f _ R u m i n o c o c c a c e a e ;g _ R u m i n o c o c c u s ;s _	0	1	1	0	1	8	8	0	0	0	0	0	0	0	0	0	0	0	0	0	0	0	0	0	0	0	1	1	0	0	0	0	0	0	0	1	5	0	0	8	0	0	2	0	0	2	0	0
470382	k _ B a c t e r i a ;p _ F i r m i c u t e s ;c _ C l o s t r i d i a ;o _ C l o s t r i d i a l e s ;f _ L a c h n o s p i r a c e a e ;g _ C o p r o c o c c u s ;s _	222	956	579	19	147	1547	521	144	226	554	1827	132	2152	180	112	474	241	48	22	11	340	218	499	1046	683	161	423	539	1396	523	552	220	519	327	807	720	372	618	374	709	1180	454	219	446	206	161	203	299
175704	k _ B a c t e r i a ;p _ F i r m i c u t e s ;c _ C l o s t r i d i a ;o _ C l o s t r i d i a l e s ;f _ L a c h n o s p i r a c e a e ;g _ B l a u t i a ;s _	0	1	2	0	0	0	0	0	0	0	2	0	3	0	0	1	0	0	0	0	0	1	0	1	0	2	1	0	0	0	0	0	0	0	1	1	0	0	0	0	0	0	2	2	0	1	0	0
337465	k _ B a c t e r i a ;p _ F i r m i c u t e s ;c _ C l o s t r i d i a ;o _ C l o s t r i d i a l e s ;f _ L a c h n o s p i r a c e a e	0	0	0	0	0	0	0	0	0	0	0	0	0	0	0	0	0	0	0	0	0	0	0	0	0	0	0	0	0	0	0	0	0	0	0	0	0	1	0	0	0	0	1	0	0	0	0	0
178759	k _ B a c t e r i a ;p _ T e n e r i c u t e s ;c _ R F 3 ;o _ M L 6 1 5 J - 2 8 ;f _ ;g _ ;s _	127	16	2683	0	0	0	87	0	0	3	0	0	0	1	104	0	0	0	0	0	0	6	55	0	0	1	0	51	0	11	7	0	18	0	0	0	0	0	0	0	402	0	0	0	0	0	0	1
577716	k _ B a c t e r i a ;p _ F i r m i c u t e s ;c _ B a c i l l i ;o _ L a c t o b a c i l l a l e s ;f _ L a c t o b a c i l l a c e a e ;g _ L a c t o b a c i l l u s ;s _	0	0	0	0	0	0	0	0	0	0	0	0	0	0	0	0	2	0	0	4	0	0	0	0	0	0	0	0	0	0	0	0	0	0	0	0	0	0	0	0	0	0	0	0	0	0	0	0
526490	k _ B a c t e r i a ;p _ F i r m i c u t e s ;c _ C l o s t r i d i a ;o _ C l o s t r i d i a l e s ;f _ ;g _ ;s _	0	0	0	0	0	0	0	0	0	0	1	0	0	0	0	0	0	0	0	0	1	0	0	0	0	0	0	0	0	0	0	0	0	1	0	0	0	0	0	0	0	0	0	0	0	0	0	0
369797	k _ B a c t e r i a ;p _ F i r m i c u t e s ;c _ C l o s t r i d i a ;o _ C l o s t r i d i a l e s ;f _ R u m i n o c o c c a c e a e ;g _ R u m i n o c o c c u s ;s _ c a l l i d u s	0	2	1	0	1	30	0	0	0	0	12	0	0	0	0	0	0	0	0	0	0	0	4	10	0	9	0	0	0	0	0	0	5	0	0	0	0	0	0	1	0	0	2	0	0	0	1	65
370183	k _ B a c t e r i a ;p _ F i r m i c u t e s ;c _ C l o s t r i d i a ;o _ C l o s t r i d i a l e s ;f _ L a c h n o s p i r a c e a e ;g _ B l a u t i a ;s _	159	130	138	56	58	270	196	64	111	861	1207	28	205	245	55	468	184	33	4	7	31	312	306	567	957	333	580	362	2	443	154	367	247	197	442	367	170	207	161	100	619	448	319	76	75	78	125	347
188484	k _ B a c t e r i a ;p _ F i r m i c u t e s ;c _ C l o s t r i d i a ;o _ C l o s t r i d i a l e s ;f _ R u m i n o c o c c a c e a e	0	0	0	0	0	0	0	0	0	0	0	2	0	0	0	0	0	0	0	0	0	0	0	0	0	0	0	0	0	0	0	0	0	0	0	0	0	0	0	0	0	0	0	0	0	0	0	0
213885	k _ B a c t e r i a ;p _ F i r m i c u t e s ;c _ C l o s t r i d i a ;o _ C l o s t r i d i a l e s ;f _ R u m i n o c o c c a c e a e ;g _ O s c i l l o s p i r a ;s _	0	1	0	0	1	15	0	0	1	1	0	0	0	0	1	0	4	0	0	0	1	0	0	1	0	1	2	2	0	0	0	1	0	0	0	20	33	1	3	1	0	32	1	0	0	0	0	0
196572	k _ B a c t e r i a ;p _ F i r m i c u t e s ;c _ C l o s t r i d i a ;o _ C l o s t r i d i a l e s	1	8	0	0	0	10	0	0	1	6	15	0	2	0	0	7	6	0	0	0	1	3	4	7	2	0	6	3	0	4	0	0	0	10	3	17	2	6	6	4	0	12	3	0	0	1	0	1
351095	k _ B a c t e r i a ;p _ F i r m i c u t e s ;c _ C l o s t r i d i a ;o _ C l o s t r i d i a l e s ;f _ L a c h n o s p i r a c e a e ;g _ B l a u t i a ;s _ p r o d u c t a	0	0	0	0	0	2	0	0	0	0	1	0	0	0	0	0	0	0	0	0	0	0	0	0	0	0	0	0	2	0	0	1	0	0	0	0	0	0	1	0	0	0	1	0	0	0	0	0
186468	k _ B a c t e r i a ;p _ F i r m i c u t e s ;c _ C l o s t r i d i a ;o _ C l o s t r i d i a l e s ;f _ L a c h n o s p i r a c e a e ;g _ B l a u t i a ;s _ o b e u m	0	0	0	0	0	0	0	1	0	1	2	0	0	0	0	0	0	0	0	0	0	0	0	0	0	0	0	0	0	0	0	0	0	1	0	0	0	0	2	0	0	0	0	0	0	0	0	0
186956	k _ B a c t e r i a ;p _ F i r m i c u t e s ;c _ C l o s t r i d i a ;o _ C l o s t r i d i a l e s ;f _ R u m i n o c o c c a c e a e ;g _ F a e c a l i b a c t e r i u m	0	1	0	0	0	0	0	1	0	0	0	0	0	0	0	0	0	1	0	0	0	0	0	0	0	3	0	0	0	0	3	0	0	1	0	0	0	3	0	0	1	0	1	0	1	0	0	0
186463	k _ B a c t e r i a ;p _ F i r m i c u t e s ;c _ C l o s t r i d i a ;o _ C l o s t r i d i a l e s ;f _ L a c h n o s p i r a c e a e ;g _ B l a u t i a ;s _	0	2	0	0	0	8	1	0	0	5	4	0	3	1	0	3	1	0	0	0	1	0	0	3	4	4	1	0	2	1	0	0	0	2	3	2	0	0	0	0	6	1	0	0	0	0	0	7
180825	k _ B a c t e r i a ;p _ B a c t e r o i d e t e s ;c _ B a c t e r o i d i a ;o _ B a c t e r o i d a l e s ;f _ P r e v o t e l l a c e a e ;g _ P r e v o t e l l a ;s _ c o p r i	0	0	0	0	0	0	0	0	0	4	1	0	0	0	0	0	0	0	0	0	0	0	28	0	0	0	0	0	0	1	0	13	0	0	0	0	0	0	0	0	0	0	0	0	0	0	0	0
183107	k _ B a c t e r i a ;p _ F i r m i c u t e s ;c _ C l o s t r i d i a ;o _ C l o s t r i d i a l e s ;f _ L a c h n o s p i r a c e a e ;g _ ;s _	0	0	0	0	0	0	0	0	0	0	0	0	0	0	0	0	0	0	0	0	0	0	0	0	0	0	0	0	0	0	0	0	0	0	0	0	0	0	0	0	0	0	0	0	0	0	0	0
188735	k _ B a c t e r i a ;p _ B a c t e r o i d e t e s ;c _ B a c t e r o i d i a ;o _ B a c t e r o i d a l e s ;f _ B a c t e r o i d a c e a e ;g _ B a c t e r o i d e s ;s _	0	0	0	0	0	0	1	1	0	0	0	0	0	0	0	0	2	0	0	3	0	0	0	0	0	0	0	0	0	0	0	0	0	0	0	0	6	0	0	0	0	0	0	2	0	0	0	0
181853	k _ B a c t e r i a ;p _ F i r m i c u t e s ;c _ C l o s t r i d i a ;o _ C l o s t r i d i a l e s ;f _ L a c h n o s p i r a c e a e ;g _ C o p r o c o c c u s ;s _	0	0	0	0	0	0	1	0	0	0	1	0	1	0	0	0	0	0	0	0	0	0	0	0	0	0	0	0	0	0	0	0	0	0	0	0	0	0	0	0	0	0	0	0	0	0	0	0
268933	k _ B a c t e r i a ;p _ F i r m i c u t e s ;c _ C l o s t r i d i a ;o _ C l o s t r i d i a l e s ;f _ L a c h n o s p i r a c e a e ;g _ ;s _	0	0	0	0	0	0	0	0	0	0	0	0	0	0	1	0	0	0	0	0	0	0	0	0	0	0	0	0	0	0	0	0	0	1	0	0	0	0	0	0	0	0	0	0	0	0	0	0
319260	k _ B a c t e r i a ;p _ F i r m i c u t e s ;c _ C l o s t r i d i a ;o _ C l o s t r i d i a l e s ;f _ [ M o g i b a c t e r i a c e a e ] ;g _ ;s _	0	14	22	2	2	39	4	4	1	8	19	12	18	0	2	2	7	0	1	2	0	6	4	0	0	1	8	10	0	18	11	8	1	2	1	36	29	15	4	7	3	14	0	0	17	2	8	1
319262	k _ B a c t e r i a ;p _ F i r m i c u t e s ;c _ C l o s t r i d i a ;o _ C l o s t r i d i a l e s ;f _ R u m i n o c o c c a c e a e ;g _ ;s _	2	0	0	0	0	1	0	0	0	0	0	0	0	1	0	0	0	0	0	0	0	0	0	0	0	0	0	0	0	0	0	0	0	0	0	1	0	1	0	0	0	0	0	0	0	0	1	2
105964	k _ B a c t e r i a ;p _ F i r m i c u t e s ;c _ C l o s t r i d i a ;o _ C l o s t r i d i a l e s ;f _ R u m i n o c o c c a c e a e ;g _ R u m i n o c o c c u s ;s _ f l a v e f a c i e n s	0	0	0	0	0	0	0	0	0	0	0	0	0	0	0	0	0	0	0	0	0	0	0	1	0	0	0	0	0	0	0	0	0	0	0	0	0	0	0	0	0	0	0	0	0	0	0	0
303027	k _ B a c t e r i a ;p _ F i r m i c u t e s ;c _ C l o s t r i d i a ;o _ C l o s t r i d i a l e s ;f _ L a c h n o s p i r a c e a e ;g _ ;s _	0	0	3	1	3	0	4	5	2	1	0	1	0	2	0	1	0	1	1	0	1	3	1	0	2	3	9	0	0	2	0	2	7	3	0	1	1	0	0	2	4	0	4	0	1	0	0	0
4406814	k _ B a c t e r i a ;p _ F i r m i c u t e s ;c _ C l o s t r i d i a ;o _ C l o s t r i d i a l e s	0	0	2	0	0	0	0	0	0	0	0	0	0	0	0	0	0	0	0	0	0	0	34	0	0	0	0	0	0	0	0	0	0	0	3	0	0	0	0	0	0	0	0	0	0	0	0	0
4406818	k _ B a c t e r i a ;p _ F i r m i c u t e s ;c _ C l o s t r i d i a ;o _ C l o s t r i d i a l e s ;f _ D e h a l o b a c t e r i a c e a e ;g _ D e h a l o b a c t e r i u m ;s _	0	0	0	0	0	0	0	0	0	0	0	0	0	0	0	1	0	0	0	0	0	0	0	0	0	0	0	0	0	0	0	0	0	0	0	0	0	0	0	0	0	0	0	0	0	0	0	0
196106	k _ B a c t e r i a ;p _ F i r m i c u t e s ;c _ C l o s t r i d i a ;o _ C l o s t r i d i a l e s ;f _ L a c h n o s p i r a c e a e ;g _ B l a u t i a ;s _ o b e u m	0	2	0	0	0	2	0	0	0	1	4	0	0	0	0	0	0	0	0	0	0	1	0	0	0	1	0	0	0	0	0	0	1	0	0	0	0	0	3	0	1	2	0	0	0	0	0	0
196105	k _ B a c t e r i a ;p _ F i r m i c u t e s ;c _ C l o s t r i d i a ;o _ C l o s t r i d i a l e s ;f _ L a c h n o s p i r a c e a e ;g _ B l a u t i a ;s _	0	0	1	0	0	3	1	4	0	0	3	0	0	1	0	2	0	0	0	0	0	5	1	2	0	2	2	0	5	1	0	0	1	0	0	1	0	2	1	0	17	0	1	1	0	2	0	0
189282	k _ B a c t e r i a ;p _ F i r m i c u t e s ;c _ C l o s t r i d i a ;o _ C l o s t r i d i a l e s ;f _ R u m i n o c o c c a c e a e ;g _ F a e c a l i b a c t e r i u m ;s _ p r a u s n i t z i i	0	0	0	0	0	0	0	0	1	0	0	0	0	0	0	0	0	0	0	0	0	0	0	0	0	0	0	0	1	0	1	0	0	0	0	0	0	1	0	0	0	0	0	0	0	0	0	0
196100	k _ B a c t e r i a ;p _ F i r m i c u t e s ;c _ C l o s t r i d i a ;o _ C l o s t r i d i a l e s ;f _ L a c h n o s p i r a c e a e ;g _ B l a u t i a ;s _	0	2	1	0	0	2	0	2	1	2	7	1	3	1	0	2	2	0	0	0	2	0	2	12	5	0	0	0	3	0	2	0	2	3	0	3	4	1	9	3	8	4	0	0	6	0	2	5
1943557	k _ B a c t e r i a ;p _ F i r m i c u t e s ;c _ C l o s t r i d i a ;o _ C l o s t r i d i a l e s ;f _ L a c h n o s p i r a c e a e ;g _ ;s _	0	0	0	0	0	0	0	0	0	0	0	0	0	0	0	1	0	0	0	0	0	0	0	0	0	0	0	0	0	1	0	0	0	0	0	0	0	0	0	0	0	0	1	0	0	0	0	0
2720864	k _ B a c t e r i a ;p _ F i r m i c u t e s ;c _ C l o s t r i d i a ;o _ C l o s t r i d i a l e s ;f _ L a c h n o s p i r a c e a e ;g _ ;s _	0	0	0	0	0	0	0	0	0	0	0	0	0	0	0	0	0	0	0	0	0	0	0	0	0	0	0	0	0	0	0	0	0	0	1	0	0	1	0	0	0	0	1	0	0	0	0	0
838281	k _ B a c t e r i a ;p _ F i r m i c u t e s ;c _ C l o s t r i d i a ;o _ C l o s t r i d i a l e s ;f _ L a c h n o s p i r a c e a e ;g _ ;s _	0	0	0	0	0	0	0	0	0	0	0	0	0	0	0	0	0	0	0	0	0	0	0	3	0	0	1	0	0	0	0	0	0	0	0	0	0	1	0	0	0	0	0	0	0	0	0	0
177623	k _ B a c t e r i a ;p _ F i r m i c u t e s ;c _ C l o s t r i d i a ;o _ C l o s t r i d i a l e s ;f _ R u m i n o c o c c a c e a e ;g _ R u m i n o c o c c u s ;s _ b r o m i i	0	0	0	0	0	0	0	0	0	0	0	0	0	0	0	0	0	0	0	0	2	0	0	0	0	0	0	1	0	0	0	0	0	2	0	0	0	0	0	0	0	0	0	0	0	0	0	0
4468466	k _ B a c t e r i a ;p _ F i r m i c u t e s ;c _ C l o s t r i d i a ;o _ C l o s t r i d i a l e s ;f _ R u m i n o c o c c a c e a e	0	0	0	0	0	0	0	0	0	0	0	0	0	0	0	0	0	0	0	0	0	0	0	0	0	0	0	0	0	0	0	0	0	0	0	0	0	0	0	0	1	1	0	0	0	0	0	0
4468464	k _ B a c t e r i a ;p _ B a c t e r o i d e t e s ;c _ B a c t e r o i d i a ;o _ B a c t e r o i d a l e s ;f _ [ P a r a p r e v o t e l l a c e a e ] ;g _ [ P r e v o t e l l a ] ;s _	0	0	0	0	0	0	0	0	0	0	0	0	0	0	0	0	0	0	0	0	0	0	0	0	0	0	0	0	0	0	0	0	0	0	298	0	0	0	0	0	0	0	0	0	0	0	0	0
184342	k _ B a c t e r i a ;p _ F i r m i c u t e s ;c _ C l o s t r i d i a ;o _ C l o s t r i d i a l e s ;f _ L a c h n o s p i r a c e a e ;g _ C o p r o c o c c u s ;s _	5	5	10	0	3	29	6	0	7	2	6	0	9	4	6	1	0	1	0	0	0	9	11	20	34	4	5	14	15	3	9	0	3	1	1	23	8	16	4	4	4	6	1	9	3	6	1	0
177626	k _ B a c t e r i a ;p _ F i r m i c u t e s ;c _ C l o s t r i d i a ;o _ C l o s t r i d i a l e s	0	0	0	0	0	0	0	0	0	0	0	0	0	0	0	0	0	0	0	0	0	0	0	0	0	0	0	0	0	0	0	0	0	0	0	1	0	0	0	0	0	1	0	0	0	0	0	0
338355	k _ B a c t e r i a ;p _ F i r m i c u t e s ;c _ C l o s t r i d i a ;o _ C l o s t r i d i a l e s ;f _ L a c h n o s p i r a c e a e	1	0	2	0	1	7	0	8	0	1	10	0	1	0	0	2	0	0	0	0	0	1	0	2	11	0	2	2	2	2	0	3	0	1	0	3	0	1	2	1	0	6	1	4	2	0	0	0
180450	k _ B a c t e r i a ;p _ F i r m i c u t e s ;c _ C l o s t r i d i a ;o _ C l o s t r i d i a l e s ;f _ L a c h n o s p i r a c e a e ;g _ L a c h n o b a c t e r i u m ;s _	0	0	0	0	0	0	0	0	0	0	0	0	0	1	0	0	0	0	0	0	0	0	0	0	0	0	1	0	0	0	0	0	0	0	0	0	0	0	0	0	0	0	0	0	0	0	0	0
310301	k _ B a c t e r i a ;p _ F i r m i c u t e s ;c _ C l o s t r i d i a ;o _ C l o s t r i d i a l e s ;f _ R u m i n o c o c c a c e a e ;g _ F a e c a l i b a c t e r i u m ;s _ p r a u s n i t z i i	1	3	1	0	0	0	0	0	24	1	2	0	1	0	0	0	0	0	0	0	1	1	0	1	2	5	9	1	5	9	26	3	0	0	4	21	1	8	0	0	3	0	2	0	0	1	0	1
350052	k _ B a c t e r i a ;p _ F i r m i c u t e s ;c _ C l o s t r i d i a ;o _ C l o s t r i d i a l e s ;f _ L a c h n o s p i r a c e a e ;g _ ;s _	0	0	0	0	0	0	0	0	0	0	0	0	0	0	0	0	0	0	0	0	0	0	0	0	0	0	0	0	0	0	0	0	0	0	0	0	0	0	0	0	0	0	0	0	0	0	0	0
348065	k _ B a c t e r i a ;p _ F i r m i c u t e s ;c _ C l o s t r i d i a ;o _ C l o s t r i d i a l e s ;f _ L a c h n o s p i r a c e a e ;g _ B l a u t i a ;s _	0	8	1	0	0	7	0	3	0	6	8	0	7	4	1	3	3	0	0	0	1	6	11	5	5	6	4	2	1	10	0	2	7	1	4	4	0	5	2	4	3	5	1	0	1	7	0	3
346938	k _ B a c t e r i a ;p _ B a c t e r o i d e t e s ;c _ B a c t e r o i d i a ;o _ B a c t e r o i d a l e s ;f _ P r e v o t e l l a c e a e ;g _ P r e v o t e l l a ;s _ c o p r i	31	4	4	2	3	0	15	27	1	10	0	0	0	45	20	0	0	0	0	0	9	260	2	0	0	86	1	0	20	143	0	223	0	0	37	0	0	620	0	821	11	0	0	209	11	64	0	0
4325533	k _ B a c t e r i a ;p _ B a c t e r o i d e t e s ;c _ B a c t e r o i d i a ;o _ B a c t e r o i d a l e s ;f _ R i k e n e l l a c e a e ;g _ ;s _	0	2	1	0	5	2	0	0	0	0	0	3	3	1	0	0	2	0	0	2	0	0	0	0	1	2	2	2	0	1	0	0	0	1	0	0	2	0	1	0	2	2	0	0	0	0	0	0
310247	k _ B a c t e r i a ;p _ B a c t e r o i d e t e s ;c _ B a c t e r o i d i a ;o _ B a c t e r o i d a l e s ;f _ B a c t e r o i d a c e a e ;g _ B a c t e r o i d e s ;s _	0	0	0	0	1	0	0	0	0	2	0	0	0	0	0	0	0	11	6	0	0	0	0	0	0	0	0	0	0	1	0	0	0	2	0	0	3	2	0	0	5	0	0	1	1	2	0	0
292537	k _ B a c t e r i a ;p _ F i r m i c u t e s ;c _ C l o s t r i d i a ;o _ C l o s t r i d i a l e s ;f _ R u m i n o c o c c a c e a e ;g _ F a e c a l i b a c t e r i u m ;s _ p r a u s n i t z i i	0	4	0	0	0	0	0	1	3	2	7	0	1	1	0	2	0	0	0	0	1	0	1	0	0	2	2	1	14	2	8	0	0	2	0	1	1	8	0	5	4	0	4	0	0	0	1	3
328573	k _ B a c t e r i a ;p _ F i r m i c u t e s ;c _ C l o s t r i d i a ;o _ C l o s t r i d i a l e s ;f _ C l o s t r i d i a c e a e ;g _ S M B 5 3 ;s _	0	0	0	0	0	3	0	0	0	0	0	0	0	0	0	1	0	0	0	0	0	0	0	0	0	0	0	0	1	0	1	0	0	0	0	0	0	0	0	0	0	1	0	0	0	0	0	0
322962	k _ B a c t e r i a ;p _ F i r m i c u t e s ;c _ C l o s t r i d i a ;o _ C l o s t r i d i a l e s ;f _ C h r i s t e n s e n e l l a c e a e ;g _ ;s _	0	0	1	0	0	0	0	0	3	0	0	0	0	0	0	0	0	0	0	0	0	0	1	0	0	0	2	2	0	10	2	0	0	0	1	0	0	0	0	0	1	0	0	0	0	0	0	0
294270	k _ B a c t e r i a ;p _ B a c t e r o i d e t e s ;c _ B a c t e r o i d i a ;o _ B a c t e r o i d a l e s ;f _ P r e v o t e l l a c e a e ;g _ P r e v o t e l l a ;s _ c o p r i	0	0	0	0	0	0	0	0	0	0	0	0	0	0	0	0	0	0	0	0	0	0	0	0	0	2	0	0	0	0	0	0	0	0	0	0	0	2	0	3	0	0	0	3	0	0	0	0
174497	k _ B a c t e r i a ;p _ F i r m i c u t e s ;c _ C l o s t r i d i a ;o _ C l o s t r i d i a l e s	2	0	0	0	0	0	0	0	1	0	0	0	0	1	0	0	0	0	0	0	0	0	0	0	0	2	0	0	0	1	0	1	0	1	0	0	0	0	0	0	1	0	0	0	0	1	0	0
197435	k _ B a c t e r i a ;p _ F i r m i c u t e s ;c _ C l o s t r i d i a ;o _ C l o s t r i d i a l e s ;f _ L a c h n o s p i r a c e a e ;g _ [ R u m i n o c o c c u s ] ;s _ g n a v u s	0	0	0	0	0	0	0	0	0	0	0	0	0	0	0	1	0	0	0	0	0	0	0	0	0	0	0	0	0	0	0	0	0	0	0	0	0	0	1	0	0	0	0	0	0	0	0	0
622256	k _ B a c t e r i a ;p _ F i r m i c u t e s ;c _ C l o s t r i d i a ;o _ C l o s t r i d i a l e s ;f _ R u m i n o c o c c a c e a e ;g _ R u m i n o c o c c u s ;s _ b r o m i i	0	0	0	0	0	5	0	0	1	0	0	0	0	0	1	5	0	0	0	0	0	0	0	0	0	4	1	0	0	0	1	2	0	0	0	1	2	0	0	0	2	1	0	0	3	0	0	0
197430	k _ B a c t e r i a ;p _ F i r m i c u t e s ;c _ C l o s t r i d i a ;o _ C l o s t r i d i a l e s ;f _ R u m i n o c o c c a c e a e ;g _ ;s _	2	2	10	0	0	0	3	0	0	0	0	2	0	1	3	0	0	0	0	0	0	0	1	0	0	2	0	0	0	1	0	1	0	0	0	0	2	0	0	0	0	1	0	0	0	0	0	0
329153	k _ B a c t e r i a ;p _ F i r m i c u t e s ;c _ C l o s t r i d i a ;o _ C l o s t r i d i a l e s ;f _ P e p t o s t r e p t o c o c c a c e a e	0	0	1	0	0	0	0	0	0	0	0	0	0	0	0	0	0	0	0	0	0	0	0	0	0	0	0	0	4	0	10	0	1	0	1	0	0	0	0	0	0	1	0	0	0	0	1	0
570507	k _ B a c t e r i a ;p _ F i r m i c u t e s ;c _ C l o s t r i d i a ;o _ C l o s t r i d i a l e s ;f _ L a c h n o s p i r a c e a e ;g _ B l a u t i a ;s _	308	1056	1958	265	972	6501	971	3506	314	4674	13760	407	3923	910	150	3003	955	569	190	136	1001	1033	548	6013	4146	1304	1628	1290	5709	971	1114	1281	1360	1889	1208	2694	424	1638	3355	2283	1488	1101	2039	2009	2369	1348	642	1712
716984	k _ B a c t e r i a ;p _ F i r m i c u t e s ;c _ C l o s t r i d i a ;o _ C l o s t r i d i a l e s ;f _ R u m i n o c o c c a c e a e ;g _ R u m i n o c o c c u s ;s _	0	0	0	0	0	0	0	0	0	0	0	0	0	0	0	0	0	0	0	0	0	0	0	0	0	0	0	0	0	3	0	0	0	0	0	0	0	0	0	0	0	0	0	0	0	0	0	0
683112	k _ B a c t e r i a ;p _ F i r m i c u t e s ;c _ C l o s t r i d i a ;o _ C l o s t r i d i a l e s ;f _ L a c h n o s p i r a c e a e ;g _ R o s e b u r i a	1	0	0	0	2	0	2	0	0	0	0	0	0	1	3	0	0	0	1	0	0	2	0	0	5	0	4	0	0	1	1	2	2	0	1	0	0	0	1	0	0	0	2	0	0	4	0	0
301375	k _ B a c t e r i a ;p _ F i r m i c u t e s ;c _ C l o s t r i d i a ;o _ C l o s t r i d i a l e s ;f _ R u m i n o c o c c a c e a e	1	0	1	0	0	0	1	0	0	0	0	0	0	0	0	0	0	0	0	0	0	0	5	0	0	0	0	0	0	0	0	0	0	0	0	0	0	0	0	0	0	2	0	0	0	0	0	0
192485	k _ B a c t e r i a ;p _ F i r m i c u t e s ;c _ C l o s t r i d i a ;o _ C l o s t r i d i a l e s ;f _ R u m i n o c o c c a c e a e ;g _ F a e c a l i b a c t e r i u m ;s _ p r a u s n i t z i i	1	3	0	0	0	0	0	0	4	0	4	2	0	1	0	3	0	0	0	0	0	0	1	0	0	1	0	0	17	0	6	0	0	0	0	1	0	9	0	1	2	1	2	0	1	0	0	1
327282	k _ B a c t e r i a ;p _ F i r m i c u t e s ;c _ C l o s t r i d i a ;o _ C l o s t r i d i a l e s ;f _ ;g _ ;s _	0	0	0	0	0	0	0	0	0	0	0	0	0	0	0	0	0	0	0	0	0	0	0	0	0	0	0	0	0	0	0	0	0	0	0	0	0	0	0	0	0	0	0	0	0	0	0	0
186262	k _ B a c t e r i a ;p _ F i r m i c u t e s ;c _ C l o s t r i d i a ;o _ C l o s t r i d i a l e s ;f _ L a c h n o s p i r a c e a e ;g _ ;s _	0	0	0	0	1	0	0	0	0	0	0	0	0	0	0	0	0	0	0	0	0	0	0	0	0	0	1	0	0	0	0	0	0	0	0	0	0	0	0	1	0	0	0	0	0	0	0	0
332210	k _ B a c t e r i a ;p _ F i r m i c u t e s ;c _ C l o s t r i d i a ;o _ C l o s t r i d i a l e s ;f _ L a c h n o s p i r a c e a e	0	0	0	0	0	0	0	0	0	0	0	0	0	0	0	0	0	0	0	0	0	0	1	0	0	1	1	0	0	0	0	0	0	2	0	0	0	2	0	0	2	0	0	0	0	0	0	0
362327	k _ B a c t e r i a ;p _ F i r m i c u t e s ;c _ C l o s t r i d i a ;o _ C l o s t r i d i a l e s ;f _ R u m i n o c o c c a c e a e ;g _ F a e c a l i b a c t e r i u m ;s _ p r a u s n i t z i i	0	0	0	0	0	0	0	0	3	0	1	0	0	0	0	1	0	0	0	0	0	0	0	1	0	1	1	0	0	1	2	0	0	0	0	0	0	2	0	1	0	0	0	0	0	0	0	1
362450	k _ B a c t e r i a ;p _ F i r m i c u t e s ;c _ C l o s t r i d i a ;o _ C l o s t r i d i a l e s ;f _ ;g _ ;s _	481	2185	0	39	1	0	268	0	0	569	0	167	0	0	259	0	0	0	0	0	0	0	73	0	0	0	0	291	0	888	0	0	21	0	1	0	0	0	0	0	39	0	4	0	0	0	0	0
538947	k _ B a c t e r i a ;p _ F i r m i c u t e s ;c _ C l o s t r i d i a ;o _ C l o s t r i d i a l e s ;f _ L a c h n o s p i r a c e a e ;g _ B l a u t i a ;s _	1	3	1	1	1	14	1	2	1	14	20	0	12	1	1	18	2	1	0	0	1	6	3	19	9	5	6	1	0	7	0	3	2	3	4	5	1	3	6	8	1	10	6	0	6	0	0	5
363321	k _ B a c t e r i a ;p _ F i r m i c u t e s ;c _ C l o s t r i d i a ;o _ C l o s t r i d i a l e s ;f _ L a c h n o s p i r a c e a e ;g _ D o r e a ;s _	0	5	8	0	0	1	5	0	2	2	2	0	3	1	4	0	1	0	0	0	0	1	6	1	0	3	2	0	0	5	4	0	0	1	4	16	11	21	1	10	1	6	1	0	3	0	0	1
197757	k _ B a c t e r i a ;p _ F i r m i c u t e s ;c _ C l o s t r i d i a ;o _ C l o s t r i d i a l e s ;f _ R u m i n o c o c c a c e a e ;g _ F a e c a l i b a c t e r i u m ;s _ p r a u s n i t z i i	0	0	0	0	0	0	0	0	0	0	0	0	0	0	0	0	0	0	0	0	0	0	0	0	0	1	0	0	0	0	1	0	0	0	0	0	0	0	0	0	0	0	0	0	0	1	0	0
246717	k _ B a c t e r i a ;p _ P r o t e o b a c t e r i a ;c _ E p s i l o n p r o t e o b a c t e r i a ;o _ C a m p y l o b a c t e r a l e s ;f _ C a m p y l o b a c t e r a c e a e ;g _ C a m p y l o b a c t e r ;s _	0	0	0	0	0	1	0	8	0	1	0	1	0	0	0	19	0	0	0	0	0	0	0	0	0	0	0	0	0	0	0	0	0	0	0	0	2	0	0	3	0	1	0	0	0	0	0	0
191593	k _ B a c t e r i a ;p _ F i r m i c u t e s ;c _ C l o s t r i d i a ;o _ C l o s t r i d i a l e s ;f _ C l o s t r i d i a c e a e ;g _ S M B 5 3 ;s _	0	0	0	0	0	0	0	0	0	0	0	0	0	0	0	0	0	0	0	0	0	0	1	0	0	0	0	0	0	0	0	0	0	0	0	0	0	0	0	0	0	0	0	0	0	0	0	0
210262	k _ B a c t e r i a ;p _ F i r m i c u t e s ;c _ C l o s t r i d i a ;o _ C l o s t r i d i a l e s ;f _ ;g _ ;s _	0	0	0	0	0	0	1	0	0	0	0	0	2	0	0	0	0	0	0	0	0	0	0	0	0	0	0	0	0	0	0	0	0	0	0	0	0	0	0	0	0	0	0	0	0	0	0	0
4467347	k _ B a c t e r i a ;p _ B a c t e r o i d e t e s ;c _ B a c t e r o i d i a ;o _ B a c t e r o i d a l e s ;f _ B a c t e r o i d a c e a e ;g _ B a c t e r o i d e s ;s _	0	0	0	0	0	0	0	0	0	0	0	0	0	0	0	0	0	0	0	0	0	0	0	0	0	0	0	0	0	2	0	0	0	0	0	0	0	0	2	0	0	0	0	0	0	0	0	0
314095	k _ B a c t e r i a ;p _ F i r m i c u t e s ;c _ C l o s t r i d i a ;o _ C l o s t r i d i a l e s ;f _ L a c h n o s p i r a c e a e ;g _ L a c h n o s p i r a ;s _	0	3	1	0	1	0	1	7	0	0	0	0	0	0	0	1	0	0	0	0	0	0	2	0	0	0	0	0	0	1	0	0	8	1	1	0	2	0	0	1	1	1	1	0	0	3	0	0
3805726	k _ B a c t e r i a ;p _ F i r m i c u t e s ;c _ C l o s t r i d i a ;o _ C l o s t r i d i a l e s ;f _ [ M o g i b a c t e r i a c e a e ] ;g _ ;s _	0	0	0	0	0	0	0	0	0	1	0	0	1	0	0	4	0	0	0	0	0	0	1	0	0	0	0	0	0	0	0	0	0	2	0	1	3	1	0	0	0	0	0	0	0	0	0	0
3682570	k _ B a c t e r i a ;p _ F i r m i c u t e s ;c _ C l o s t r i d i a ;o _ C l o s t r i d i a l e s ;f _ L a c h n o s p i r a c e a e	0	1	0	0	0	0	0	0	0	0	0	1	0	0	0	0	0	0	0	0	0	0	0	0	0	0	0	0	0	0	0	0	0	0	0	0	0	0	0	0	0	0	0	0	0	0	0	0
183564	k _ B a c t e r i a ;p _ F i r m i c u t e s ;c _ C l o s t r i d i a ;o _ C l o s t r i d i a l e s ;f _ L a c h n o s p i r a c e a e ;g _ B l a u t i a ;s _	1	2	2	0	0	10	0	4	1	0	13	0	2	0	0	5	0	0	0	0	0	5	0	7	2	2	2	1	9	0	0	3	0	0	2	4	0	0	1	7	1	1	0	3	0	1	0	2
367790	k _ B a c t e r i a ;p _ F i r m i c u t e s ;c _ C l o s t r i d i a ;o _ C l o s t r i d i a l e s ;f _ L a c h n o s p i r a c e a e ;g _ B l a u t i a ;s _	0	0	0	0	1	0	0	1	0	0	1	0	1	0	0	0	0	0	0	0	0	0	0	1	0	0	0	0	0	0	0	0	0	0	0	0	0	0	0	0	0	0	0	1	1	0	0	0
4217959	k _ B a c t e r i a ;p _ F i r m i c u t e s ;c _ C l o s t r i d i a ;o _ C l o s t r i d i a l e s	0	0	0	0	0	0	0	0	0	0	0	0	0	0	0	0	0	0	0	0	0	0	0	0	0	0	0	0	3	0	0	0	0	0	0	0	0	0	0	0	0	0	0	0	0	0	0	0
4374084	k _ B a c t e r i a ;p _ B a c t e r o i d e t e s ;c _ B a c t e r o i d i a ;o _ B a c t e r o i d a l e s ;f _ P o r p h y r o m o n a d a c e a e ;g _ P a r a b a c t e r o i d e s ;s _ d i s t a s o n i s	0	0	0	0	0	0	0	0	0	0	0	0	0	0	0	0	0	0	0	0	0	0	1	1	0	0	0	0	1	0	0	0	0	0	0	0	0	0	0	0	0	0	0	0	0	0	0	0
809380	k _ B a c t e r i a ;p _ F u s o b a c t e r i a ;c _ F u s o b a c t e r i i a ;o _ F u s o b a c t e r i a l e s ;f _ F u s o b a c t e r i a c e a e	0	0	0	0	0	0	0	0	0	1	0	0	0	0	0	0	0	0	0	0	0	0	0	0	0	0	0	0	0	0	0	0	0	0	0	0	0	0	0	1	0	0	0	0	0	0	0	0
179834	k _ B a c t e r i a ;p _ F i r m i c u t e s ;c _ C l o s t r i d i a ;o _ C l o s t r i d i a l e s ;f _ R u m i n o c o c c a c e a e ;g _ R u m i n o c o c c u s ;s _	0	0	1	0	0	2	3	0	0	1	1	0	0	0	0	1	0	0	0	0	0	0	2	1	0	0	0	0	0	2	6	0	0	1	8	5	0	6	0	2	1	0	0	0	0	0	0	1
175391	k _ B a c t e r i a ;p _ F i r m i c u t e s ;c _ C l o s t r i d i a ;o _ C l o s t r i d i a l e s ;f _ L a c h n o s p i r a c e a e	1	0	0	0	0	0	0	0	0	3	4	0	2	0	0	1	0	1	0	0	1	1	2	0	4	0	2	0	0	0	0	0	0	0	1	0	1	0	0	0	1	0	0	1	0	0	0	0
172878	k _ B a c t e r i a ;p _ F i r m i c u t e s ;c _ C l o s t r i d i a ;o _ C l o s t r i d i a l e s ;f _ R u m i n o c o c c a c e a e	0	0	0	0	0	0	0	0	0	0	0	0	0	0	0	0	0	0	0	0	0	0	0	0	0	0	0	0	0	0	0	0	0	0	0	0	0	1	0	0	0	0	0	0	0	0	0	0
169515	k _ B a c t e r i a ;p _ F i r m i c u t e s ;c _ C l o s t r i d i a ;o _ C l o s t r i d i a l e s ;f _ ;g _ ;s _	4	2	5	1	0	0	2	0	0	0	0	0	2	0	3	0	0	0	0	0	0	0	0	1	0	0	0	0	0	0	4	0	0	0	0	0	0	0	0	0	0	0	0	0	0	0	4	0
194420	k _ B a c t e r i a ;p _ F i r m i c u t e s ;c _ C l o s t r i d i a ;o _ C l o s t r i d i a l e s ;f _ L a c h n o s p i r a c e a e ;g _ B l a u t i a ;s _	0	0	0	0	0	0	0	0	0	0	0	0	0	0	0	0	0	0	0	0	0	0	0	1	0	0	0	0	0	0	0	0	0	1	0	0	0	1	2	0	0	0	0	0	0	0	0	0
191908	k _ B a c t e r i a ;p _ F i r m i c u t e s ;c _ C l o s t r i d i a ;o _ C l o s t r i d i a l e s ;f _ R u m i n o c o c c a c e a e ;g _ ;s _	0	0	0	0	0	1	0	0	0	0	1	0	3	0	0	0	0	0	0	0	0	1	2	0	0	0	0	0	1	0	0	1	0	0	0	0	0	0	0	0	0	0	0	0	0	0	0	0
4332428	k _ B a c t e r i a ;p _ F i r m i c u t e s ;c _ C l o s t r i d i a ;o _ C l o s t r i d i a l e s ;f _ R u m i n o c o c c a c e a e ;g _ ;s _	0	0	0	0	0	0	0	0	0	0	0	0	0	0	0	0	0	0	0	0	0	0	0	0	0	3	0	0	0	0	0	0	0	0	0	0	0	0	0	0	0	0	0	0	0	0	0	0
174624	k _ B a c t e r i a ;p _ F i r m i c u t e s ;c _ C l o s t r i d i a ;o _ C l o s t r i d i a l e s ;f _ L a c h n o s p i r a c e a e ;g _ B l a u t i a ;s _	0	0	0	0	0	0	0	0	0	0	0	0	0	0	0	0	0	0	0	0	0	0	0	0	0	0	0	0	0	0	0	0	0	0	0	0	0	0	0	0	0	0	1	0	0	0	0	0
746679	k _ B a c t e r i a ;p _ P r o t e o b a c t e r i a ;c _ G a m m a p r o t e o b a c t e r i a ;o _ E n t e r o b a c t e r i a l e s ;f _ E n t e r o b a c t e r i a c e a e	0	0	0	0	0	0	0	0	0	0	0	0	0	0	0	0	0	0	0	0	0	0	0	0	0	0	0	0	0	0	0	0	0	0	0	0	6	0	0	0	0	0	0	0	0	0	0	0
174153	k _ B a c t e r i a ;p _ F i r m i c u t e s ;c _ C l o s t r i d i a ;o _ C l o s t r i d i a l e s ;f _ L a c h n o s p i r a c e a e ;g _ ;s _	0	0	0	0	0	0	0	0	0	0	0	0	0	0	0	1	0	0	0	0	0	1	0	0	1	0	0	0	0	0	0	0	0	0	0	0	0	0	0	0	0	0	1	0	0	0	0	0
182196	k _ B a c t e r i a ;p _ F i r m i c u t e s ;c _ C l o s t r i d i a ;o _ C l o s t r i d i a l e s ;f _ L a c h n o s p i r a c e a e	0	0	0	0	0	1	0	0	0	0	1	1	2	0	0	0	0	1	0	0	0	0	0	0	2	0	0	0	1	0	0	0	0	0	0	2	2	0	0	0	0	0	0	0	0	0	0	0
4434334	k _ B a c t e r i a ;p _ F i r m i c u t e s ;c _ C l o s t r i d i a ;o _ C l o s t r i d i a l e s ;f _ C l o s t r i d i a c e a e ;g _ S M B 5 3 ;s _	0	0	0	0	0	0	0	0	1	1	0	0	0	0	0	0	1	0	0	0	0	0	1	0	0	0	0	0	0	0	0	0	0	0	0	0	0	0	0	0	0	0	0	0	0	0	0	0
2550241	k _ B a c t e r i a ;p _ B a c t e r o i d e t e s ;c _ B a c t e r o i d i a ;o _ B a c t e r o i d a l e s ;f _ P r e v o t e l l a c e a e ;g _ P r e v o t e l l a ;s _ c o p r i	0	45	0	1	0	0	18	113	0	0	1	18	91	40	0	0	0	0	0	0	13	0	0	0	0	0	2	0	0	0	1	5	0	0	0	0	0	0	0	0	0	1	0	3	32	10	0	0
360147	k _ B a c t e r i a ;p _ F i r m i c u t e s ;c _ C l o s t r i d i a ;o _ C l o s t r i d i a l e s ;f _ L a c h n o s p i r a c e a e ;g _ C o p r o c o c c u s ;s _	1	3	1	0	0	3	1	0	0	1	5	0	4	0	0	2	0	0	0	0	0	0	1	4	0	0	2	3	0	0	0	1	2	0	0	0	2	0	1	1	1	0	1	1	1	1	0	0
2251909	k _ B a c t e r i a ;p _ F i r m i c u t e s ;c _ C l o s t r i d i a ;o _ C l o s t r i d i a l e s	0	0	0	0	0	4	1	0	0	0	0	0	0	0	0	0	0	0	0	0	0	0	0	0	0	0	0	0	2	0	10	0	0	0	0	1	0	0	0	0	0	0	0	0	0	0	0	0
452014	k _ B a c t e r i a ;p _ F i r m i c u t e s ;c _ C l o s t r i d i a ;o _ C l o s t r i d i a l e s ;f _ R u m i n o c o c c a c e a e ;g _ O s c i l l o s p i r a ;s _	0	0	0	0	0	0	0	0	0	0	0	0	0	0	1	0	0	0	0	0	0	0	0	0	0	0	0	0	0	0	0	0	0	0	0	0	0	0	0	0	0	0	0	0	0	0	0	0
180738	k _ B a c t e r i a ;p _ F i r m i c u t e s ;c _ C l o s t r i d i a ;o _ C l o s t r i d i a l e s ;f _ R u m i n o c o c c a c e a e ;g _ R u m i n o c o c c u s ;s _	0	0	0	0	0	0	0	0	0	0	0	0	0	0	0	0	0	0	0	0	0	0	0	0	0	0	0	0	0	0	0	0	0	0	2	0	0	0	0	0	0	0	0	0	0	0	0	0
38344	k _ B a c t e r i a ;p _ F i r m i c u t e s ;c _ C l o s t r i d i a ;o _ C l o s t r i d i a l e s ;f _ R u m i n o c o c c a c e a e ;g _ ;s _	0	0	0	0	0	0	0	0	0	0	0	0	0	0	0	0	0	0	0	0	0	0	0	0	0	1	0	0	0	0	0	0	1	0	0	0	0	0	0	0	0	0	0	0	0	0	0	0
68845	k _ B a c t e r i a ;p _ F i r m i c u t e s ;c _ C l o s t r i d i a ;o _ C l o s t r i d i a l e s ;f _ L a c h n o s p i r a c e a e ;g _ B l a u t i a ;s _	0	0	0	0	0	0	0	0	0	0	0	0	0	0	0	0	0	0	0	0	0	0	0	0	0	0	0	1	0	0	0	0	0	0	0	0	0	0	1	1	0	0	0	0	0	0	0	1
68841	k _ B a c t e r i a ;p _ F i r m i c u t e s ;c _ C l o s t r i d i a ;o _ C l o s t r i d i a l e s ;f _ L a c h n o s p i r a c e a e ;g _ L a c h n o s p i r a ;s _	1	20	13	3	1	0	5	19	0	1	0	0	2	0	0	5	0	0	0	0	0	2	3	5	0	0	0	0	0	5	1	0	10	1	0	0	2	3	5	7	3	0	3	0	0	13	0	1
272598	k _ B a c t e r i a ;p _ F i r m i c u t e s ;c _ C l o s t r i d i a ;o _ C l o s t r i d i a l e s ;f _ L a c h n o s p i r a c e a e ;g _ ;s _	0	2	3	0	0	0	0	1	0	0	0	5	0	15	1	0	0	0	0	0	0	1	0	3	1	0	5	1	0	0	0	0	1	4	0	0	3	1	1	1	12	0	1	0	1	1	0	0
4478242	k _ B a c t e r i a ;p _ F i r m i c u t e s ;c _ C l o s t r i d i a ;o _ C l o s t r i d i a l e s ;f _ C l o s t r i d i a c e a e	0	0	0	0	0	0	0	0	2	0	0	0	0	0	0	0	0	0	0	0	0	0	0	0	0	0	0	0	0	0	0	0	0	0	0	0	0	0	0	0	0	0	0	0	0	0	0	0
516464	k _ B a c t e r i a ;p _ B a c t e r o i d e t e s ;c _ B a c t e r o i d i a ;o _ B a c t e r o i d a l e s ;f _ P r e v o t e l l a c e a e ;g _ P r e v o t e l l a ;s _ c o p r i	0	1	0	1	0	0	0	0	0	2	2	0	1	4	1	0	0	0	0	0	1	7	2	0	0	10	0	0	9	6	0	18	0	0	1	0	0	2	0	20	1	0	0	9	9	5	0	0
3004856	k _ B a c t e r i a ;p _ F i r m i c u t e s ;c _ C l o s t r i d i a ;o _ C l o s t r i d i a l e s ;f _ L a c h n o s p i r a c e a e ;g _ C o p r o c o c c u s ;s _	0	0	4	0	0	1	2	2	0	0	4	0	6	0	0	0	0	0	0	0	0	0	0	1	0	0	1	0	1	0	0	0	1	0	0	1	0	0	0	1	0	19	0	0	0	0	0	0
523064	k _ B a c t e r i a ;p _ F i r m i c u t e s ;c _ C l o s t r i d i a ;o _ C l o s t r i d i a l e s ;f _ L a c h n o s p i r a c e a e ;g _ ;s _	8	138	64	34	137	163	71	85	16	38	32	89	7	25	3	113	8	25	37	2	74	38	31	151	61	65	186	63	0	55	0	34	72	198	64	93	179	199	202	309	33	11	181	259	312	103	0	59
1148151	k _ B a c t e r i a ;p _ P r o t e o b a c t e r i a ;c _ E p s i l o n p r o t e o b a c t e r i a ;o _ C a m p y l o b a c t e r a l e s ;f _ C a m p y l o b a c t e r a c e a e ;g _ C a m p y l o b a c t e r ;s _	0	0	0	0	0	0	0	0	0	0	0	0	0	0	0	0	0	0	0	0	0	0	0	0	0	0	0	0	0	0	0	0	0	0	0	0	0	0	0	0	2	0	0	0	0	0	0	0
322392	k _ B a c t e r i a ;p _ F i r m i c u t e s ;c _ C l o s t r i d i a ;o _ C l o s t r i d i a l e s ;f _ L a c h n o s p i r a c e a e ;g _ ;s _	0	0	0	0	0	0	0	0	1	0	0	0	0	0	1	0	0	0	0	0	0	0	0	0	0	0	0	0	0	0	0	0	0	0	0	0	0	0	0	0	0	0	0	0	0	0	0	0
1123492	k _ B a c t e r i a ;p _ F i r m i c u t e s ;c _ C l o s t r i d i a ;o _ C l o s t r i d i a l e s ;f _ R u m i n o c o c c a c e a e ;g _ ;s _	0	0	0	0	0	0	0	0	0	0	0	0	0	0	0	0	0	0	0	0	0	0	0	0	0	0	0	0	0	0	0	0	0	0	0	0	0	0	0	0	0	0	0	0	0	0	0	0
197194	k _ B a c t e r i a ;p _ F i r m i c u t e s ;c _ C l o s t r i d i a ;o _ C l o s t r i d i a l e s ;f _ R u m i n o c o c c a c e a e ;g _ R u m i n o c o c c u s ;s _	1	0	0	0	0	0	2	0	0	0	0	0	0	0	0	1	0	0	0	0	0	0	0	0	0	0	0	0	0	0	2	0	0	0	3	1	0	0	0	0	0	0	0	0	0	0	0	1
234314	k _ B a c t e r i a ;p _ F i r m i c u t e s ;c _ C l o s t r i d i a ;o _ C l o s t r i d i a l e s ;f _ L a c h n o s p i r a c e a e ;g _ R o s e b u r i a ;s _ f a e c i s	0	0	0	0	0	3	0	0	0	0	1	0	0	1	0	1	0	0	1	0	0	0	0	4	15	1	3	7	0	3	0	1	7	4	1	2	0	4	1	1	0	0	1	0	1	0	0	1
43373	k _ B a c t e r i a ;p _ S p i r o c h a e t e s ;c _ [ B r a c h y s p i r a e ] ;o _ [ B r a c h y s p i r a l e s ] ;f _ B r a c h y s p i r a c e a e ;g _ B r a c h y s p i r a ;s _	2	0	0	0	0	0	9	0	0	0	0	0	0	0	5	0	0	0	0	0	0	0	0	0	0	0	0	0	0	0	0	0	0	0	0	0	0	0	0	0	0	0	0	0	0	0	0	0
174842	k _ B a c t e r i a ;p _ B a c t e r o i d e t e s ;c _ B a c t e r o i d i a ;o _ B a c t e r o i d a l e s ;f _ P o r p h y r o m o n a d a c e a e ;g _ P a r a b a c t e r o i d e s ;s _ d i s t a s o n i s	0	0	0	0	0	0	8	0	1	0	0	0	0	0	0	14	0	0	0	0	0	0	0	0	0	0	0	3	49	2	0	0	0	3	0	2	20	8	2	0	0	4	0	0	0	0	0	0
289734	k _ B a c t e r i a ;p _ F i r m i c u t e s ;c _ C l o s t r i d i a ;o _ C l o s t r i d i a l e s ;f _ L a c h n o s p i r a c e a e ;g _ B l a u t i a ;s _	0	0	0	0	1	4	0	1	0	1	2	0	3	0	0	1	0	0	0	0	1	0	0	2	1	0	1	0	2	1	0	0	1	0	0	0	0	0	1	0	0	1	2	1	2	2	0	3
174846	k _ B a c t e r i a ;p _ F i r m i c u t e s ;c _ C l o s t r i d i a ;o _ C l o s t r i d i a l e s ;f _ R u m i n o c o c c a c e a e ;g _ F a e c a l i b a c t e r i u m	0	0	0	0	0	0	0	0	0	0	0	0	0	0	0	0	0	0	0	0	0	0	0	0	1	0	0	0	0	0	0	0	0	0	0	0	0	1	0	0	0	0	0	0	0	0	0	0
51306	k _ B a c t e r i a ;p _ F i r m i c u t e s ;c _ C l o s t r i d i a ;o _ C l o s t r i d i a l e s ;f _ R u m i n o c o c c a c e a e ;g _ F a e c a l i b a c t e r i u m ;s _ p r a u s n i t z i i	0	1	0	0	0	0	0	0	0	0	0	0	1	0	0	0	0	0	0	0	0	0	0	0	0	0	0	1	1	0	1	1	0	0	1	0	0	1	0	0	0	0	0	0	0	0	0	0
573214	k _ B a c t e r i a ;p _ F i r m i c u t e s ;c _ B a c i l l i ;o _ L a c t o b a c i l l a l e s ;f _ L a c t o b a c i l l a c e a e ;g _ L a c t o b a c i l l u s ;s _	0	0	0	0	0	0	0	0	0	0	0	0	1	0	0	0	0	0	0	0	0	0	0	0	0	0	0	0	0	0	0	0	0	0	0	0	0	0	0	0	0	0	0	0	0	0	0	0
323906	k _ B a c t e r i a ;p _ F i r m i c u t e s ;c _ C l o s t r i d i a ;o _ C l o s t r i d i a l e s ;f _ R u m i n o c o c c a c e a e ;g _ R u m i n o c o c c u s ;s _ a l b u s	0	0	0	0	0	0	0	0	0	0	0	0	0	0	0	0	0	0	0	0	0	0	0	0	0	0	0	0	0	0	0	0	0	0	0	0	0	0	0	0	0	0	0	0	0	0	0	0
308631	k _ B a c t e r i a ;p _ F i r m i c u t e s ;c _ C l o s t r i d i a ;o _ C l o s t r i d i a l e s ;f _ R u m i n o c o c c a c e a e	1	0	0	0	0	0	0	0	1	0	0	0	0	1	0	0	0	0	0	0	0	1	9	0	0	0	1	0	0	3	1	1	0	1	0	0	0	0	0	0	5	0	0	0	0	0	0	0
306480	k _ B a c t e r i a ;p _ F i r m i c u t e s ;c _ C l o s t r i d i a ;o _ C l o s t r i d i a l e s ;f _ L a c h n o s p i r a c e a e ;g _ [ R u m i n o c o c c u s ] ;s _ g n a v u s	0	0	0	0	0	0	0	0	0	1	1	0	0	0	0	0	0	0	0	0	0	0	0	0	0	0	0	0	0	0	0	0	0	0	1	0	0	0	0	0	0	1	0	0	0	0	0	0
189611	k _ B a c t e r i a ;p _ F i r m i c u t e s ;c _ C l o s t r i d i a ;o _ C l o s t r i d i a l e s ;f _ L a c h n o s p i r a c e a e ;g _ C o p r o c o c c u s ;s _	0	1	2	0	0	0	0	0	0	0	0	0	0	1	0	0	0	0	0	0	0	0	0	1	0	0	0	0	0	0	0	0	1	0	0	0	0	1	0	0	0	0	0	0	0	0	0	0
189610	k _ B a c t e r i a ;p _ F i r m i c u t e s ;c _ C l o s t r i d i a ;o _ C l o s t r i d i a l e s ;f _ L a c h n o s p i r a c e a e ;g _ [ R u m i n o c o c c u s ] ;s _	0	0	0	0	0	0	0	0	0	0	0	0	1	0	0	0	0	1	0	0	0	0	0	0	1	0	0	0	0	1	0	0	0	0	0	0	0	0	0	0	0	0	0	0	0	0	0	0
4307633	k _ B a c t e r i a ;p _ F i r m i c u t e s ;c _ C l o s t r i d i a ;o _ C l o s t r i d i a l e s ;f _ L a c h n o s p i r a c e a e ;g _ C o p r o c o c c u s ;s _	0	0	0	0	0	0	0	0	0	0	1	0	0	0	0	0	0	0	0	0	0	0	0	0	0	0	0	0	0	0	0	0	0	0	0	0	0	0	0	0	0	0	0	0	0	0	0	0
110250	k _ B a c t e r i a ;p _ F i r m i c u t e s ;c _ C l o s t r i d i a ;o _ C l o s t r i d i a l e s ;f _ R u m i n o c o c c a c e a e ;g _ ;s _	0	0	0	0	0	0	0	0	0	1	0	0	0	0	0	1	0	0	0	0	0	0	0	0	0	0	0	0	0	0	0	0	0	0	0	0	0	0	0	0	0	0	0	0	0	0	0	0
181644	k _ B a c t e r i a ;p _ F i r m i c u t e s ;c _ C l o s t r i d i a ;o _ C l o s t r i d i a l e s	0	0	0	0	0	0	0	0	1	0	0	0	0	1	0	0	0	0	0	0	0	0	0	0	0	0	0	1	0	4	2	0	0	0	0	0	0	2	0	0	1	0	0	0	0	0	0	0
369429	k _ B a c t e r i a ;p _ F i r m i c u t e s ;c _ C l o s t r i d i a ;o _ C l o s t r i d i a l e s ;f _ L a c h n o s p i r a c e a e ;g _ [ R u m i n o c o c c u s ] ;s _	309	484	132	70	345	65	383	224	82	296	174	243	873	184	170	465	1322	347	70	195	146	59	39	469	603	151	56	280	117	714	308	72	154	97	297	301	113	904	25	419	712	181	47	228	865	87	86	7
163857	k _ B a c t e r i a ;p _ P r o t e o b a c t e r i a ;c _ G a m m a p r o t e o b a c t e r i a ;o _ A e r o m o n a d a l e s ;f _ S u c c i n i v i b r i o n a c e a e ;g _ S u c c i n i v i b r i o ;s _	0	0	0	0	0	0	0	0	0	0	1	0	0	0	0	0	0	0	0	0	0	42	0	2	0	0	0	0	0	0	0	0	0	0	0	0	0	0	3	0	0	0	0	0	0	0	0	0
314586	k _ B a c t e r i a ;p _ F i r m i c u t e s ;c _ C l o s t r i d i a ;o _ C l o s t r i d i a l e s	0	0	0	1	0	0	3	10	1	2	0	0	0	81	0	0	0	0	0	0	0	0	43	0	0	0	0	0	0	3	0	9	4	0	0	0	0	0	0	6	19	1	0	0	0	0	0	0
348272	k _ B a c t e r i a ;p _ F i r m i c u t e s ;c _ C l o s t r i d i a ;o _ C l o s t r i d i a l e s ;f _ R u m i n o c o c c a c e a e	0	0	0	0	0	0	1	0	0	0	0	0	0	0	0	0	0	0	0	0	0	0	0	0	0	0	0	1	0	4	0	0	0	0	0	0	0	0	0	0	0	0	0	0	0	0	0	0
817339	k _ B a c t e r i a ;p _ F i r m i c u t e s ;c _ C l o s t r i d i a ;o _ C l o s t r i d i a l e s ;f _ V e i l l o n e l l a c e a e ;g _ A c i d a m i n o c o c c u s ;s _	0	0	0	0	0	0	0	0	0	0	0	0	0	0	0	0	0	0	0	0	0	0	0	0	0	0	0	0	0	0	0	0	0	0	0	0	0	0	0	0	0	0	0	0	0	0	0	0
353124	k _ B a c t e r i a ;p _ F i r m i c u t e s ;c _ C l o s t r i d i a ;o _ C l o s t r i d i a l e s ;f _ L a c h n o s p i r a c e a e ;g _ R o s e b u r i a ;s _	0	0	0	0	0	0	1	0	0	0	0	0	0	0	0	0	0	0	0	0	0	2	0	0	1	0	0	1	0	0	0	0	2	1	2	1	0	0	0	0	0	0	0	0	0	1	0	0
357261	k _ B a c t e r i a ;p _ F i r m i c u t e s ;c _ C l o s t r i d i a ;o _ C l o s t r i d i a l e s ;f _ R u m i n o c o c c a c e a e ;g _ R u m i n o c o c c u s ;s _	1	43	51	13	16	29	4	51	0	0	1	123	0	1	0	0	5	1	8	1	21	13	1	31	24	3	7	9	0	0	0	317	5	4	0	2	59	1	77	26	0	7	37	0	2	10	0	0
266210	k _ B a c t e r i a ;p _ F i r m i c u t e s ;c _ C l o s t r i d i a ;o _ C l o s t r i d i a l e s ;f _ V e i l l o n e l l a c e a e ;g _ M e g a s p h a e r a ;s _	0	0	0	0	0	0	0	0	0	0	0	0	0	0	0	0	0	0	0	0	0	9	2	0	0	0	0	0	0	0	0	0	0	0	0	0	0	0	1	0	0	0	0	0	0	0	0	0
304641	k _ B a c t e r i a ;p _ P r o t e o b a c t e r i a ;c _ G a m m a p r o t e o b a c t e r i a ;o _ E n t e r o b a c t e r i a l e s ;f _ E n t e r o b a c t e r i a c e a e ;g _ E s c h e r i c h i a ;s _ c o l i	0	0	0	0	0	0	0	0	0	1	0	0	0	0	0	0	0	0	0	0	0	0	0	0	0	0	0	0	2	0	0	0	0	0	1	2	0	1	0	0	1	0	0	0	0	0	0	0
337246	k _ B a c t e r i a ;p _ F i r m i c u t e s ;c _ C l o s t r i d i a ;o _ C l o s t r i d i a l e s ;f _ L a c h n o s p i r a c e a e ;g _ D o r e a	0	0	0	0	0	0	0	0	0	0	0	0	0	0	0	0	0	0	0	0	0	0	0	0	0	0	0	0	0	0	0	0	0	0	0	0	0	0	0	0	0	0	0	0	0	0	0	0
292941	k _ B a c t e r i a ;p _ F i r m i c u t e s ;c _ C l o s t r i d i a ;o _ C l o s t r i d i a l e s ;f _ L a c h n o s p i r a c e a e ;g _ ;s _	0	0	0	0	0	0	0	0	0	0	0	0	0	0	0	0	0	0	0	0	0	0	0	0	1	0	0	0	0	0	0	0	1	0	0	0	0	0	0	0	0	0	0	0	0	0	0	0
2921213	k _ B a c t e r i a ;p _ B a c t e r o i d e t e s ;c _ B a c t e r o i d i a ;o _ B a c t e r o i d a l e s ;f _ B a c t e r o i d a c e a e ;g _ B a c t e r o i d e s ;s _	0	0	0	0	0	0	0	0	0	0	0	0	0	0	0	0	1	0	0	0	0	0	0	0	0	0	0	0	0	0	0	1	0	0	0	0	0	0	1	0	0	1	0	1	0	0	0	0
17311	k _ B a c t e r i a ;p _ F i r m i c u t e s ;c _ C l o s t r i d i a ;o _ C l o s t r i d i a l e s ;f _ C h r i s t e n s e n e l l a c e a e ;g _ ;s _	0	0	0	0	0	0	0	0	0	1	0	0	0	0	0	0	0	0	0	0	0	0	0	0	0	0	0	0	0	1	0	0	0	0	0	0	0	0	0	0	0	0	0	0	0	0	0	0
559499	k _ B a c t e r i a ;p _ F i r m i c u t e s ;c _ C l o s t r i d i a ;o _ C l o s t r i d i a l e s ;f _ L a c h n o s p i r a c e a e ;g _ ;s _	0	0	0	0	0	0	0	0	0	0	0	0	0	0	0	0	0	0	0	0	0	0	0	0	0	0	0	0	0	0	0	0	1	0	0	0	0	0	0	0	0	0	1	0	0	0	0	0
177161	k _ B a c t e r i a ;p _ F i r m i c u t e s ;c _ C l o s t r i d i a ;o _ C l o s t r i d i a l e s ;f _ L a c h n o s p i r a c e a e ;g _ B l a u t i a ;s _ p r o d u c t a	0	0	0	0	0	4	2	0	1	3	8	0	2	0	0	2	1	0	1	0	2	3	3	0	7	1	4	0	0	3	0	1	2	2	4	2	1	0	1	0	2	1	0	6	0	1	0	2
4378081	k _ B a c t e r i a ;p _ B a c t e r o i d e t e s ;c _ B a c t e r o i d i a ;o _ B a c t e r o i d a l e s ;f _ B a c t e r o i d a c e a e ;g _ B a c t e r o i d e s ;s _	1	0	0	0	0	0	2	0	0	0	0	0	0	0	0	0	0	0	0	0	0	0	0	0	0	0	1	0	0	0	0	0	1	0	0	0	0	0	0	0	0	0	0	0	0	0	0	0
1719314	k _ B a c t e r i a ;p _ F i r m i c u t e s ;c _ C l o s t r i d i a ;o _ C l o s t r i d i a l e s ;f _ R u m i n o c o c c a c e a e ;g _ F a e c a l i b a c t e r i u m ;s _ p r a u s n i t z i i	0	0	0	0	0	0	0	0	0	1	0	0	0	0	0	0	0	0	0	0	0	0	0	0	0	0	0	0	0	0	0	0	0	0	0	0	0	0	0	0	0	0	1	0	0	0	0	0
293543	k _ B a c t e r i a ;p _ F i r m i c u t e s ;c _ C l o s t r i d i a ;o _ C l o s t r i d i a l e s ;f _ L a c h n o s p i r a c e a e ;g _ B l a u t i a ;s _	0	0	0	0	0	0	0	0	0	0	0	0	0	0	0	1	0	0	0	0	0	0	0	0	0	1	0	1	0	0	0	0	0	0	0	0	0	0	0	1	0	0	0	0	0	0	0	0
518438	k _ B a c t e r i a ;p _ F i r m i c u t e s ;c _ C l o s t r i d i a ;o _ C l o s t r i d i a l e s ;f _ L a c h n o s p i r a c e a e ;g _ R o s e b u r i a ;s _	0	1	0	0	0	0	0	0	0	0	0	1	0	1	0	0	0	0	0	0	0	1	0	0	1	0	2	0	0	0	0	2	2	0	3	1	0	0	0	0	0	0	0	0	0	1	0	0
328727	k _ B a c t e r i a ;p _ F i r m i c u t e s ;c _ B a c i l l i ;o _ L a c t o b a c i l l a l e s ;f _ S t r e p t o c o c c a c e a e ;g _ ;s _	0	0	0	0	0	0	0	0	0	0	0	0	3	0	0	0	0	0	0	0	0	0	0	0	0	0	0	0	0	0	0	0	0	0	0	0	0	0	0	0	2	0	0	0	0	0	0	0
191121	k _ B a c t e r i a ;p _ F i r m i c u t e s ;c _ C l o s t r i d i a ;o _ C l o s t r i d i a l e s ;f _ L a c h n o s p i r a c e a e ;g _ ;s _	0	0	0	0	0	0	0	0	0	0	0	0	0	0	0	0	0	0	0	0	0	0	0	0	0	0	0	0	0	0	1	0	0	0	0	0	0	0	0	0	0	0	0	0	0	0	0	0
99566	k _ B a c t e r i a ;p _ F i r m i c u t e s ;c _ C l o s t r i d i a ;o _ C l o s t r i d i a l e s ;f _ L a c h n o s p i r a c e a e ;g _ B l a u t i a ;s _	0	0	0	0	0	2	0	2	0	0	5	0	1	0	0	3	0	0	0	0	0	1	0	3	3	0	0	1	0	0	1	0	3	0	0	2	0	2	3	0	0	1	1	0	0	0	0	2
579278	k _ B a c t e r i a ;p _ F i r m i c u t e s ;c _ C l o s t r i d i a ;o _ C l o s t r i d i a l e s ;f _ R u m i n o c o c c a c e a e ;g _ ;s _	0	0	0	0	0	0	0	0	0	0	0	0	0	0	0	0	0	0	0	0	0	1	0	0	0	0	0	0	0	0	0	0	0	0	0	0	0	0	0	0	0	1	0	0	0	0	0	0
297202	k _ B a c t e r i a ;p _ F i r m i c u t e s ;c _ C l o s t r i d i a ;o _ C l o s t r i d i a l e s	0	0	0	0	0	0	0	0	0	0	0	0	0	0	0	0	0	0	0	0	0	0	0	0	0	0	0	0	0	0	0	0	3	0	0	0	0	0	0	0	0	0	0	0	0	0	0	0
586453	k _ B a c t e r i a ;p _ F i r m i c u t e s ;c _ C l o s t r i d i a ;o _ C l o s t r i d i a l e s ;f _ C h r i s t e n s e n e l l a c e a e	0	0	0	0	0	16	0	0	0	0	0	0	0	0	0	0	0	0	0	0	0	0	0	0	0	0	0	2	0	3	0	0	0	0	0	2	0	0	1	0	0	0	0	0	0	0	0	0
246965	k _ B a c t e r i a ;p _ F i r m i c u t e s ;c _ C l o s t r i d i a ;o _ C l o s t r i d i a l e s ;f _ L a c h n o s p i r a c e a e ;g _ C o p r o c o c c u s ;s _	0	0	1	0	0	0	0	0	0	0	0	1	0	0	0	0	0	0	0	0	0	0	0	0	0	0	0	0	0	0	0	0	0	0	0	0	0	0	0	0	0	0	0	0	0	0	0	0
658370	k _ B a c t e r i a ;p _ F i r m i c u t e s ;c _ C l o s t r i d i a ;o _ C l o s t r i d i a l e s ;f _ L a c h n o s p i r a c e a e ;g _ ;s _	1	0	0	0	0	0	0	0	0	0	0	0	0	1	0	5	0	0	0	0	0	0	0	0	0	0	0	0	0	0	0	0	0	0	2	0	0	1	1	1	0	0	0	0	0	0	0	0
187929	k _ B a c t e r i a ;p _ F i r m i c u t e s ;c _ C l o s t r i d i a ;o _ C l o s t r i d i a l e s ;f _ L a c h n o s p i r a c e a e	0	0	0	0	0	1	2	0	1	0	2	0	0	0	0	0	0	0	0	0	0	0	0	0	0	0	0	0	0	0	0	0	0	0	0	0	0	0	1	0	0	0	1	7	0	0	0	0
338987	k _ B a c t e r i a ;p _ F i r m i c u t e s ;c _ C l o s t r i d i a ;o _ C l o s t r i d i a l e s ;f _ L a c h n o s p i r a c e a e	0	0	0	0	1	0	3	2	0	0	1	0	1	0	0	0	1	0	0	0	0	0	1	0	0	1	0	0	0	0	0	0	0	0	0	0	0	1	0	0	0	0	1	1	0	0	0	1
341004	k _ B a c t e r i a ;p _ F i r m i c u t e s ;c _ C l o s t r i d i a ;o _ C l o s t r i d i a l e s ;f _ R u m i n o c o c c a c e a e	0	0	0	0	0	0	0	0	0	0	0	0	0	0	0	0	0	0	0	0	0	0	0	0	0	0	0	0	0	0	0	3	0	0	0	0	0	0	1	0	0	0	0	0	0	0	0	0
4366173	k _ B a c t e r i a ;p _ F i r m i c u t e s ;c _ C l o s t r i d i a ;o _ C l o s t r i d i a l e s ;f _ L a c h n o s p i r a c e a e ;g _ ;s _	0	0	0	0	0	0	0	0	0	0	0	0	0	0	0	0	0	0	0	0	0	1	0	0	1	0	0	0	0	0	0	0	0	0	0	0	0	0	0	0	0	0	0	0	0	0	0	0
182343	k _ B a c t e r i a ;p _ F i r m i c u t e s ;c _ C l o s t r i d i a ;o _ C l o s t r i d i a l e s ;f _ L a c h n o s p i r a c e a e ;g _ C o p r o c o c c u s ;s _	0	0	0	0	0	0	0	0	0	0	0	0	1	0	1	0	0	0	0	0	0	0	0	2	0	0	0	0	0	0	0	0	0	0	0	0	0	0	0	2	0	1	0	0	1	0	0	0
2224336	k _ B a c t e r i a ;p _ B a c t e r o i d e t e s ;c _ B a c t e r o i d i a ;o _ B a c t e r o i d a l e s ;f _ B a c t e r o i d a c e a e ;g _ B a c t e r o i d e s ;s _ p l e b e i u s	0	0	0	0	0	0	0	0	0	1	0	0	0	0	0	0	0	0	0	0	0	0	0	0	0	0	0	0	0	1	0	0	0	0	1	0	0	0	0	1	0	1	9	0	0	0	0	0
198067	k _ B a c t e r i a ;p _ F i r m i c u t e s ;c _ C l o s t r i d i a ;o _ C l o s t r i d i a l e s ;f _ L a c h n o s p i r a c e a e ;g _ ;s _	5	24	7	0	10	7	26	14	1	1	4	2	5	3	5	1	12	14	3	0	5	20	11	17	92	6	21	23	17	136	11	8	47	23	9	23	38	60	64	19	42	73	49	2	18	10	1	45
856920	k _ B a c t e r i a ;p _ F i r m i c u t e s ;c _ C l o s t r i d i a ;o _ C l o s t r i d i a l e s ;f _ [ T i s s i e r e l l a c e a e ] ;g _ G a l l i c o l a ;s _	0	0	0	0	0	0	0	0	0	0	0	0	0	0	0	0	0	0	0	0	0	0	0	0	0	0	0	0	0	0	0	2	0	0	0	0	1	0	0	0	3	0	0	0	0	0	0	0
578960	k _ B a c t e r i a ;p _ F i r m i c u t e s ;c _ C l o s t r i d i a ;o _ C l o s t r i d i a l e s ;f _ L a c h n o s p i r a c e a e ;g _ B l a u t i a ;s _	3	8	6	0	2	12	6	0	0	0	2	0	12	16	1	29	0	0	0	0	3	3	7	5	8	7	17	3	0	15	1	4	17	3	1	6	4	19	8	2	32	8	2	2	1	3	0	4
1111191	k _ B a c t e r i a ;p _ F i r m i c u t e s ;c _ C l o s t r i d i a ;o _ C l o s t r i d i a l e s ;f _ L a c h n o s p i r a c e a e ;g _ [ R u m i n o c o c c u s ] ;s _ g n a v u s	0	3	0	0	0	5	1	0	0	1	0	0	0	0	0	1	0	0	0	0	0	0	3	0	2	0	4	2	3	4	0	7	0	3	2	2	0	3	0	2	2	2	0	0	0	0	0	0
197603	k _ B a c t e r i a ;p _ F i r m i c u t e s ;c _ C l o s t r i d i a ;o _ C l o s t r i d i a l e s ;f _ L a c h n o s p i r a c e a e ;g _ C o p r o c o c c u s ;s _	0	0	0	0	0	0	0	0	0	0	0	1	1	0	0	0	0	0	0	0	0	0	0	0	0	0	0	1	0	0	0	0	0	0	0	0	0	0	0	0	0	0	0	0	0	0	0	0
553150	k _ B a c t e r i a ;p _ F i r m i c u t e s ;c _ C l o s t r i d i a ;o _ C l o s t r i d i a l e s ;f _ L a c h n o s p i r a c e a e ;g _ C o p r o c o c c u s ;s _	0	0	0	0	0	7	3	0	0	0	3	0	0	0	0	0	0	0	0	0	0	0	0	0	0	0	0	0	0	0	0	0	0	0	0	0	0	0	4	0	0	0	1	0	0	0	0	0
353173	k _ B a c t e r i a ;p _ F i r m i c u t e s ;c _ C l o s t r i d i a ;o _ C l o s t r i d i a l e s ;f _ R u m i n o c o c c a c e a e ;g _ ;s _	0	0	0	0	0	0	0	0	2	0	0	0	0	1	0	0	0	0	0	0	0	0	0	0	0	0	1	0	0	0	0	0	6	0	0	0	0	1	0	1	4	0	1	0	0	0	0	0
176331	k _ B a c t e r i a ;p _ F i r m i c u t e s ;c _ C l o s t r i d i a ;o _ C l o s t r i d i a l e s ;f _ L a c h n o s p i r a c e a e	3	1	1	0	0	0	5	0	7	0	1	0	0	1	0	0	0	0	0	0	0	3	0	0	5	1	0	6	0	0	0	3	1	0	0	0	0	2	1	0	0	0	13	0	0	1	0	0
4333654	k _ B a c t e r i a ;p _ F i r m i c u t e s ;c _ C l o s t r i d i a ;o _ C l o s t r i d i a l e s ;f _ R u m i n o c o c c a c e a e ;g _ R u m i n o c o c c u s	0	1	0	0	0	0	0	0	0	0	0	0	0	0	1	0	0	0	0	0	0	0	0	0	0	0	0	0	0	0	0	0	0	0	0	0	0	0	0	0	0	0	0	0	0	0	0	0
106141	k _ B a c t e r i a ;p _ F i r m i c u t e s ;c _ C l o s t r i d i a ;o _ C l o s t r i d i a l e s ;f _ C l o s t r i d i a c e a e	0	0	0	0	0	0	0	0	0	0	0	0	0	0	0	0	0	0	0	0	0	0	0	0	0	0	0	0	0	0	0	2	0	0	0	0	0	0	0	0	0	0	0	0	0	0	0	0
157772	k _ B a c t e r i a ;p _ F i r m i c u t e s ;c _ C l o s t r i d i a ;o _ C l o s t r i d i a l e s ;f _ R u m i n o c o c c a c e a e	0	0	0	0	0	1	0	0	0	0	0	0	0	0	0	0	0	0	0	0	0	0	0	0	0	0	0	0	0	0	0	0	0	0	0	1	5	0	0	0	0	0	0	0	0	0	0	0
175148	k _ B a c t e r i a ;p _ F i r m i c u t e s ;c _ C l o s t r i d i a ;o _ C l o s t r i d i a l e s ;f _ R u m i n o c o c c a c e a e ;g _ ;s _	0	1	2	1	2	19	2	0	1	0	0	0	0	0	0	0	1	0	0	0	2	3	0	0	10	1	8	1	0	2	0	1	0	1	0	1	3	0	0	2	0	0	4	0	0	0	0	1
179649	k _ B a c t e r i a ;p _ F i r m i c u t e s ;c _ C l o s t r i d i a ;o _ C l o s t r i d i a l e s ;f _ R u m i n o c o c c a c e a e ;g _ F a e c a l i b a c t e r i u m ;s _ p r a u s n i t z i i	0	0	0	0	0	0	0	0	0	0	0	0	0	0	0	0	0	0	0	0	1	0	0	0	0	0	1	0	0	0	0	0	0	0	0	0	0	0	0	0	1	0	0	0	0	0	0	0
237138	k _ B a c t e r i a ;p _ F i r m i c u t e s ;c _ C l o s t r i d i a ;o _ C l o s t r i d i a l e s ;f _ L a c h n o s p i r a c e a e ;g _ B l a u t i a ;s _	1	1	0	0	0	0	0	0	0	0	0	0	0	0	0	0	0	0	0	0	0	0	0	0	0	0	0	0	0	1	0	0	0	0	0	0	0	0	0	0	0	2	0	0	0	0	0	0
175491	k _ B a c t e r i a ;p _ F i r m i c u t e s ;c _ C l o s t r i d i a ;o _ C l o s t r i d i a l e s ;f _ L a c h n o s p i r a c e a e ;g _ [ R u m i n o c o c c u s ] ;s _ g n a v u s	0	0	0	0	0	0	0	0	0	0	0	0	0	0	0	0	0	0	0	0	0	0	0	0	0	0	0	0	0	0	0	0	0	0	0	1	0	0	0	0	0	0	0	0	0	0	0	0
179133	k _ B a c t e r i a ;p _ F i r m i c u t e s ;c _ C l o s t r i d i a ;o _ C l o s t r i d i a l e s	0	0	0	0	0	0	0	0	0	0	0	0	0	0	0	0	0	0	0	0	0	0	0	0	0	0	0	0	0	0	0	0	0	0	0	0	0	0	0	0	0	0	0	0	0	1	0	0
528071	k _ B a c t e r i a ;p _ F i r m i c u t e s ;c _ C l o s t r i d i a ;o _ C l o s t r i d i a l e s ;f _ ;g _ ;s _	0	0	0	0	0	0	0	0	0	1	0	1	1	0	2	0	0	0	0	0	0	0	0	0	0	0	0	1	0	0	0	0	0	2	0	0	0	0	0	0	0	0	0	0	0	0	0	0
851938	k _ B a c t e r i a ;p _ F i r m i c u t e s ;c _ E r y s i p e l o t r i c h i ;o _ E r y s i p e l o t r i c h a l e s ;f _ E r y s i p e l o t r i c h a c e a e ;g _ B u l l e i d i a ;s _ m o o r e i	0	0	0	0	0	0	0	0	0	0	2	0	0	0	0	0	0	0	0	0	0	0	0	1	0	0	0	0	0	0	0	0	0	0	0	0	0	0	0	0	0	1	0	0	0	0	0	0
3678349	k _ B a c t e r i a ;p _ F i r m i c u t e s ;c _ B a c i l l i ;o _ L a c t o b a c i l l a l e s ;f _ S t r e p t o c o c c a c e a e ;g _ S t r e p t o c o c c u s	0	0	0	0	0	0	0	0	0	7	0	0	0	0	0	0	0	0	0	0	0	0	0	0	0	0	0	0	0	0	0	0	0	0	0	0	0	0	0	0	0	2	0	0	0	0	0	0
356180	k _ B a c t e r i a ;p _ F i r m i c u t e s ;c _ C l o s t r i d i a ;o _ C l o s t r i d i a l e s ;f _ ;g _ ;s _	0	0	0	0	0	0	0	0	0	0	0	0	0	0	0	0	0	0	0	0	0	0	0	0	0	0	0	0	0	0	0	0	0	0	0	0	0	0	0	0	17	0	0	0	0	0	0	0
369227	k _ B a c t e r i a ;p _ F i r m i c u t e s ;c _ C l o s t r i d i a ;o _ C l o s t r i d i a l e s ;f _ L a c h n o s p i r a c e a e ;g _ [ R u m i n o c o c c u s ] ;s _ g n a v u s	0	0	0	0	0	0	0	0	0	0	0	0	0	0	0	0	0	0	0	0	0	0	0	0	0	0	0	0	0	0	0	0	0	0	0	0	0	0	0	0	0	0	0	0	0	0	1	0
568952	k _ B a c t e r i a ;p _ F i r m i c u t e s ;c _ C l o s t r i d i a ;o _ C l o s t r i d i a l e s ;f _ L a c h n o s p i r a c e a e	1	1	1	0	0	0	4	0	0	37	1	0	1	0	0	0	1	0	0	0	0	0	1	0	4	1	0	3	0	3	1	0	5	2	0	0	2	2	0	0	1	0	2	0	0	0	0	1
589329	k _ B a c t e r i a ;p _ B a c t e r o i d e t e s ;c _ B a c t e r o i d i a ;o _ B a c t e r o i d a l e s ;f _ P r e v o t e l l a c e a e ;g _ P r e v o t e l l a ;s _ c o p r i	129	40	183	22	282	0	45	240	8	55	65	11	15	219	72	0	0	0	0	0	145	251	11	1	0	157	580	0	211	186	0	63	1	4	244	36	6	32	1	503	400	0	1	247	20	520	3	83
360329	k _ B a c t e r i a ;p _ F i r m i c u t e s ;c _ C l o s t r i d i a ;o _ C l o s t r i d i a l e s ;f _ L a c h n o s p i r a c e a e ;g _ ;s _	2	18	10	1	4	2	1	5	0	0	4	26	1	53	2	0	2	0	1	0	3	3	2	4	6	2	44	5	0	17	0	16	4	57	5	3	15	4	7	5	11	0	6	2	3	6	0	2
176806	k _ B a c t e r i a ;p _ F i r m i c u t e s ;c _ C l o s t r i d i a ;o _ C l o s t r i d i a l e s ;f _ L a c h n o s p i r a c e a e ;g _ R o s e b u r i a ;s _ f a e c i s	0	8	3	1	1	6	1	0	1	3	1	0	3	0	0	6	1	0	0	0	18	12	1	2	8	2	12	7	1	3	12	19	41	2	2	31	1	21	4	14	2	2	7	0	1	3	0	6
540770	k _ B a c t e r i a ;p _ F i r m i c u t e s ;c _ C l o s t r i d i a ;o _ C l o s t r i d i a l e s ;f _ L a c h n o s p i r a c e a e ;g _ ;s _	0	1	1	0	0	0	0	1	0	0	0	1	1	5	0	0	0	0	0	0	3	1	0	2	1	0	0	0	0	1	0	0	1	0	0	0	0	1	0	1	1	0	0	0	0	0	0	0
4480359	k _ B a c t e r i a ;p _ F i r m i c u t e s ;c _ C l o s t r i d i a ;o _ C l o s t r i d i a l e s ;f _ R u m i n o c o c c a c e a e	0	6	0	0	0	0	1	0	35	0	0	0	0	2	0	0	1	0	0	0	0	3	10	7	1	5	4	3	0	5	1	5	0	2	1	22	4	10	0	9	3	3	2	0	2	0	0	1
175729	k _ B a c t e r i a ;p _ F i r m i c u t e s ;c _ C l o s t r i d i a ;o _ C l o s t r i d i a l e s ;f _ L a c h n o s p i r a c e a e ;g _ ;s _	0	1	0	0	0	0	0	0	0	0	0	0	0	0	0	0	0	0	0	0	0	0	0	0	2	0	3	0	0	1	1	0	0	1	0	0	0	1	0	0	0	0	0	0	0	0	0	0
193336	k _ B a c t e r i a ;p _ F i r m i c u t e s ;c _ C l o s t r i d i a ;o _ C l o s t r i d i a l e s ;f _ R u m i n o c o c c a c e a e ;g _ R u m i n o c o c c u s ;s _ c a l l i d u s	5	68	8	1	20	9	0	13	0	0	3	5	0	1	2	0	0	0	1	0	4	0	0	7	0	16	76	0	0	6	1	14	18	0	50	0	0	0	2	81	1	28	0	0	14	44	4	18
1121530	k _ B a c t e r i a ;p _ F i r m i c u t e s ;c _ B a c i l l i ;o _ L a c t o b a c i l l a l e s ;f _ L a c t o b a c i l l a c e a e ;g _ L a c t o b a c i l l u s ;s _ r u m i n i s	0	0	0	0	0	0	0	0	0	0	0	0	0	0	0	0	0	0	0	0	0	0	0	0	0	0	0	1	13	0	3	1	0	0	0	0	0	0	0	0	0	0	0	0	3	0	0	0
337403	k _ B a c t e r i a ;p _ F i r m i c u t e s ;c _ C l o s t r i d i a ;o _ C l o s t r i d i a l e s ;f _ ;g _ ;s _	87	59	0	0	1	0	43	0	38	7	1	0	0	15	23	185	0	0	0	0	11	7	45	22	0	36	25	172	0	25	93	24	6	433	0	9	0	15	163	8	60	45	9	0	0	1	9	0
188138	k _ B a c t e r i a ;p _ F i r m i c u t e s ;c _ C l o s t r i d i a ;o _ C l o s t r i d i a l e s ;f _ L a c h n o s p i r a c e a e ;g _ ;s _	0	0	0	0	0	0	0	0	0	0	0	0	0	0	0	1	0	0	0	0	0	0	0	1	0	0	1	0	0	0	0	0	0	0	0	0	0	0	0	0	0	0	0	0	0	0	0	0
530437	k _ B a c t e r i a ;p _ F i r m i c u t e s ;c _ E r y s i p e l o t r i c h i ;o _ E r y s i p e l o t r i c h a l e s ;f _ E r y s i p e l o t r i c h a c e a e ;g _ ;s _	0	0	0	0	0	0	0	0	0	0	0	0	0	0	0	0	0	0	0	0	0	0	0	0	0	0	0	0	0	0	0	0	0	0	0	0	0	21	0	0	0	0	0	0	0	0	0	0
2548203	k _ B a c t e r i a ;p _ F i r m i c u t e s ;c _ C l o s t r i d i a ;o _ C l o s t r i d i a l e s ;f _ L a c h n o s p i r a c e a e ;g _ ;s _	0	0	0	0	0	0	0	0	0	0	0	0	0	0	0	0	0	0	0	0	0	0	0	1	0	0	0	0	0	0	0	0	1	0	0	0	0	0	2	2	1	0	0	0	0	0	0	2
511475	k _ B a c t e r i a ;p _ F i r m i c u t e s ;c _ B a c i l l i ;o _ L a c t o b a c i l l a l e s ;f _ S t r e p t o c o c c a c e a e ;g _ S t r e p t o c o c c u s ;s _	0	0	0	0	0	5	0	0	0	1	0	0	3	0	0	1	0	0	0	0	0	0	0	0	0	0	0	0	0	0	0	0	1	1	0	0	0	0	0	0	0	0	0	0	0	0	3	0
183121	k _ B a c t e r i a ;p _ F i r m i c u t e s ;c _ C l o s t r i d i a ;o _ C l o s t r i d i a l e s ;f _ L a c h n o s p i r a c e a e ;g _ [ R u m i n o c o c c u s ] ;s _	0	0	0	0	0	0	3	0	0	0	0	1	0	0	1	1	1	0	0	2	0	0	0	1	3	0	0	0	0	1	0	0	0	0	1	0	0	3	0	0	3	0	0	0	0	0	1	0
196553	k _ B a c t e r i a ;p _ F i r m i c u t e s ;c _ C l o s t r i d i a ;o _ C l o s t r i d i a l e s ;f _ R u m i n o c o c c a c e a e ;g _ O s c i l l o s p i r a ;s _	0	0	0	0	1	172	0	0	0	0	0	0	0	0	0	11	4	0	0	0	0	0	0	0	0	0	0	0	0	0	0	0	0	1	0	30	0	0	4	0	0	0	0	0	0	0	0	0
193075	k _ B a c t e r i a ;p _ F i r m i c u t e s ;c _ C l o s t r i d i a ;o _ C l o s t r i d i a l e s ;f _ L a c h n o s p i r a c e a e	1	23	2	4	11	20	6	1	13	4	6	3	3	68	3	27	2	0	2	0	7	20	9	18	68	28	68	21	0	16	5	10	159	35	17	3	6	3	0	18	23	22	16	3	1	2	0	13
186448	k _ B a c t e r i a ;p _ F i r m i c u t e s ;c _ C l o s t r i d i a ;o _ C l o s t r i d i a l e s ;f _ R u m i n o c o c c a c e a e ;g _ R u m i n o c o c c u s ;s _	0	30	0	0	0	0	0	0	0	0	1	0	0	0	0	0	0	0	0	0	0	0	0	0	0	0	0	0	0	0	0	0	0	0	0	0	0	0	0	0	0	0	1	0	0	0	0	0
4226929	k _ B a c t e r i a ;p _ B a c t e r o i d e t e s ;c _ B a c t e r o i d i a ;o _ B a c t e r o i d a l e s ;f _ B a c t e r o i d a c e a e ;g _ B a c t e r o i d e s ;s _	0	0	0	0	0	0	0	0	0	0	0	0	0	0	0	0	0	0	0	0	0	0	9	0	15	0	0	509	0	0	0	0	0	0	0	0	0	0	0	0	0	0	0	0	0	0	0	0
863612	k _ B a c t e r i a ;p _ F i r m i c u t e s ;c _ C l o s t r i d i a ;o _ C l o s t r i d i a l e s ;f _ ;g _ ;s _	0	2	0	1	0	0	0	0	0	0	0	0	1	0	0	0	0	0	0	0	0	7	0	0	0	0	0	0	0	0	1	0	15	0	0	0	0	0	0	0	3	0	0	0	0	0	0	0
301910	k _ B a c t e r i a ;p _ F i r m i c u t e s ;c _ C l o s t r i d i a ;o _ C l o s t r i d i a l e s ;f _ L a c h n o s p i r a c e a e ;g _ C o p r o c o c c u s ;s _	0	3	0	0	0	3	0	0	0	0	0	0	0	0	0	0	0	0	0	0	0	1	0	1	0	0	0	0	2	1	1	0	0	0	1	2	0	0	0	1	0	0	1	1	0	0	0	0
302939	k _ B a c t e r i a ;p _ F i r m i c u t e s ;c _ C l o s t r i d i a ;o _ C l o s t r i d i a l e s ;f _ L a c h n o s p i r a c e a e ;g _ B l a u t i a ;s _	0	0	0	0	0	0	0	0	0	0	0	0	0	0	0	0	0	0	0	0	0	0	0	0	0	0	0	0	0	0	0	0	0	0	0	0	0	0	1	0	0	0	0	0	0	0	0	0
359984	k _ B a c t e r i a ;p _ F i r m i c u t e s ;c _ C l o s t r i d i a ;o _ C l o s t r i d i a l e s ;f _ R u m i n o c o c c a c e a e ;g _ ;s _	0	21	4	0	0	665	1	0	0	4	7	0	11	0	0	0	1	0	0	0	12	5	20	1	2	0	0	0	0	0	0	5	3	7	0	16	6	0	2	6	5	4	1	1	15	0	1	1
266777	k _ B a c t e r i a ;p _ F i r m i c u t e s ;c _ C l o s t r i d i a ;o _ C l o s t r i d i a l e s ;f _ [ T i s s i e r e l l a c e a e ] ;g _ P e p t o n i p h i l u s ;s _	0	0	0	0	0	0	0	0	0	0	0	0	0	0	0	2	0	0	0	0	0	0	0	0	0	0	0	0	0	0	0	0	0	0	0	0	1	0	0	0	1	0	0	0	0	0	0	0
304973	k _ B a c t e r i a ;p _ F i r m i c u t e s ;c _ C l o s t r i d i a ;o _ C l o s t r i d i a l e s ;f _ R u m i n o c o c c a c e a e ;g _ O s c i l l o s p i r a ;s _	0	0	0	0	0	0	0	0	0	0	0	0	0	0	0	0	0	0	0	0	1	0	0	0	0	0	0	0	0	0	0	0	0	0	0	0	0	0	0	0	0	0	0	0	0	0	0	0
268910	k _ B a c t e r i a ;p _ F i r m i c u t e s ;c _ C l o s t r i d i a ;o _ C l o s t r i d i a l e s ;f _ L a c h n o s p i r a c e a e ;g _ C o p r o c o c c u s ;s _	0	0	0	0	0	0	3	0	0	0	0	0	0	0	0	1	0	0	0	0	0	0	1	0	0	0	0	2	0	0	0	0	0	0	0	1	0	0	0	0	0	0	0	0	0	0	0	0
181871	k _ B a c t e r i a ;p _ F i r m i c u t e s ;c _ C l o s t r i d i a ;o _ C l o s t r i d i a l e s ;f _ L a c h n o s p i r a c e a e ;g _ ;s _	0	0	0	0	0	0	0	2	0	0	0	0	0	0	0	0	0	0	1	0	0	0	0	0	0	0	0	0	0	0	0	0	0	0	0	0	3	0	0	0	0	0	0	0	0	0	0	0
355187	k _ B a c t e r i a ;p _ F i r m i c u t e s ;c _ C l o s t r i d i a ;o _ C l o s t r i d i a l e s ;f _ ;g _ ;s _	0	0	0	0	0	0	0	0	0	0	0	0	0	0	0	0	0	0	0	0	0	0	0	0	0	0	0	0	0	0	0	0	15	0	0	0	0	0	0	0	18	0	0	0	0	0	0	0
360553	k _ B a c t e r i a ;p _ F i r m i c u t e s ;c _ C l o s t r i d i a ;o _ C l o s t r i d i a l e s ;f _ L a c h n o s p i r a c e a e ;g _ [ R u m i n o c o c c u s ] ;s _	1	0	1	1	3	4	4	4	0	0	0	1	4	4	0	4	0	0	1	0	1	0	1	2	1	1	0	1	1	2	0	0	21	0	1	0	0	2	0	4	2	0	1	1	2	0	0	1
1870854	k _ B a c t e r i a ;p _ F i r m i c u t e s ;c _ C l o s t r i d i a ;o _ C l o s t r i d i a l e s ;f _ L a c h n o s p i r a c e a e ;g _ ;s _	0	0	0	0	0	0	2	0	0	0	0	0	0	0	0	0	0	0	0	0	0	0	0	0	0	0	0	1	0	0	0	0	2	0	0	0	0	0	0	0	0	0	0	0	0	0	0	0
178770	k _ B a c t e r i a ;p _ F i r m i c u t e s ;c _ C l o s t r i d i a ;o _ C l o s t r i d i a l e s ;f _ L a c h n o s p i r a c e a e	0	0	0	0	0	6	1	3	0	0	0	0	0	0	0	1	1	0	0	0	0	0	0	0	1	0	0	0	0	0	0	0	0	0	0	0	0	0	0	0	0	1	0	0	1	0	0	0
328936	k _ B a c t e r i a ;p _ B a c t e r o i d e t e s ;c _ B a c t e r o i d i a ;o _ B a c t e r o i d a l e s ;f _ P r e v o t e l l a c e a e ;g _ P r e v o t e l l a ;s _ c o p r i	0	0	0	0	0	0	0	0	0	0	0	0	0	0	0	0	0	0	0	0	0	0	8	0	0	14	0	0	0	0	0	0	0	0	9	0	0	0	0	2	0	0	0	0	0	0	0	0
4346677	k _ B a c t e r i a ;p _ B a c t e r o i d e t e s ;c _ B a c t e r o i d i a ;o _ B a c t e r o i d a l e s ;f _ B a c t e r o i d a c e a e ;g _ B a c t e r o i d e s	0	0	0	0	0	0	0	0	0	0	0	0	0	0	0	0	0	10	4	0	0	0	0	0	0	0	0	0	0	0	0	0	0	1	0	0	1	0	0	0	0	0	0	0	0	0	0	0
557051	k _ B a c t e r i a ;p _ F i r m i c u t e s ;c _ C l o s t r i d i a ;o _ C l o s t r i d i a l e s ;f _ R u m i n o c o c c a c e a e ;g _ R u m i n o c o c c u s ;s _	0	0	0	0	0	0	0	0	0	0	0	0	0	0	0	0	0	0	0	0	0	0	0	0	0	0	0	0	0	0	0	0	6	0	0	0	0	0	0	0	0	0	0	0	0	0	0	0
4306157	k _ B a c t e r i a ;p _ P r o t e o b a c t e r i a ;c _ G a m m a p r o t e o b a c t e r i a ;o _ P a s t e u r e l l a l e s ;f _ P a s t e u r e l l a c e a e ;g _ H a e m o p h i l u s ;s _ p a r a i n f l u e n z a e	0	0	0	0	0	0	0	0	0	0	0	0	0	0	0	0	0	0	0	0	0	0	0	0	0	0	0	0	0	0	0	0	2	0	0	0	0	0	0	0	1	0	0	0	0	0	0	0
189260	k _ B a c t e r i a ;p _ F i r m i c u t e s ;c _ C l o s t r i d i a ;o _ C l o s t r i d i a l e s ;f _ L a c h n o s p i r a c e a e ;g _ C o p r o c o c c u s ;s _	38	58	29	0	12	37	106	7	89	14	80	2	57	8	18	9	2	4	4	0	6	31	10	52	100	14	42	62	36	17	31	27	44	8	33	26	39	96	10	59	19	3	48	26	12	32	8	26
461487	k _ B a c t e r i a ;p _ F i r m i c u t e s ;c _ C l o s t r i d i a ;o _ C l o s t r i d i a l e s ;f _ ;g _ ;s _	18	1	0	1	0	0	13	0	0	0	82	25	2	0	16	0	0	0	0	0	2	0	0	0	0	0	1	0	0	0	13	1	4	1	0	0	0	6	0	0	1	0	5	0	0	0	0	0
541602	k _ B a c t e r i a ;p _ F i r m i c u t e s ;c _ C l o s t r i d i a ;o _ C l o s t r i d i a l e s ;f _ L a c h n o s p i r a c e a e ;g _ R o s e b u r i a ;s _	0	1	0	0	0	0	0	0	0	0	0	0	1	0	0	11	0	0	0	0	0	0	1	0	3	0	2	1	0	0	0	3	4	2	0	0	1	2	1	0	0	1	3	0	1	0	0	0
180473	k _ B a c t e r i a ;p _ F i r m i c u t e s ;c _ C l o s t r i d i a ;o _ C l o s t r i d i a l e s ;f _ R u m i n o c o c c a c e a e ;g _ F a e c a l i b a c t e r i u m ;s _ p r a u s n i t z i i	0	4	2	0	0	0	0	0	17	0	0	2	0	2	0	0	0	0	0	0	1	0	0	3	0	1	2	2	0	3	8	2	2	2	0	1	0	2	1	0	1	1	17	0	0	0	1	0
580629	k _ B a c t e r i a ;p _ B a c t e r o i d e t e s ;c _ B a c t e r o i d i a ;o _ B a c t e r o i d a l e s ;f _ B a c t e r o i d a c e a e ;g _ B a c t e r o i d e s ;s _	14	190	84	612	504	9	134	1126	1	461	169	357	103	24	12	15	36	20	9	18	166	9	59	30	6	60	182	26	31	220	1	22	72	11	165	70	116	86	6	86	491	8	13	930	131	116	0	19
333189	k _ B a c t e r i a ;p _ F i r m i c u t e s ;c _ C l o s t r i d i a ;o _ C l o s t r i d i a l e s ;f _ R u m i n o c o c c a c e a e ;g _ O s c i l l o s p i r a ;s _	0	0	0	0	0	1	0	0	0	0	0	0	0	0	0	1	0	0	0	0	0	0	0	0	0	0	0	0	0	0	0	0	0	0	1	2	0	0	0	0	0	1	1	0	0	0	0	0
331975	k _ B a c t e r i a ;p _ F i r m i c u t e s ;c _ C l o s t r i d i a ;o _ C l o s t r i d i a l e s ;f _ L a c h n o s p i r a c e a e ;g _ B l a u t i a ;s _	0	10	2	1	5	8	3	0	1	14	4	0	7	1	0	13	0	0	1	0	2	4	13	6	7	10	7	2	3	5	1	2	9	2	3	3	2	8	7	2	10	6	4	3	2	1	0	2
333096	k _ B a c t e r i a ;p _ F i r m i c u t e s ;c _ C l o s t r i d i a ;o _ C l o s t r i d i a l e s ;f _ R u m i n o c o c c a c e a e ;g _ R u m i n o c o c c u s ;s _ b r o m i i	0	2	2	0	0	1	1	0	1	1	0	0	0	0	1	14	0	0	0	0	0	0	2	0	0	4	1	3	0	1	0	0	0	3	0	1	1	0	0	0	2	71	0	0	0	0	0	1
158309	k _ B a c t e r i a ;p _ F i r m i c u t e s ;c _ C l o s t r i d i a ;o _ C l o s t r i d i a l e s ;f _ L a c h n o s p i r a c e a e ;g _ C o p r o c o c c u s ;s _	1	1	0	2	0	1	2	4	0	0	0	0	4	0	0	0	1	0	0	0	0	0	0	0	0	0	0	0	0	0	0	0	0	0	0	0	0	0	0	1	0	0	0	0	0	0	0	1
592170	k _ B a c t e r i a ;p _ F i r m i c u t e s ;c _ C l o s t r i d i a ;o _ C l o s t r i d i a l e s ;f _ L a c h n o s p i r a c e a e ;g _ B l a u t i a ;s _ o b e u m	2	9	2	0	0	4	8	2	1	5	47	0	7	0	0	5	1	0	0	0	2	2	1	10	9	1	6	3	6	6	0	2	7	11	12	11	1	6	34	1	1	3	15	1	2	1	3	1
588429	k _ B a c t e r i a ;p _ F i r m i c u t e s ;c _ C l o s t r i d i a ;o _ C l o s t r i d i a l e s ;f _ L a c h n o s p i r a c e a e ;g _ ;s _	19	147	79	32	99	131	71	48	21	28	60	71	12	97	14	201	10	33	42	4	90	61	194	131	138	77	424	65	1	189	0	73	186	252	105	72	144	202	151	242	349	8	75	459	167	87	0	54
2034070	k _ B a c t e r i a ;p _ B a c t e r o i d e t e s ;c _ B a c t e r o i d i a ;o _ B a c t e r o i d a l e s ;f _ B a c t e r o i d a c e a e ;g _ B a c t e r o i d e s ;s _	0	0	0	0	0	0	0	0	0	0	0	0	0	0	0	0	0	0	0	0	0	0	0	0	0	0	0	0	0	0	0	0	0	1	0	0	0	0	0	0	0	0	0	2	0	0	0	0
190864	k _ B a c t e r i a ;p _ F i r m i c u t e s ;c _ C l o s t r i d i a ;o _ C l o s t r i d i a l e s ;f _ L a c h n o s p i r a c e a e	1	0	0	0	0	0	1	0	0	0	0	2	0	0	0	2	0	0	0	0	0	1	0	0	5	2	5	0	0	0	0	0	1	1	2	2	1	1	0	1	5	0	0	8	1	0	0	0
190863	k _ B a c t e r i a ;p _ F i r m i c u t e s ;c _ C l o s t r i d i a ;o _ C l o s t r i d i a l e s ;f _ L a c h n o s p i r a c e a e ;g _ [ R u m i n o c o c c u s ] ;s _ g n a v u s	0	0	0	0	0	0	0	0	0	0	0	0	0	0	0	0	0	0	0	0	0	1	0	0	0	0	0	0	0	0	0	0	0	0	0	0	0	0	0	0	1	0	0	0	0	0	0	0
302553	k _ B a c t e r i a ;p _ F i r m i c u t e s ;c _ C l o s t r i d i a ;o _ C l o s t r i d i a l e s ;f _ L a c h n o s p i r a c e a e	0	0	0	0	0	0	0	0	0	0	0	1	0	0	0	0	0	0	0	0	0	0	0	0	0	0	0	0	0	0	0	0	0	0	0	0	0	0	0	0	0	0	0	0	0	0	0	0
308983	k _ B a c t e r i a ;p _ F i r m i c u t e s ;c _ C l o s t r i d i a ;o _ C l o s t r i d i a l e s ;f _ L a c h n o s p i r a c e a e ;g _ C o p r o c o c c u s ;s _ c a t u s	0	0	0	0	0	0	0	0	0	0	0	0	0	0	0	0	0	0	0	0	0	0	1	0	0	0	0	0	0	0	0	0	0	0	0	0	0	0	0	0	2	0	0	0	0	0	0	0
305275	k _ B a c t e r i a ;p _ F i r m i c u t e s ;c _ C l o s t r i d i a ;o _ C l o s t r i d i a l e s ;f _ R u m i n o c o c c a c e a e ;g _ R u m i n o c o c c u s ;s _	0	0	0	0	0	0	3	0	0	0	0	0	0	0	0	0	0	0	0	0	0	0	0	0	0	0	0	0	0	2	0	0	0	0	0	0	0	0	0	0	0	0	1	0	0	0	0	0
184753	k _ B a c t e r i a ;p _ B a c t e r o i d e t e s ;c _ B a c t e r o i d i a ;o _ B a c t e r o i d a l e s ;f _ B a c t e r o i d a c e a e ;g _ B a c t e r o i d e s ;s _	0	1	0	6	3	2	0	3	0	3	1	5	0	0	0	0	6	4	3	1	0	1	1	6	3	0	1	3	0	0	0	0	4	5	1	0	4	2	1	1	1	1	3	1	1	0	0	0
1747203	k _ B a c t e r i a ;p _ F i r m i c u t e s ;c _ C l o s t r i d i a ;o _ C l o s t r i d i a l e s	0	0	0	0	0	0	0	0	0	0	0	0	0	0	0	0	0	0	0	0	0	0	1	0	0	0	0	0	0	0	0	0	0	0	0	0	0	0	0	0	0	0	0	0	0	0	0	0
289569	k _ B a c t e r i a ;p _ F i r m i c u t e s ;c _ C l o s t r i d i a ;o _ C l o s t r i d i a l e s ;f _ ;g _ ;s _	0	0	0	0	0	0	0	0	0	0	0	0	0	0	0	0	0	0	0	0	0	0	0	0	0	0	0	0	0	0	1	0	0	0	0	0	0	0	0	0	0	0	2	0	0	0	0	0
821080	k _ B a c t e r i a ;p _ P r o t e o b a c t e r i a ;c _ G a m m a p r o t e o b a c t e r i a ;o _ E n t e r o b a c t e r i a l e s ;f _ E n t e r o b a c t e r i a c e a e	0	0	0	0	0	0	0	0	0	0	0	0	0	0	0	0	0	0	0	0	0	0	0	0	0	16	0	0	0	1	0	0	0	1	0	0	0	0	0	0	3	0	0	0	0	0	0	0
4323100	k _ B a c t e r i a ;p _ T M 7 ;c _ T M 7 - 3 ;o _ C W 0 4 0 ;f _ ;g _ ;s _	0	0	0	0	2	0	0	0	0	0	1	0	0	0	0	0	0	0	0	0	0	0	0	0	0	0	0	0	0	0	0	0	0	0	0	0	0	0	0	0	0	0	0	0	0	0	0	0
248126	k _ B a c t e r i a ;p _ F i r m i c u t e s ;c _ C l o s t r i d i a ;o _ C l o s t r i d i a l e s	0	0	0	0	0	5	1	1	1	1	0	0	0	0	1	1	0	0	1	0	0	0	0	0	1	0	0	0	5	1	35	0	0	0	1	0	0	1	0	0	0	2	0	0	0	0	0	0
513500	k _ B a c t e r i a ;p _ F i r m i c u t e s ;c _ B a c i l l i ;o _ L a c t o b a c i l l a l e s ;f _ S t r e p t o c o c c a c e a e ;g _ S t r e p t o c o c c u s ;s _	0	0	0	0	0	1	1	0	0	2	0	0	0	0	0	0	0	0	0	0	0	0	0	0	0	0	0	0	0	0	0	0	0	0	0	0	0	0	0	0	0	0	0	0	0	0	0	0
293975	k _ B a c t e r i a ;p _ F i r m i c u t e s ;c _ C l o s t r i d i a ;o _ C l o s t r i d i a l e s ;f _ L a c h n o s p i r a c e a e ;g _ ;s _	0	0	0	1	0	0	0	0	0	0	0	0	0	0	0	0	0	0	0	0	0	0	0	0	1	0	0	0	0	0	0	0	0	0	0	0	0	0	0	0	0	0	0	0	0	0	0	0
196831	k _ B a c t e r i a ;p _ F i r m i c u t e s ;c _ C l o s t r i d i a ;o _ C l o s t r i d i a l e s ;f _ R u m i n o c o c c a c e a e ;g _ O s c i l l o s p i r a ;s _	0	0	0	0	0	4	0	0	0	0	0	0	0	0	0	0	0	0	0	0	1	0	0	0	0	0	0	0	0	0	0	0	0	0	0	1	2	1	2	0	0	1	0	0	0	0	0	0
567011	k _ B a c t e r i a ;p _ F i r m i c u t e s ;c _ C l o s t r i d i a ;o _ C l o s t r i d i a l e s ;f _ L a c h n o s p i r a c e a e ;g _ B l a u t i a ;s _	0	0	0	0	0	0	0	0	0	0	0	0	0	0	0	2	0	0	0	0	0	0	0	0	0	0	1	0	0	0	0	0	0	0	0	0	1	2	0	0	1	1	0	0	0	0	0	0
353214	k _ B a c t e r i a ;p _ F i r m i c u t e s ;c _ C l o s t r i d i a ;o _ C l o s t r i d i a l e s ;f _ ;g _ ;s _	5	3	0	0	0	0	2	0	0	1	0	1	0	0	0	3	0	0	0	0	0	0	1	0	0	1	0	6	0	0	5	1	0	15	0	1	0	1	5	0	1	0	0	0	0	0	1	0
347115	k _ B a c t e r i a ;p _ F i r m i c u t e s ;c _ C l o s t r i d i a ;o _ C l o s t r i d i a l e s ;f _ L a c h n o s p i r a c e a e ;g _ B l a u t i a ;s _	1	1	2	0	0	4	1	0	0	0	2	0	0	0	0	7	1	0	0	0	1	0	1	1	3	6	9	3	0	5	2	0	1	0	1	0	0	2	1	1	5	9	0	1	0	0	0	2
199388	k _ B a c t e r i a ;p _ F i r m i c u t e s ;c _ C l o s t r i d i a ;o _ C l o s t r i d i a l e s ;f _ L a c h n o s p i r a c e a e ;g _ ;s _	0	4	6	2	5	4	3	4	1	4	9	0	3	0	1	15	0	0	1	1	3	1	2	6	1	4	2	14	2	9	0	2	8	4	1	7	0	33	1	11	14	0	6	0	2	2	0	2
534926	k _ B a c t e r i a ;p _ F i r m i c u t e s ;c _ C l o s t r i d i a ;o _ C l o s t r i d i a l e s ;f _ L a c h n o s p i r a c e a e ;g _ A n a e r o s t i p e s ;s _	0	0	0	0	0	0	10	0	0	0	12	0	0	0	0	5	0	1	0	0	2	0	0	4	7	3	1	0	0	0	0	0	0	0	0	0	0	0	0	0	1	0	1	0	0	0	0	7
235212	k _ B a c t e r i a ;p _ F i r m i c u t e s ;c _ C l o s t r i d i a ;o _ C l o s t r i d i a l e s ;f _ R u m i n o c o c c a c e a e ;g _ ;s _	0	17	0	0	0	0	0	0	0	5	0	7	5	2	0	0	0	0	0	0	0	8	32	0	0	0	0	22	0	0	2	0	9	0	0	0	0	0	0	87	59	0	0	0	0	0	0	0
105440	k _ B a c t e r i a ;p _ F i r m i c u t e s ;c _ C l o s t r i d i a ;o _ C l o s t r i d i a l e s ;f _ L a c h n o s p i r a c e a e ;g _ B l a u t i a ;s _	1	0	0	0	0	0	0	0	0	0	0	0	2	0	0	7	0	0	0	0	1	0	0	1	2	2	1	0	1	1	1	0	2	0	0	0	0	1	0	0	0	3	2	0	0	0	0	0
343378	k _ B a c t e r i a ;p _ F i r m i c u t e s ;c _ C l o s t r i d i a ;o _ C l o s t r i d i a l e s ;f _ ;g _ ;s _	0	0	0	0	0	0	1	0	5	0	0	0	0	0	0	0	0	0	0	0	0	0	0	2	0	1	0	0	0	1	15	0	0	0	1	0	0	0	0	0	0	0	0	0	0	0	0	0
175559	k _ B a c t e r i a ;p _ F i r m i c u t e s ;c _ C l o s t r i d i a ;o _ C l o s t r i d i a l e s ;f _ L a c h n o s p i r a c e a e	0	3	5	2	4	41	2	6	1	8	60	2	48	3	0	4	8	2	0	0	0	3	1	24	12	1	6	3	14	1	2	0	1	2	4	8	0	3	1	4	8	4	3	2	1	2	1	4
1105343	k _ B a c t e r i a ;p _ F i r m i c u t e s ;c _ C l o s t r i d i a ;o _ C l o s t r i d i a l e s ;f _ C l o s t r i d i a c e a e ;g _ C l o s t r i d i u m ;s _	7	2	0	0	0	0	5	0	1	0	0	0	0	0	4	19	0	0	1	0	3	4	0	7	14	3	2	2	2	4	1	4	0	2	1	0	1	0	0	1	5	1	3	0	0	0	0	0
547714	k _ B a c t e r i a ;p _ F i r m i c u t e s ;c _ C l o s t r i d i a ;o _ C l o s t r i d i a l e s ;f _ C l o s t r i d i a c e a e ;g _ S M B 5 3 ;s _	0	0	0	0	0	1	0	0	0	0	0	0	0	0	0	0	0	0	0	0	0	0	1	0	1	1	0	0	1	0	7	0	1	0	1	0	0	0	0	0	0	4	0	0	0	0	0	0
175551	k _ B a c t e r i a ;p _ F i r m i c u t e s ;c _ C l o s t r i d i a ;o _ C l o s t r i d i a l e s ;f _ L a c h n o s p i r a c e a e	0	0	0	0	0	5	0	1	0	0	0	0	3	1	0	3	0	0	0	0	0	1	0	3	4	0	0	0	1	0	1	0	0	0	0	0	0	0	0	0	0	1	2	0	0	0	0	2
175550	k _ B a c t e r i a ;p _ F i r m i c u t e s ;c _ C l o s t r i d i a ;o _ C l o s t r i d i a l e s ;f _ R u m i n o c o c c a c e a e ;g _ ;s _	0	1	0	0	0	0	0	0	0	0	0	0	0	0	0	0	0	0	0	0	0	0	1	1	0	0	0	0	0	0	0	0	0	1	0	0	0	0	1	0	0	0	1	0	0	0	0	2
113397	k _ B a c t e r i a ;p _ F i r m i c u t e s ;c _ C l o s t r i d i a ;o _ C l o s t r i d i a l e s ;f _ ;g _ ;s _	25	1	2	0	0	0	3	0	7	1	0	0	1	5	3	2	0	0	0	0	0	30	13	0	0	0	0	10	0	28	3	0	0	0	0	0	0	47	0	0	4	0	0	0	0	0	0	0
194095	k _ B a c t e r i a ;p _ F i r m i c u t e s ;c _ C l o s t r i d i a ;o _ C l o s t r i d i a l e s ;f _ L a c h n o s p i r a c e a e ;g _ C o p r o c o c c u s ;s _	0	0	0	0	0	0	0	0	0	0	0	0	1	0	0	0	0	0	0	0	0	0	0	0	0	0	0	0	1	0	0	0	0	0	0	0	0	0	0	0	0	0	0	0	0	0	0	0
325292	k _ B a c t e r i a ;p _ F i r m i c u t e s ;c _ C l o s t r i d i a ;o _ C l o s t r i d i a l e s ;f _ R u m i n o c o c c a c e a e ;g _ ;s _	0	1	0	0	0	0	0	0	0	0	0	0	0	0	0	0	0	0	0	0	0	0	0	0	1	0	0	0	0	0	0	0	0	0	0	0	0	0	0	0	0	0	0	0	0	0	0	0
3154070	k _ B a c t e r i a ;p _ B a c t e r o i d e t e s ;c _ B a c t e r o i d i a ;o _ B a c t e r o i d a l e s ;f _ B a c t e r o i d a c e a e ;g _ B a c t e r o i d e s ;s _ u n i f o r m i s	0	15	1	1	4	11	4	5	7	45	0	12	1	1	0	16	59	0	0	6	0	1	1	114	14	0	0	7	0	2	0	0	1	40	0	1	30	10	12	1	7	18	8	2	4	0	0	1
340547	k _ B a c t e r i a ;p _ B a c t e r o i d e t e s ;c _ B a c t e r o i d i a ;o _ B a c t e r o i d a l e s ;f _ B a c t e r o i d a c e a e ;g _ B a c t e r o i d e s ;s _	0	0	0	0	0	0	0	0	3	60	0	0	0	0	0	0	0	0	0	0	0	0	4	0	0	0	0	0	0	10	0	0	0	0	6	0	0	2	0	1	0	15	64	0	0	0	0	0
321453	k _ B a c t e r i a ;p _ F i r m i c u t e s ;c _ C l o s t r i d i a ;o _ C l o s t r i d i a l e s ;f _ L a c h n o s p i r a c e a e ;g _ B l a u t i a ;s _	1	4	8	1	11	68	5	20	1	19	22	1	12	7	0	8	0	6	3	1	1	2	2	8	12	5	4	5	8	4	2	3	47	6	2	2	0	2	6	8	5	1	11	3	4	2	0	7
179583	k _ B a c t e r i a ;p _ F i r m i c u t e s ;c _ C l o s t r i d i a ;o _ C l o s t r i d i a l e s	2	6	0	0	0	0	5	0	9	0	3	1	3	0	0	9	0	1	0	0	5	2	0	5	2	6	3	2	12	11	26	2	1	0	3	8	0	35	0	11	7	0	0	0	5	1	0	0
196769	k _ B a c t e r i a ;p _ B a c t e r o i d e t e s ;c _ B a c t e r o i d i a ;o _ B a c t e r o i d a l e s ;f _ B a c t e r o i d a c e a e ;g _ B a c t e r o i d e s ;s _	1	5	0	10	3	32	2	0	0	0	0	66	0	0	0	102	0	1	0	0	7	0	0	37	0	0	0	10	0	0	0	0	0	215	0	0	36	0	17	0	0	135	0	0	0	3	0	0
495017	k _ B a c t e r i a ;p _ B a c t e r o i d e t e s ;c _ B a c t e r o i d i a ;o _ B a c t e r o i d a l e s ;f _ P o r p h y r o m o n a d a c e a e ;g _ P o r p h y r o m o n a s ;s _	0	0	0	0	0	0	0	0	0	0	0	0	0	0	0	3	0	0	0	0	0	0	0	0	0	0	0	0	0	0	0	0	0	0	0	0	0	0	0	0	0	0	0	0	0	0	0	0
850218	k _ B a c t e r i a ;p _ F i r m i c u t e s ;c _ C l o s t r i d i a ;o _ C l o s t r i d i a l e s ;f _ V e i l l o n e l l a c e a e ;g _ P h a s c o l a r c t o b a c t e r i u m ;s _	13	0	0	0	0	0	1	0	0	0	0	0	0	0	3	0	0	0	0	0	11	0	0	0	0	0	0	2	0	0	0	0	0	0	0	0	0	0	0	0	0	0	0	0	0	0	0	0
347791	k _ B a c t e r i a ;p _ F i r m i c u t e s ;c _ C l o s t r i d i a ;o _ C l o s t r i d i a l e s ;f _ R u m i n o c o c c a c e a e	0	0	0	0	0	0	0	0	0	0	0	0	4	59	0	0	0	0	0	0	0	0	6	0	0	0	0	0	0	0	0	30	0	0	0	0	0	0	0	1	2	1	0	0	0	0	0	0
216710	k _ B a c t e r i a ;p _ F i r m i c u t e s ;c _ C l o s t r i d i a ;o _ C l o s t r i d i a l e s ;f _ R u m i n o c o c c a c e a e ;g _ R u m i n o c o c c u s ;s _	0	1	0	0	1	0	1	0	0	0	0	0	0	0	1	0	0	0	0	0	0	0	0	0	0	0	0	0	0	0	0	0	0	0	1	0	0	0	0	1	1	0	0	0	0	0	0	0
4349261	k _ B a c t e r i a ;p _ F i r m i c u t e s ;c _ C l o s t r i d i a ;o _ C l o s t r i d i a l e s	0	0	0	0	0	0	0	0	0	0	0	0	0	0	2	0	0	0	0	0	0	0	1	0	0	0	0	1	0	0	0	0	1	0	0	0	0	0	0	0	0	0	0	0	0	0	0	1
368099	k _ B a c t e r i a ;p _ F i r m i c u t e s ;c _ C l o s t r i d i a ;o _ C l o s t r i d i a l e s ;f _ V e i l l o n e l l a c e a e ;g _ V e i l l o n e l l a ;s _	0	0	0	0	0	0	0	0	0	0	0	0	0	0	0	0	0	0	0	0	0	0	0	0	0	0	0	0	9	0	0	0	0	0	0	0	0	0	0	0	0	0	0	0	0	0	0	0
198380	k _ B a c t e r i a ;p _ F i r m i c u t e s ;c _ C l o s t r i d i a ;o _ C l o s t r i d i a l e s ;f _ ;g _ ;s _	4	52	37	0	0	0	34	0	0	37	0	6	1	1	2	49	0	0	0	0	15	0	19	49	0	20	12	136	0	115	25	4	137	208	12	110	0	90	87	0	24	68	10	0	0	1	48	0
509416	k _ B a c t e r i a ;p _ F i r m i c u t e s ;c _ C l o s t r i d i a ;o _ C l o s t r i d i a l e s ;f _ L a c h n o s p i r a c e a e ;g _ C o p r o c o c c u s ;s _	111	47	65	263	126	172	320	926	12	22	643	138	1162	78	76	144	545	113	33	92	52	6	39	67	123	103	74	145	408	11	93	19	61	42	26	158	48	42	49	69	82	51	104	53	32	28	27	99
357111	k _ B a c t e r i a ;p _ F i r m i c u t e s ;c _ C l o s t r i d i a ;o _ C l o s t r i d i a l e s ;f _ L a c h n o s p i r a c e a e	0	0	0	0	0	0	0	1	0	3	1	0	0	0	0	0	1	0	0	0	0	0	0	0	2	0	0	1	0	0	2	0	1	0	1	0	0	2	0	0	2	0	0	1	1	0	0	0
198478	k _ B a c t e r i a ;p _ F i r m i c u t e s ;c _ C l o s t r i d i a ;o _ C l o s t r i d i a l e s ;f _ L a c h n o s p i r a c e a e ;g _ A n a e r o s t i p e s ;s _	0	0	0	0	0	0	0	0	0	0	0	0	0	0	0	0	0	0	3	0	0	0	0	0	0	0	0	3	0	0	0	0	52	0	0	0	0	0	0	0	62	0	0	0	0	0	0	0
176604	k _ B a c t e r i a ;p _ F i r m i c u t e s ;c _ C l o s t r i d i a ;o _ C l o s t r i d i a l e s ;f _ L a c h n o s p i r a c e a e ;g _ R o s e b u r i a	0	0	0	0	0	0	0	0	1	0	0	0	0	0	0	0	0	0	0	0	0	1	0	0	1	1	0	0	0	0	1	0	0	0	0	0	0	1	0	0	0	0	1	0	0	0	0	0
195157	k _ B a c t e r i a ;p _ B a c t e r o i d e t e s ;c _ B a c t e r o i d i a ;o _ B a c t e r o i d a l e s ;f _ B a c t e r o i d a c e a e ;g _ B a c t e r o i d e s ;s _	28	27	49	99	96	598	93	116	0	347	9	369	3	15	20	248	480	1862	1158	256	3	1	3	274	77	5	8	205	0	1	0	1	15	443	0	28	393	50	26	5	13	1752	88	12	5	1	0	10
269327	k _ B a c t e r i a ;p _ F i r m i c u t e s ;c _ C l o s t r i d i a ;o _ C l o s t r i d i a l e s ;f _ L a c h n o s p i r a c e a e ;g _ D o r e a	0	1	0	0	0	0	0	0	0	0	0	0	0	0	0	0	0	0	0	0	0	0	0	0	0	0	0	0	0	0	0	0	0	0	0	0	0	0	0	0	0	0	0	0	0	0	0	0
365222	k _ B a c t e r i a ;p _ F i r m i c u t e s ;c _ C l o s t r i d i a ;o _ C l o s t r i d i a l e s ;f _ R u m i n o c o c c a c e a e ;g _ B u t y r i c i c o c c u s ;s _ p u l l i c a e c o r u m	0	1	0	0	0	0	0	0	0	0	0	0	0	0	0	0	0	0	0	0	0	0	1	0	0	0	0	0	0	1	0	0	0	0	0	0	0	3	0	0	2	0	0	0	0	0	0	0
365220	k _ B a c t e r i a ;p _ F i r m i c u t e s ;c _ C l o s t r i d i a ;o _ C l o s t r i d i a l e s	0	0	0	0	0	0	0	0	0	0	0	0	0	0	0	0	0	0	0	0	0	0	0	0	0	0	1	0	0	0	0	0	1	0	0	0	0	1	0	2	0	0	0	0	0	0	0	0
191928	k _ B a c t e r i a ;p _ F i r m i c u t e s ;c _ C l o s t r i d i a ;o _ C l o s t r i d i a l e s ;f _ R u m i n o c o c c a c e a e ;g _ F a e c a l i b a c t e r i u m	1	2	0	0	0	0	2	4	1	0	4	0	1	0	0	0	0	0	0	0	0	0	2	2	2	2	1	3	1	0	2	0	1	1	0	0	1	4	0	2	1	0	5	0	0	2	1	5
295343	k _ B a c t e r i a ;p _ F i r m i c u t e s ;c _ C l o s t r i d i a ;o _ C l o s t r i d i a l e s ;f _ C l o s t r i d i a c e a e	0	0	0	0	0	0	0	0	0	0	0	0	0	0	0	0	0	0	0	0	0	0	0	0	0	0	0	0	0	0	0	57	0	0	0	0	0	0	0	0	0	0	0	0	0	0	0	0
298529	k _ B a c t e r i a ;p _ F i r m i c u t e s ;c _ C l o s t r i d i a ;o _ C l o s t r i d i a l e s ;f _ L a c h n o s p i r a c e a e ;g _ ;s _	0	0	0	0	0	0	0	0	0	0	0	0	0	0	0	0	0	0	0	0	0	0	0	0	0	0	0	0	0	0	0	0	0	0	0	0	0	0	0	0	0	0	0	0	0	0	0	0
191923	k _ B a c t e r i a ;p _ F i r m i c u t e s ;c _ C l o s t r i d i a ;o _ C l o s t r i d i a l e s ;f _ L a c h n o s p i r a c e a e ;g _ R o s e b u r i a	0	0	0	0	0	0	0	0	0	0	0	0	0	0	0	0	0	0	0	0	1	0	0	0	0	0	0	0	0	0	0	0	0	0	0	0	0	1	0	0	0	0	0	0	0	0	0	0
4389066	k _ B a c t e r i a ;p _ F i r m i c u t e s ;c _ C l o s t r i d i a ;o _ C l o s t r i d i a l e s ;f _ C l o s t r i d i a c e a e ;g _ ;s _	0	0	0	0	0	0	0	0	1	0	0	0	0	0	0	0	1	0	0	0	0	0	2	0	1	0	0	0	0	0	11	0	0	0	0	0	0	0	0	1	0	2	0	0	0	0	0	0
178183	k _ B a c t e r i a ;p _ F i r m i c u t e s ;c _ C l o s t r i d i a ;o _ C l o s t r i d i a l e s ;f _ [ M o g i b a c t e r i a c e a e ] ;g _ ;s _	0	0	0	0	0	0	0	0	0	0	0	0	0	0	0	0	0	0	0	0	0	0	0	0	0	0	0	0	0	0	0	0	0	0	0	0	0	0	0	0	0	2	0	0	0	0	0	0
174605	k _ B a c t e r i a ;p _ F i r m i c u t e s ;c _ C l o s t r i d i a ;o _ C l o s t r i d i a l e s	0	0	0	0	0	0	0	0	0	0	0	0	0	0	0	0	0	0	0	0	0	0	0	1	0	0	0	0	0	0	0	0	0	0	0	0	0	0	0	0	0	0	0	0	0	0	0	0
178184	k _ B a c t e r i a ;p _ F i r m i c u t e s ;c _ C l o s t r i d i a ;o _ C l o s t r i d i a l e s ;f _ R u m i n o c o c c a c e a e ;g _ O s c i l l o s p i r a ;s _	0	0	0	0	0	0	0	0	1	0	0	0	0	0	0	0	0	0	0	0	0	0	0	0	0	0	0	0	0	1	0	0	0	0	0	0	0	0	0	0	0	0	0	0	0	0	0	0
3090117	k _ B a c t e r i a ;p _ B a c t e r o i d e t e s ;c _ B a c t e r o i d i a ;o _ B a c t e r o i d a l e s ;f _ [ B a r n e s i e l l a c e a e ] ;g _ ;s _	1	0	0	0	0	1	0	0	1	0	0	0	0	0	0	0	0	0	0	0	0	0	3	1	0	0	1	5	0	0	0	0	0	3	0	0	0	1	0	0	2	1	0	0	0	0	0	1
546406	k _ B a c t e r i a ;p _ F i r m i c u t e s ;c _ C l o s t r i d i a ;o _ C l o s t r i d i a l e s ;f _ L a c h n o s p i r a c e a e ;g _ ;s _	0	0	0	0	0	0	0	0	0	0	1	0	0	0	0	0	0	0	0	0	0	0	0	0	0	0	0	0	0	1	0	0	0	0	1	0	0	2	0	1	0	0	0	0	0	0	0	0
588197	k _ B a c t e r i a ;p _ F i r m i c u t e s ;c _ B a c i l l i ;o _ L a c t o b a c i l l a l e s ;f _ L a c t o b a c i l l a c e a e ;g _ L a c t o b a c i l l u s ;s _ r e u t e r i	1	0	0	0	0	0	0	0	0	0	0	0	0	0	0	0	0	0	0	0	0	0	0	0	0	0	0	0	35	0	0	0	0	0	0	0	0	0	0	0	0	0	0	0	0	0	0	0
347138	k _ B a c t e r i a ;p _ B a c t e r o i d e t e s ;c _ B a c t e r o i d i a ;o _ B a c t e r o i d a l e s ;f _ P r e v o t e l l a c e a e ;g _ P r e v o t e l l a ;s _ s t e r c o r e a	0	5	0	0	0	0	0	0	0	0	6	32	0	0	0	0	0	0	0	0	0	1188	0	0	0	0	0	0	0	0	0	2	0	0	0	0	0	0	0	0	0	0	0	0	0	0	0	0
182054	k _ B a c t e r i a ;p _ F i r m i c u t e s ;c _ C l o s t r i d i a ;o _ C l o s t r i d i a l e s ;f _ L a c h n o s p i r a c e a e	0	1	1	0	1	0	4	5	0	0	1	0	5	1	2	0	0	0	0	0	0	1	0	1	0	0	1	3	1	0	1	0	1	0	0	0	0	1	0	0	2	0	1	0	0	1	0	0
187123	k _ B a c t e r i a ;p _ F i r m i c u t e s ;c _ C l o s t r i d i a ;o _ C l o s t r i d i a l e s ;f _ R u m i n o c o c c a c e a e ;g _ O s c i l l o s p i r a ;s _	1	1	2	1	0	0	0	0	1	0	0	1	0	2	0	0	0	0	0	0	1	1	38	2	1	5	1	0	0	9	0	3	0	8	2	4	33	9	0	17	11	13	2	0	0	0	0	1
301280	k _ B a c t e r i a ;p _ F i r m i c u t e s ;c _ C l o s t r i d i a ;o _ C l o s t r i d i a l e s ;f _ R u m i n o c o c c a c e a e ;g _ ;s _	0	0	0	0	0	0	0	0	0	0	0	0	0	0	0	0	0	0	0	0	0	0	29	0	0	0	0	0	0	0	0	0	0	0	0	0	0	0	0	0	0	0	0	0	0	0	0	0
196526	k _ B a c t e r i a ;p _ F i r m i c u t e s ;c _ C l o s t r i d i a ;o _ C l o s t r i d i a l e s ;f _ L a c h n o s p i r a c e a e ;g _ ;s _	0	0	6	0	0	0	1	0	0	0	0	0	0	0	0	1	1	0	0	0	0	0	1	0	0	0	0	0	0	3	1	0	1	0	1	11	0	16	0	6	0	0	0	0	0	0	0	0
331116	k _ B a c t e r i a ;p _ F i r m i c u t e s ;c _ C l o s t r i d i a ;o _ C l o s t r i d i a l e s ;f _ L a c h n o s p i r a c e a e ;g _ ;s _	1	1	0	0	2	3	6	0	1	1	1	0	1	7	0	20	0	0	1	0	0	0	2	0	4	3	20	0	0	3	0	1	2	3	6	8	9	4	3	0	4	0	0	0	0	2	0	2
302239	k _ B a c t e r i a ;p _ F i r m i c u t e s ;c _ C l o s t r i d i a ;o _ C l o s t r i d i a l e s ;f _ L a c h n o s p i r a c e a e	0	0	1	0	0	0	0	0	0	0	0	0	0	0	0	0	0	0	0	0	0	0	0	1	0	0	0	0	0	0	0	1	1	0	0	0	0	0	0	0	0	0	0	0	0	0	0	0
329693	k _ B a c t e r i a ;p _ B a c t e r o i d e t e s ;c _ B a c t e r o i d i a ;o _ B a c t e r o i d a l e s ;f _ P r e v o t e l l a c e a e ;g _ P r e v o t e l l a ;s _ c o p r i	0	0	1	0	4	0	0	1	0	0	0	0	0	3	1	0	0	0	0	0	0	6	0	0	0	3	2	0	2	5	0	3	0	0	4	0	0	2	0	5	0	0	0	5	0	7	0	0
4380976	k _ B a c t e r i a ;p _ F i r m i c u t e s ;c _ B a c i l l i ;o _ L a c t o b a c i l l a l e s ;f _ L a c t o b a c i l l a c e a e ;g _ P e d i o c o c c u s	0	0	0	0	0	0	0	0	0	0	0	0	0	0	0	0	0	0	0	0	0	0	0	0	0	0	0	0	3	0	0	0	0	0	0	0	0	0	0	0	0	0	0	0	0	0	0	0
234488	k _ B a c t e r i a ;p _ B a c t e r o i d e t e s ;c _ B a c t e r o i d i a ;o _ B a c t e r o i d a l e s ;f _ B a c t e r o i d a c e a e ;g _ B a c t e r o i d e s	0	0	0	0	0	0	0	0	0	0	0	0	0	0	0	1	0	1	0	0	0	0	0	0	0	0	0	0	0	0	0	0	0	0	0	0	1	0	0	0	0	1	0	0	0	0	0	0
327931	k _ B a c t e r i a ;p _ F i r m i c u t e s ;c _ C l o s t r i d i a ;o _ C l o s t r i d i a l e s	2	0	2	0	0	11	0	1	0	0	0	0	1	0	3	1	0	0	0	0	0	0	1	0	4	3	1	0	6	1	11	0	0	1	1	0	0	2	0	0	0	4	0	0	0	0	0	0
197179	k _ B a c t e r i a ;p _ F i r m i c u t e s ;c _ C l o s t r i d i a ;o _ C l o s t r i d i a l e s ;f _ R u m i n o c o c c a c e a e ;g _ ;s _	2	0	0	0	0	0	0	0	0	0	0	0	0	0	0	0	0	0	0	0	0	0	0	0	0	0	0	0	0	0	0	0	0	0	0	0	0	0	0	0	0	0	0	0	0	0	0	0
556126	k _ B a c t e r i a ;p _ B a c t e r o i d e t e s ;c _ B a c t e r o i d i a ;o _ B a c t e r o i d a l e s ;f _ B a c t e r o i d a c e a e ;g _ B a c t e r o i d e s ;s _	0	0	0	0	0	1	0	0	0	12	0	0	0	0	0	0	0	38	23	0	0	0	0	0	0	0	0	0	0	1	0	0	1	27	1	0	21	0	0	0	1	0	1	0	0	0	0	0
398138	k _ B a c t e r i a ;p _ F i r m i c u t e s ;c _ C l o s t r i d i a ;o _ C l o s t r i d i a l e s ;f _ R u m i n o c o c c a c e a e ;g _ ;s _	0	0	0	0	0	0	0	0	0	0	0	0	0	0	0	0	0	0	0	0	0	0	3	0	0	0	0	1	0	0	0	0	0	0	0	0	0	0	0	3	1	1	0	0	0	0	0	0
91359	k _ B a c t e r i a ;p _ F i r m i c u t e s ;c _ C l o s t r i d i a ;o _ C l o s t r i d i a l e s ;f _ L a c h n o s p i r a c e a e ;g _ L a c h n o s p i r a ;s _	1	10	8	0	0	0	1	3	1	1	0	0	6	0	0	2	0	0	0	0	4	1	1	0	1	0	0	2	0	1	1	0	7	0	0	2	2	2	11	4	1	0	1	0	0	0	0	1
289714	k _ B a c t e r i a ;p _ F i r m i c u t e s ;c _ C l o s t r i d i a ;o _ C l o s t r i d i a l e s ;f _ C l o s t r i d i a c e a e ;g _ S a r c i n a ;s _	0	0	0	0	0	0	0	0	0	1	0	0	0	0	0	0	0	0	0	0	1	0	1	0	0	0	0	0	0	0	0	0	0	0	0	0	0	0	0	0	0	0	0	0	0	0	0	0
174862	k _ B a c t e r i a ;p _ F i r m i c u t e s ;c _ C l o s t r i d i a ;o _ C l o s t r i d i a l e s ;f _ L a c h n o s p i r a c e a e ;g _ C o p r o c o c c u s ;s _	0	0	0	0	0	0	0	0	0	0	4	0	0	0	0	0	0	0	0	0	0	0	0	0	0	0	0	0	1	0	0	0	0	0	0	0	0	0	0	0	0	0	0	0	0	0	0	0
174869	k _ B a c t e r i a ;p _ F i r m i c u t e s ;c _ C l o s t r i d i a ;o _ C l o s t r i d i a l e s ;f _ L a c h n o s p i r a c e a e ;g _ B l a u t i a ;s _	0	0	0	0	0	0	0	0	0	0	0	0	0	0	0	0	0	0	0	0	0	0	1	2	0	1	0	0	0	0	0	0	0	0	0	1	0	0	0	0	0	0	0	0	0	0	0	1
188676	k _ B a c t e r i a ;p _ F i r m i c u t e s ;c _ C l o s t r i d i a ;o _ C l o s t r i d i a l e s ;f _ R u m i n o c o c c a c e a e ;g _ F a e c a l i b a c t e r i u m ;s _ p r a u s n i t z i i	0	0	0	0	0	0	0	0	0	0	0	0	0	0	0	0	0	0	0	0	0	0	0	0	0	0	1	0	0	1	0	0	0	0	0	0	0	0	0	0	1	0	0	0	0	0	0	0
545473	k _ B a c t e r i a ;p _ F i r m i c u t e s ;c _ C l o s t r i d i a ;o _ C l o s t r i d i a l e s ;f _ L a c h n o s p i r a c e a e ;g _ C l o s t r i d i u m ;s _ h a t h e w a y i	1	78	7	0	0	44	4	76	2	2	2	82	3	27	0	89	11	0	0	2	5	0	5	5	2	0	11	3	0	7	0	4	3	6	1	9	515	1	5	3	2	7	3	1	2	0	0	0
188675	k _ B a c t e r i a ;p _ F i r m i c u t e s ;c _ C l o s t r i d i a ;o _ C l o s t r i d i a l e s ;f _ L a c h n o s p i r a c e a e ;g _ ;s _	0	1	0	0	0	0	0	0	0	0	0	0	0	0	0	0	0	0	0	0	0	0	0	0	0	0	0	0	0	0	0	0	0	0	0	0	0	0	1	0	0	0	0	0	0	0	0	0
3180933	k _ B a c t e r i a ;p _ B a c t e r o i d e t e s ;c _ B a c t e r o i d i a ;o _ B a c t e r o i d a l e s ;f _ B a c t e r o i d a c e a e ;g _ B a c t e r o i d e s	0	0	0	0	0	0	1	0	0	0	0	1	0	2	0	0	0	0	0	0	0	0	0	0	0	0	0	8	0	0	0	0	0	0	0	0	1	0	1	0	0	0	0	0	0	0	0	0
189674	k _ B a c t e r i a ;p _ F i r m i c u t e s ;c _ C l o s t r i d i a ;o _ C l o s t r i d i a l e s ;f _ R u m i n o c o c c a c e a e ;g _ ;s _	3	7	6	0	2	1	10	1	5	1	0	0	0	16	2	7	0	1	3	0	9	4	25	5	10	7	8	8	1	13	0	8	14	12	26	9	0	9	6	6	56	0	9	9	0	4	0	41
189677	k _ B a c t e r i a ;p _ F i r m i c u t e s ;c _ C l o s t r i d i a ;o _ C l o s t r i d i a l e s ;f _ L a c h n o s p i r a c e a e	0	1	0	0	0	0	0	0	0	0	1	0	0	0	0	2	0	0	0	0	0	0	0	2	0	0	0	0	0	0	0	0	1	3	0	0	0	0	0	0	2	0	0	0	0	0	0	0
303184	k _ B a c t e r i a ;p _ F i r m i c u t e s ;c _ C l o s t r i d i a ;o _ C l o s t r i d i a l e s ;f _ L a c h n o s p i r a c e a e ;g _ ;s _	0	0	0	0	0	0	0	0	0	0	0	0	0	0	0	0	0	0	0	0	0	0	0	0	1	0	0	0	0	0	0	0	0	0	0	0	0	0	0	0	0	0	0	0	0	0	0	0
180312	k _ B a c t e r i a ;p _ F i r m i c u t e s ;c _ C l o s t r i d i a ;o _ C l o s t r i d i a l e s ;f _ L a c h n o s p i r a c e a e ;g _ R o s e b u r i a ;s _	0	0	0	0	0	0	0	0	0	0	0	0	0	0	0	2	0	0	0	0	1	0	0	0	1	1	1	0	0	0	0	0	2	0	0	0	0	0	1	0	0	0	1	0	0	1	0	0
192438	k _ B a c t e r i a ;p _ F i r m i c u t e s ;c _ C l o s t r i d i a ;o _ C l o s t r i d i a l e s ;f _ R u m i n o c o c c a c e a e ;g _ ;s _	0	0	0	0	0	0	0	0	0	0	0	0	0	0	0	0	0	0	0	0	0	0	0	0	0	1	0	0	0	0	0	0	0	0	0	0	0	0	0	0	0	0	0	0	0	0	1	0
372622	k _ B a c t e r i a ;p _ F i r m i c u t e s ;c _ C l o s t r i d i a ;o _ C l o s t r i d i a l e s ;f _ L a c h n o s p i r a c e a e ;g _ C o p r o c o c c u s ;s _	0	0	0	0	0	0	0	0	0	0	0	0	0	0	0	0	0	0	0	0	0	0	0	0	0	0	0	0	0	0	0	0	0	0	0	0	0	0	0	0	2	0	0	0	0	0	0	0
359044	k _ B a c t e r i a ;p _ F i r m i c u t e s ;c _ C l o s t r i d i a ;o _ C l o s t r i d i a l e s ;f _ L a c h n o s p i r a c e a e ;g _ B l a u t i a ;s _	0	0	0	0	0	0	0	0	0	0	0	0	0	0	0	0	0	0	0	0	0	0	0	0	0	0	0	0	0	0	0	0	0	0	0	1	0	0	0	1	0	0	0	0	0	0	0	0
3116381	k _ B a c t e r i a ;p _ C y a n o b a c t e r i a ;c _ 4 C 0 d - 2 ;o _ Y S 2 ;f _ ;g _ ;s _	0	0	0	0	0	0	0	0	0	0	0	0	0	0	0	0	0	0	0	0	0	12	0	0	0	0	0	0	0	0	0	0	0	0	0	0	0	0	0	0	0	0	0	0	0	0	0	0
369449	k _ B a c t e r i a ;p _ B a c t e r o i d e t e s ;c _ B a c t e r o i d i a ;o _ B a c t e r o i d a l e s ;f _ B a c t e r o i d a c e a e ;g _ B a c t e r o i d e s ;s _	0	0	0	0	0	0	0	0	7	70	0	0	0	0	0	0	0	0	0	0	0	0	8	0	0	0	0	0	0	17	0	0	0	0	20	0	0	1	0	2	0	39	97	0	0	0	0	0
195716	k _ B a c t e r i a ;p _ F i r m i c u t e s ;c _ C l o s t r i d i a ;o _ C l o s t r i d i a l e s ;f _ L a c h n o s p i r a c e a e	0	0	0	0	0	0	0	1	0	0	0	0	0	0	0	0	0	0	0	0	0	1	0	0	0	0	0	0	0	0	0	0	0	0	0	0	0	0	0	0	0	0	0	0	0	0	0	0
351967	k _ B a c t e r i a ;p _ F i r m i c u t e s ;c _ C l o s t r i d i a ;o _ C l o s t r i d i a l e s ;f _ R u m i n o c o c c a c e a e ;g _ ;s _	0	0	0	0	0	0	0	0	0	0	0	0	0	0	0	0	0	0	0	0	0	0	0	0	0	0	0	0	0	0	0	0	0	0	0	0	0	0	0	0	0	0	0	0	0	0	0	0
177987	k _ B a c t e r i a ;p _ F i r m i c u t e s ;c _ C l o s t r i d i a ;o _ C l o s t r i d i a l e s ;f _ L a c h n o s p i r a c e a e ;g _ L a c h n o s p i r a ;s _	6	157	23	1	5	7	1	16	1	30	1	27	96	29	3	19	0	0	4	0	11	12	14	1	22	15	20	29	0	5	16	2	94	12	15	44	10	4	77	28	176	11	73	0	0	10	0	6
304663	k _ B a c t e r i a ;p _ F i r m i c u t e s ;c _ C l o s t r i d i a ;o _ C l o s t r i d i a l e s	0	0	0	0	0	0	0	0	0	0	0	0	0	0	0	0	0	0	0	0	0	0	0	0	0	0	0	0	0	0	0	0	0	0	0	0	0	0	0	0	4	0	0	0	0	0	0	0
180801	k _ B a c t e r i a ;p _ F i r m i c u t e s ;c _ C l o s t r i d i a ;o _ C l o s t r i d i a l e s ;f _ L a c h n o s p i r a c e a e ;g _ [ R u m i n o c o c c u s ] ;s _	13	14	4	0	2	1	4	0	6	1	0	4	11	5	1	0	8	0	0	0	0	0	3	14	2	2	0	1	0	25	18	0	2	0	5	18	5	23	0	10	11	5	0	0	6	3	1	0
195436	k _ B a c t e r i a ;p _ F i r m i c u t e s ;c _ C l o s t r i d i a ;o _ C l o s t r i d i a l e s ;f _ R u m i n o c o c c a c e a e ;g _ F a e c a l i b a c t e r i u m ;s _ p r a u s n i t z i i	0	3	0	0	0	0	1	0	5	6	0	0	0	1	1	0	0	1	0	0	4	1	0	1	0	0	1	1	0	0	2	0	0	3	3	1	1	9	0	2	0	0	9	0	1	0	0	2
509788	k _ B a c t e r i a ;p _ F i r m i c u t e s ;c _ C l o s t r i d i a ;o _ C l o s t r i d i a l e s ;f _ R u m i n o c o c c a c e a e	150	0	0	0	0	0	67	0	0	0	2	0	30	20	68	0	0	0	0	0	0	30	615	0	0	0	0	0	0	418	2	0	4	0	0	0	0	0	0	0	33	0	0	0	0	0	37	0
292967	k _ B a c t e r i a ;p _ T e n e r i c u t e s ;c _ M o l l i c u t e s ;o _ R F 3 9 ;f _ ;g _ ;s _	45	0	0	0	0	0	119	0	0	0	0	0	0	0	77	0	0	0	0	0	0	0	0	0	0	0	0	17	0	0	0	0	0	0	0	0	0	0	0	0	0	0	0	0	0	0	0	0
193654	k _ B a c t e r i a ;p _ F i r m i c u t e s ;c _ C l o s t r i d i a ;o _ C l o s t r i d i a l e s ;f _ L a c h n o s p i r a c e a e	3	0	1	0	0	0	4	0	0	0	9	0	0	1	1	2	1	0	0	0	0	1	4	4	2	1	1	0	0	1	0	0	5	1	0	0	0	0	0	2	3	1	5	0	0	0	0	2
323135	k _ B a c t e r i a ;p _ F i r m i c u t e s ;c _ C l o s t r i d i a ;o _ C l o s t r i d i a l e s ;f _ R u m i n o c o c c a c e a e ;g _ R u m i n o c o c c u s	6	26	0	33	0	0	7	0	12	0	3	0	9	0	3	0	0	0	0	0	211	115	1	0	360	521	0	3	0	0	5	104	2	103	0	0	111	0	0	0	31	107	2	159	217	0	43	0
193657	k _ B a c t e r i a ;p _ F i r m i c u t e s ;c _ C l o s t r i d i a ;o _ C l o s t r i d i a l e s ;f _ L a c h n o s p i r a c e a e	4	2	1	2	41	5	2	11	6	6	6	3	1	15	0	644	3	4	1	0	13	6	13	132	52	22	8	66	0	22	1	12	9	54	209	2	0	374	0	61	3	7	165	1	4	3	0	5
189091	k _ B a c t e r i a ;p _ F i r m i c u t e s ;c _ C l o s t r i d i a ;o _ C l o s t r i d i a l e s ;f _ R u m i n o c o c c a c e a e ;g _ F a e c a l i b a c t e r i u m ;s _ p r a u s n i t z i i	3	22	1	0	0	0	6	1	28	8	38	2	3	6	1	10	0	2	0	0	6	2	19	0	1	6	2	7	250	4	27	8	5	3	3	26	1	47	0	25	18	2	15	0	3	1	1	7
189090	k _ B a c t e r i a ;p _ B a c t e r o i d e t e s ;c _ B a c t e r o i d i a ;o _ B a c t e r o i d a l e s ;f _ B a c t e r o i d a c e a e ;g _ B a c t e r o i d e s ;s _	0	0	0	0	0	0	0	1	0	0	0	0	0	0	0	0	4	3	2	1	0	0	0	4	0	0	0	0	0	0	0	0	0	0	1	0	0	0	0	0	0	3	0	0	1	0	0	0
189092	k _ B a c t e r i a ;p _ F i r m i c u t e s ;c _ C l o s t r i d i a ;o _ C l o s t r i d i a l e s ;f _ R u m i n o c o c c a c e a e ;g _ F a e c a l i b a c t e r i u m ;s _ p r a u s n i t z i i	0	0	0	0	0	0	0	0	0	0	0	0	0	0	0	0	0	0	0	0	1	0	0	0	0	0	0	0	0	0	0	0	0	1	0	0	0	0	0	0	0	0	0	0	0	0	0	0
360508	k _ B a c t e r i a ;p _ P r o t e o b a c t e r i a ;c _ B e t a p r o t e o b a c t e r i a ;o _ B u r k h o l d e r i a l e s ;f _ O x a l o b a c t e r a c e a e ;g _ O x a l o b a c t e r ;s _ f o r m i g e n e s	0	0	0	0	0	0	0	0	2	0	0	0	0	0	0	0	0	0	0	0	0	0	0	0	0	0	0	0	0	0	0	0	1	0	0	0	0	0	0	0	13	0	0	10	3	0	0	0
205781	k _ B a c t e r i a ;p _ F i r m i c u t e s ;c _ C l o s t r i d i a ;o _ C l o s t r i d i a l e s	0	2	0	0	0	0	0	0	0	0	0	0	0	0	0	0	0	0	0	0	0	0	0	0	0	0	0	0	0	0	0	0	1	0	0	0	0	0	0	0	0	0	0	0	0	0	0	0
295974	k _ B a c t e r i a ;p _ F i r m i c u t e s ;c _ C l o s t r i d i a ;o _ C l o s t r i d i a l e s ;f _ C l o s t r i d i a c e a e ;g _ C l o s t r i d i u m ;s _ c e l a t u m	0	0	0	0	0	0	0	0	0	0	0	0	0	0	0	0	0	0	0	0	0	1	0	0	1	0	0	0	0	0	0	0	0	0	0	0	0	1	0	0	0	0	0	0	0	0	0	0
362793	k _ B a c t e r i a ;p _ F i r m i c u t e s ;c _ C l o s t r i d i a ;o _ C l o s t r i d i a l e s ;f _ R u m i n o c o c c a c e a e ;g _ O s c i l l o s p i r a ;s _	0	1	0	0	0	15	0	0	0	0	0	0	0	0	0	0	0	0	0	0	0	0	1	2	0	0	0	0	0	0	0	0	0	0	1	7	9	1	0	1	0	30	0	0	0	1	0	0
194395	k _ B a c t e r i a ;p _ B a c t e r o i d e t e s ;c _ B a c t e r o i d i a ;o _ B a c t e r o i d a l e s ;f _ [ B a r n e s i e l l a c e a e ] ;g _ ;s _	13	0	0	0	2	21	5	0	12	24	1	0	0	0	11	0	0	0	0	0	0	38	585	235	3	13	138	400	0	0	0	1	1	222	9	16	2	26	0	0	85	0	0	0	0	0	0	61
310857	k _ B a c t e r i a ;p _ F i r m i c u t e s ;c _ C l o s t r i d i a ;o _ C l o s t r i d i a l e s ;f _ R u m i n o c o c c a c e a e ;g _ ;s _	0	0	0	0	0	0	0	0	0	0	0	0	0	0	0	0	0	0	0	0	0	0	8	0	0	0	0	0	0	0	0	0	0	0	0	0	0	0	0	0	0	0	0	0	0	0	0	0
335910	k _ B a c t e r i a ;p _ F i r m i c u t e s ;c _ C l o s t r i d i a ;o _ C l o s t r i d i a l e s ;f _ L a c h n o s p i r a c e a e ;g _ C o p r o c o c c u s ;s _	0	1	1	0	0	1	1	0	0	0	4	1	0	0	0	1	0	0	0	0	0	0	0	0	1	0	0	0	0	0	0	0	2	0	1	0	1	0	0	0	0	0	0	0	0	0	0	0
4472399	k _ B a c t e r i a ;p _ F i r m i c u t e s ;c _ C l o s t r i d i a ;o _ C l o s t r i d i a l e s ;f _ L a c h n o s p i r a c e a e ;g _ C o p r o c o c c u s ;s _	11	1	3	1	19	10	28	5	5	1	107	17	25	7	7	0	4	0	5	1	0	1	3	9	12	14	3	6	11	0	1	1	8	4	2	24	1	2	6	8	1	0	10	15	4	3	0	2
182224	k _ B a c t e r i a ;p _ F i r m i c u t e s ;c _ C l o s t r i d i a ;o _ C l o s t r i d i a l e s ;f _ R u m i n o c o c c a c e a e ;g _ F a e c a l i b a c t e r i u m	1	0	0	0	0	1	0	0	0	1	0	0	0	0	0	0	1	0	0	0	3	0	1	1	2	2	0	3	0	0	0	1	1	0	0	10	2	0	0	0	0	12	0	0	0	0	1	0
349036	k _ B a c t e r i a ;p _ F i r m i c u t e s ;c _ C l o s t r i d i a ;o _ C l o s t r i d i a l e s ;f _ L a c h n o s p i r a c e a e ;g _ ;s _	0	0	0	0	0	0	1	0	0	0	0	0	0	0	0	0	0	0	0	0	0	0	0	0	0	0	0	0	0	0	0	0	0	1	0	0	0	0	0	0	1	0	0	0	0	0	0	0
592649	k _ B a c t e r i a ;p _ F i r m i c u t e s ;c _ C l o s t r i d i a ;o _ C l o s t r i d i a l e s ;f _ ;g _ ;s _	0	48	0	0	0	0	0	0	0	23	0	0	0	0	0	0	0	0	0	0	0	0	26	0	0	0	0	0	0	0	0	0	4	0	0	0	0	0	0	0	7	0	0	0	0	0	0	0
4470864	k _ B a c t e r i a ;p _ F i r m i c u t e s ;c _ C l o s t r i d i a ;o _ C l o s t r i d i a l e s ;f _ L a c h n o s p i r a c e a e ;g _ ;s _	0	0	0	0	0	0	2	0	0	0	0	0	0	1	0	1	0	0	0	0	0	0	1	0	0	0	0	0	0	0	0	0	0	0	0	0	0	0	0	0	4	0	0	0	0	0	0	0
187492	k _ B a c t e r i a ;p _ F i r m i c u t e s ;c _ C l o s t r i d i a ;o _ C l o s t r i d i a l e s ;f _ C h r i s t e n s e n e l l a c e a e ;g _ ;s _	75	0	0	0	0	0	7	0	3	36	0	0	0	3	23	0	0	0	0	0	0	2	0	0	0	1	14	2	0	0	0	0	4	0	0	2	0	0	0	0	44	0	0	0	0	0	1	5
345473	k _ B a c t e r i a ;p _ F i r m i c u t e s ;c _ C l o s t r i d i a ;o _ C l o s t r i d i a l e s ;f _ L a c h n o s p i r a c e a e ;g _ B l a u t i a ;s _	0	0	0	0	0	0	0	0	0	1	0	0	0	0	0	3	0	0	0	0	0	0	1	0	0	1	1	0	0	0	0	0	1	0	0	1	0	0	0	0	0	0	0	0	0	0	0	0
3439402	k _ B a c t e r i a ;p _ B a c t e r o i d e t e s ;c _ B a c t e r o i d i a ;o _ B a c t e r o i d a l e s ;f _ B a c t e r o i d a c e a e ;g _ B a c t e r o i d e s	0	3	1	3	2	1	2	7	0	3	1	4	1	0	0	9	14	9	4	5	0	0	1	0	0	0	0	20	0	0	0	0	1	3	0	1	4	0	0	0	1	7	3	0	0	0	0	0
3439403	k _ B a c t e r i a ;p _ B a c t e r o i d e t e s ;c _ B a c t e r o i d i a ;o _ B a c t e r o i d a l e s ;f _ B a c t e r o i d a c e a e ;g _ B a c t e r o i d e s ;s _	0	1	0	4	2	2	1	7	1	3	2	4	1	0	0	0	2	6	0	3	0	0	0	5	1	2	0	3	0	1	0	0	0	3	0	1	4	0	3	0	1	1	0	3	2	0	0	0
187945	k _ B a c t e r i a ;p _ F i r m i c u t e s ;c _ C l o s t r i d i a ;o _ C l o s t r i d i a l e s ;f _ L a c h n o s p i r a c e a e ;g _ [ R u m i n o c o c c u s ] ;s _	0	0	0	0	0	0	0	0	0	0	0	1	0	1	0	0	0	0	0	0	0	0	1	0	6	2	3	2	0	2	0	3	0	9	0	0	0	4	0	0	6	0	0	0	0	0	0	0
350875	k _ B a c t e r i a ;p _ F i r m i c u t e s ;c _ C l o s t r i d i a ;o _ C l o s t r i d i a l e s ;f _ L a c h n o s p i r a c e a e ;g _ ;s _	0	18	25	0	2	2	1	19	1	4	5	36	1	81	1	1	0	1	0	0	20	7	2	9	1	9	58	6	0	13	1	10	19	39	11	1	26	4	2	10	8	1	10	0	8	14	0	4
3931537	k _ B a c t e r i a ;p _ F i r m i c u t e s ;c _ C l o s t r i d i a ;o _ C l o s t r i d i a l e s	1	0	0	0	0	0	0	0	0	0	0	0	0	2	0	8	0	0	0	0	0	0	0	1	1	0	1	0	0	0	0	1	0	1	1	0	0	0	0	1	2	0	1	0	0	0	0	0
313396	k _ B a c t e r i a ;p _ F i r m i c u t e s ;c _ C l o s t r i d i a ;o _ C l o s t r i d i a l e s ;f _ L a c h n o s p i r a c e a e	0	0	0	0	1	0	0	0	0	0	0	0	0	0	0	0	0	0	0	0	0	0	0	0	0	0	1	0	0	0	0	0	0	0	0	0	0	0	0	0	0	0	0	0	0	0	0	0
199245	k _ B a c t e r i a ;p _ F i r m i c u t e s ;c _ C l o s t r i d i a ;o _ C l o s t r i d i a l e s ;f _ L a c h n o s p i r a c e a e ;g _ ;s _	0	0	0	0	0	0	0	0	0	0	0	0	0	0	0	0	0	0	0	0	0	0	0	0	0	0	0	0	0	0	0	0	0	1	0	0	0	0	0	0	0	0	1	0	1	0	0	0
199716	k _ B a c t e r i a ;p _ B a c t e r o i d e t e s ;c _ B a c t e r o i d i a ;o _ B a c t e r o i d a l e s ;f _ B a c t e r o i d a c e a e ;g _ B a c t e r o i d e s ;s _	0	0	1	1	1	1	0	2	0	2	1	23	2	0	0	1	3	0	1	1	0	0	0	3	1	0	0	1	0	1	0	0	9	12	0	3	34	0	2	1	0	1	1	9	0	0	1	0
312070	k _ B a c t e r i a ;p _ F i r m i c u t e s ;c _ C l o s t r i d i a ;o _ C l o s t r i d i a l e s ;f _ C l o s t r i d i a c e a e ;g _ S M B 5 3 ;s _	1	0	0	0	1	4	1	0	0	0	0	0	0	0	1	0	0	0	0	0	0	0	1	0	0	0	0	0	9	0	23	0	0	0	0	0	1	1	0	0	0	4	0	0	0	0	1	0
190679	k _ B a c t e r i a ;p _ F i r m i c u t e s ;c _ C l o s t r i d i a ;o _ C l o s t r i d i a l e s ;f _ L a c h n o s p i r a c e a e ;g _ C o p r o c o c c u s ;s _ e u t a c t u s	0	199	2	149	40	0	0	71	8	5	1	0	9	8	0	1	0	0	0	0	3	4	0	0	0	36	2	4	0	172	33	154	470	150	1	0	0	1	3	4	31	1	57	0	362	1	6	196
190675	k _ B a c t e r i a ;p _ F i r m i c u t e s ;c _ C l o s t r i d i a ;o _ C l o s t r i d i a l e s ;f _ R u m i n o c o c c a c e a e ;g _ F a e c a l i b a c t e r i u m ;s _ p r a u s n i t z i i	0	1	0	0	0	0	0	0	0	0	0	0	0	0	0	0	0	1	0	0	1	0	0	0	0	0	0	0	0	0	0	0	0	0	0	0	0	0	0	0	0	0	0	0	1	0	0	0
332185	k _ B a c t e r i a ;p _ F i r m i c u t e s ;c _ C l o s t r i d i a ;o _ C l o s t r i d i a l e s ;f _ L a c h n o s p i r a c e a e ;g _ ;s _	2	13	11	0	0	2	0	5	2	0	3	21	4	23	2	0	0	0	0	0	10	6	7	11	4	9	32	2	0	12	0	3	9	26	8	3	11	4	4	7	6	1	5	0	1	1	0	7
4443846	k _ B a c t e r i a ;p _ F i r m i c u t e s ;c _ C l o s t r i d i a ;o _ C l o s t r i d i a l e s ;f _ L a c h n o s p i r a c e a e ;g _ [ R u m i n o c o c c u s ] ;s _	0	0	0	0	0	0	0	0	0	0	0	0	0	0	0	0	0	0	0	0	0	0	0	0	0	0	0	0	0	0	0	0	0	0	0	2	0	0	0	0	0	0	0	1	0	0	0	0
176833	k _ B a c t e r i a ;p _ F i r m i c u t e s ;c _ C l o s t r i d i a ;o _ C l o s t r i d i a l e s ;f _ L a c h n o s p i r a c e a e ;g _ ;s _	0	0	0	0	0	0	0	0	0	0	0	0	0	0	0	0	0	0	0	0	0	1	0	0	0	0	0	0	0	0	0	0	0	0	0	0	0	0	0	0	0	0	0	0	0	0	0	1
3325758	k _ B a c t e r i a ;p _ B a c t e r o i d e t e s ;c _ B a c t e r o i d i a ;o _ B a c t e r o i d a l e s ;f _ B a c t e r o i d a c e a e ;g _ B a c t e r o i d e s ;s _	0	0	0	0	48	11	0	0	1	144	7	0	10	0	0	0	0	475	159	0	0	0	0	0	0	2	11	0	0	27	1	0	0	150	15	1	423	36	0	0	73	0	17	19	11	5	0	14
526902	k _ B a c t e r i a ;p _ F i r m i c u t e s ;c _ C l o s t r i d i a ;o _ C l o s t r i d i a l e s ;f _ L a c h n o s p i r a c e a e	0	0	0	0	0	0	0	0	0	0	2	0	0	0	0	1	0	0	0	0	0	1	0	0	0	0	0	0	0	0	0	0	0	0	0	0	0	0	0	1	1	0	0	0	0	0	0	0
180083	k _ B a c t e r i a ;p _ F i r m i c u t e s ;c _ C l o s t r i d i a ;o _ C l o s t r i d i a l e s ;f _ L a c h n o s p i r a c e a e ;g _ [ R u m i n o c o c c u s ] ;s _	233	91	50	0	81	13	321	31	130	39	27	26	71	36	87	35	57	96	30	8	12	31	7	99	254	68	31	153	8	104	65	40	68	8	51	52	27	705	3	151	87	13	74	49	152	28	9	8
1110378	k _ B a c t e r i a ;p _ F i r m i c u t e s ;c _ C l o s t r i d i a ;o _ C l o s t r i d i a l e s ;f _ R u m i n o c o c c a c e a e ;g _ O s c i l l o s p i r a	0	0	0	0	0	0	0	0	0	1	1	0	0	0	0	0	0	0	0	0	0	0	0	0	0	0	0	0	0	0	0	0	0	0	0	0	0	0	0	0	0	0	0	0	0	0	0	0
3744858	k _ B a c t e r i a ;p _ F i r m i c u t e s ;c _ C l o s t r i d i a ;o _ C l o s t r i d i a l e s ;f _ R u m i n o c o c c a c e a e ;g _ F a e c a l i b a c t e r i u m ;s _	4	4	1	0	0	0	4	0	0	0	0	1	0	0	0	10	0	0	0	0	0	0	39	0	0	0	0	3	0	0	0	0	0	2	0	1	0	2	0	0	12	1	1	0	0	0	0	1
549635	k _ B a c t e r i a ;p _ F i r m i c u t e s ;c _ C l o s t r i d i a ;o _ C l o s t r i d i a l e s ;f _ L a c h n o s p i r a c e a e ;g _ B l a u t i a ;s _	0	2	0	1	1	2	3	0	1	2	4	0	4	0	0	29	0	1	0	0	1	0	1	6	8	4	10	5	7	4	2	0	7	2	1	4	3	5	4	1	14	10	5	54	1	1	1	1
363264	k _ B a c t e r i a ;p _ F i r m i c u t e s ;c _ C l o s t r i d i a ;o _ C l o s t r i d i a l e s ;f _ L a c h n o s p i r a c e a e ;g _ ;s _	3	1	17	2	7	4	7	2	0	1	3	3	4	6	1	14	3	2	0	0	4	0	3	1	6	7	0	4	1	9	7	2	9	0	6	5	1	58	1	6	23	0	2	0	1	2	0	9
296470	k _ B a c t e r i a ;p _ B a c t e r o i d e t e s ;c _ B a c t e r o i d i a ;o _ B a c t e r o i d a l e s ;f _ B a c t e r o i d a c e a e ;g _ B a c t e r o i d e s	1	0	4	0	6	9	0	0	0	17	1	8	0	0	0	0	0	0	5	0	0	0	0	1	3	0	0	1	0	0	0	0	1	4	0	2	23	0	0	0	0	9	1	0	0	0	0	0
183496	k _ B a c t e r i a ;p _ B a c t e r o i d e t e s ;c _ B a c t e r o i d i a ;o _ B a c t e r o i d a l e s ;f _ B a c t e r o i d a c e a e ;g _ B a c t e r o i d e s ;s _	0	1	2	14	4	3	4	30	0	19	5	16	1	0	0	4	19	31	9	9	5	0	0	24	6	1	3	16	0	4	0	0	25	8	2	5	27	7	5	0	9	3	4	15	0	0	1	0
245625	k _ B a c t e r i a ;p _ F i r m i c u t e s ;c _ C l o s t r i d i a ;o _ C l o s t r i d i a l e s ;f _ L a c h n o s p i r a c e a e ;g _ R o s e b u r i a	6	8	16	2	6	4	15	1	9	3	6	0	2	21	9	37	0	2	1	0	39	27	2	5	70	23	54	48	1	26	16	33	60	61	43	21	1	36	4	27	52	2	22	2	6	2	0	16
4397579	k _ B a c t e r i a ;p _ P r o t e o b a c t e r i a ;c _ G a m m a p r o t e o b a c t e r i a ;o _ P a s t e u r e l l a l e s ;f _ P a s t e u r e l l a c e a e ;g _ H a e m o p h i l u s ;s _ p a r a i n f l u e n z a e	0	0	0	0	0	0	0	0	0	0	0	0	0	0	0	0	0	0	0	0	0	0	0	0	0	1	0	0	0	0	0	0	1	0	0	0	0	0	0	0	0	0	0	0	0	0	0	0
217109	k _ B a c t e r i a ;p _ F i r m i c u t e s ;c _ C l o s t r i d i a ;o _ C l o s t r i d i a l e s ;f _ C h r i s t e n s e n e l l a c e a e ;g _ ;s _	0	0	1	0	0	3	0	0	0	0	0	0	0	0	0	6	0	0	0	0	2	0	0	0	0	5	1	5	0	8	1	0	0	9	0	12	23	22	2	0	4	33	0	0	1	0	1	0
195941	k _ B a c t e r i a ;p _ F i r m i c u t e s ;c _ C l o s t r i d i a ;o _ C l o s t r i d i a l e s ;f _ L a c h n o s p i r a c e a e	0	0	0	0	0	0	0	0	0	0	0	0	0	0	0	0	0	0	0	0	0	0	0	0	0	0	0	0	0	0	0	0	0	0	1	0	0	2	0	0	0	0	0	0	0	0	0	0
195947	k _ B a c t e r i a ;p _ F i r m i c u t e s ;c _ C l o s t r i d i a ;o _ C l o s t r i d i a l e s ;f _ R u m i n o c o c c a c e a e	0	0	1	0	0	0	1	0	0	1	0	1	0	0	0	11	0	0	0	0	0	5	0	1	3	0	0	4	0	3	0	0	3	20	0	0	0	0	0	0	0	0	7	0	0	0	0	1
4416763	k _ B a c t e r i a ;p _ F i r m i c u t e s ;c _ B a c i l l i ;o _ L a c t o b a c i l l a l e s ;f _ S t r e p t o c o c c a c e a e ;g _ S t r e p t o c o c c u s ;s _ a n g i n o s u s	0	0	0	0	0	6	0	0	0	1	0	0	0	0	0	0	0	0	0	0	0	0	0	0	0	0	0	0	4	0	0	0	0	0	0	0	0	0	0	0	0	0	0	0	0	0	0	0
370357	k _ B a c t e r i a ;p _ F i r m i c u t e s ;c _ C l o s t r i d i a ;o _ C l o s t r i d i a l e s ;f _ L a c h n o s p i r a c e a e ;g _ R o s e b u r i a ;s _	0	0	0	0	0	0	2	0	8	0	0	0	0	1	0	0	0	1	0	0	0	4	0	1	3	3	2	2	0	0	0	0	1	0	0	2	0	9	1	0	1	0	1	0	1	0	0	0
503315	k _ B a c t e r i a ;p _ F i r m i c u t e s ;c _ C l o s t r i d i a ;o _ C l o s t r i d i a l e s ;f _ [ T i s s i e r e l l a c e a e ] ;g _ F i n e g o l d i a ;s _	0	1	0	0	0	0	0	14	0	1	0	0	0	0	0	0	0	0	0	0	0	0	0	0	0	0	2	0	1	0	0	0	0	0	0	0	2	0	0	0	0	0	0	0	0	0	0	0
529905	k _ B a c t e r i a ;p _ F i r m i c u t e s ;c _ C l o s t r i d i a ;o _ C l o s t r i d i a l e s ;f _ L a c h n o s p i r a c e a e ;g _ R o s e b u r i a	0	0	0	0	1	0	3	0	1	2	0	0	1	1	0	0	0	0	0	0	0	1	0	0	2	0	0	3	0	0	1	0	2	0	0	0	0	5	0	0	0	0	0	0	1	2	0	0
749837	k _ B a c t e r i a ;p _ F i r m i c u t e s ;c _ C l o s t r i d i a ;o _ C l o s t r i d i a l e s ;f _ L a c h n o s p i r a c e a e ;g _ O r i b a c t e r i u m ;s _	0	0	0	0	0	0	0	0	0	0	0	0	0	0	0	0	0	0	0	0	0	0	1	0	0	0	0	0	0	0	0	0	2	0	0	0	0	0	0	0	0	0	0	0	0	0	0	0
178799	k _ B a c t e r i a ;p _ F i r m i c u t e s ;c _ C l o s t r i d i a ;o _ C l o s t r i d i a l e s ;f _ R u m i n o c o c c a c e a e	0	0	0	0	0	0	0	0	0	0	0	0	0	0	0	0	0	0	0	0	0	0	4	0	0	0	0	0	0	0	0	0	0	0	0	0	0	0	0	0	1	0	0	0	0	0	0	0
174473	k _ B a c t e r i a ;p _ F i r m i c u t e s ;c _ C l o s t r i d i a ;o _ C l o s t r i d i a l e s ;f _ L a c h n o s p i r a c e a e ;g _ B l a u t i a ;s _	0	0	1	0	2	9	0	1	0	6	5	0	3	0	0	3	0	0	0	0	0	0	4	8	3	2	2	1	9	3	0	0	0	1	3	3	0	1	2	1	1	2	1	2	4	0	1	2
326662	k _ B a c t e r i a ;p _ B a c t e r o i d e t e s ;c _ B a c t e r o i d i a ;o _ B a c t e r o i d a l e s ;f _ B a c t e r o i d a c e a e ;g _ B a c t e r o i d e s ;s _	0	0	0	0	0	0	0	0	0	0	0	24	0	0	0	0	0	0	0	0	0	0	150	0	0	0	0	16	0	0	0	0	0	0	0	0	0	0	0	0	0	0	0	0	1	0	0	0
193467	k _ B a c t e r i a ;p _ F i r m i c u t e s ;c _ C l o s t r i d i a ;o _ C l o s t r i d i a l e s ;f _ L a c h n o s p i r a c e a e ;g _ B l a u t i a ;s _	0	0	0	0	0	0	0	0	0	1	0	0	1	0	0	0	0	0	0	0	0	0	0	0	1	0	0	1	0	0	0	0	1	0	0	0	0	0	0	0	0	0	0	0	0	0	0	0
189797	k _ B a c t e r i a ;p _ F i r m i c u t e s ;c _ C l o s t r i d i a ;o _ C l o s t r i d i a l e s ;f _ L a c h n o s p i r a c e a e ;g _ C o p r o c o c c u s ;s _	1	6	1	0	0	2	16	0	1	1	7	0	5	0	1	1	1	0	0	0	0	2	1	2	1	2	17	2	1	18	4	1	5	0	2	1	3	5	0	0	2	4	0	0	0	0	4	0
1820513	k _ B a c t e r i a ;p _ P r o t e o b a c t e r i a ;c _ B e t a p r o t e o b a c t e r i a ;o _ B u r k h o l d e r i a l e s ;f _ A l c a l i g e n a c e a e ;g _ S u t t e r e l l a ;s _	43	24	13	0	0	0	197	0	224	18	0	0	0	56	11	0	0	0	16	0	0	1	0	0	36	54	449	0	0	179	0	6	0	172	0	0	1118	25	0	72	115	0	0	0	0	20	0	0
273232	k _ B a c t e r i a ;p _ V e r r u c o m i c r o b i a ;c _ V e r r u c o m i c r o b i a e ;o _ V e r r u c o m i c r o b i a l e s ;f _ V e r r u c o m i c r o b i a c e a e ;g _ A k k e r m a n s i a ;s _ m u c i n i p h i l a	3	0	0	0	0	18	0	0	0	0	0	0	0	1	0	0	0	0	0	0	0	0	1	19	0	0	0	0	0	0	0	0	1	0	0	5	8	0	2	0	1	0	0	0	0	0	0	0
214450	k _ B a c t e r i a ;p _ F i r m i c u t e s ;c _ C l o s t r i d i a ;o _ C l o s t r i d i a l e s ;f _ ;g _ ;s _	0	0	0	0	0	0	0	0	0	0	0	0	0	0	0	0	0	0	0	0	0	0	0	0	0	0	0	0	0	0	2	0	0	0	0	0	0	0	0	0	0	0	0	0	0	0	0	0
3667183	k _ B a c t e r i a ;p _ B a c t e r o i d e t e s ;c _ B a c t e r o i d i a ;o _ B a c t e r o i d a l e s ;f _ B a c t e r o i d a c e a e ;g _ B a c t e r o i d e s ;s _	0	0	0	1	0	0	0	1	0	0	0	3	0	0	0	1	2	0	0	0	0	0	0	4	0	0	0	0	0	0	0	0	0	0	0	0	2	1	0	0	0	1	0	1	0	0	0	0
181234	k _ B a c t e r i a ;p _ F i r m i c u t e s ;c _ C l o s t r i d i a ;o _ C l o s t r i d i a l e s ;f _ R u m i n o c o c c a c e a e ;g _ ;s _	0	1	1	0	0	0	0	0	0	0	0	0	0	0	0	0	0	0	0	0	2	0	0	0	0	0	0	0	0	0	0	1	0	0	0	1	2	0	0	0	0	0	0	0	0	0	0	0
181236	k _ B a c t e r i a ;p _ F i r m i c u t e s ;c _ C l o s t r i d i a ;o _ C l o s t r i d i a l e s ;f _ L a c h n o s p i r a c e a e ;g _ R o s e b u r i a	0	0	0	0	0	0	1	0	1	0	0	0	0	0	0	0	0	0	0	0	0	0	0	0	0	0	0	0	0	0	0	0	0	0	0	0	0	0	0	1	0	0	0	0	0	0	0	0
215855	k _ B a c t e r i a ;p _ F i r m i c u t e s ;c _ C l o s t r i d i a ;o _ C l o s t r i d i a l e s ;f _ R u m i n o c o c c a c e a e	0	0	1	0	0	0	1	0	0	0	2	0	0	0	0	0	0	0	0	0	1	0	1	1	1	3	0	2	0	0	0	0	1	3	0	2	1	1	0	0	0	1	0	0	0	0	1	1
553611	k _ B a c t e r i a ;p _ A c t i n o b a c t e r i a ;c _ A c t i n o b a c t e r i a ;o _ B i f i d o b a c t e r i a l e s ;f _ B i f i d o b a c t e r i a c e a e ;g _ B i f i d o b a c t e r i u m ;s _	0	0	0	0	0	0	0	0	0	0	0	0	0	0	0	0	0	0	0	0	0	0	0	0	0	0	0	0	1	0	1	0	0	0	0	0	0	0	0	0	0	0	0	0	0	0	0	0
634449	k _ B a c t e r i a ;p _ F i r m i c u t e s ;c _ C l o s t r i d i a ;o _ C l o s t r i d i a l e s ;f _ L a c h n o s p i r a c e a e ;g _ ;s _	2	0	0	0	0	1	0	0	0	0	2	0	0	0	0	0	0	0	0	0	0	1	0	0	1	0	1	0	0	0	0	0	0	0	0	0	0	0	1	1	0	0	0	0	0	0	0	0
1066814	k _ B a c t e r i a ;p _ B a c t e r o i d e t e s ;c _ B a c t e r o i d i a ;o _ B a c t e r o i d a l e s ;f _ P r e v o t e l l a c e a e ;g _ P r e v o t e l l a ;s _	0	0	0	0	0	0	0	0	0	0	0	0	0	0	0	0	0	0	0	0	0	0	0	0	0	0	0	0	0	0	0	0	0	8	0	0	0	0	0	0	0	0	0	0	0	0	0	0
348027	k _ B a c t e r i a ;p _ B a c t e r o i d e t e s ;c _ B a c t e r o i d i a ;o _ B a c t e r o i d a l e s ;f _ B a c t e r o i d a c e a e ;g _ B a c t e r o i d e s ;s _ u n i f o r m i s	0	2	5	3	9	21	4	1	2	60	1	37	0	1	0	7	12	0	11	4	1	0	0	26	12	2	1	1	0	0	0	0	11	33	1	0	37	8	9	4	3	65	10	1	6	0	3	1
2820255	k _ B a c t e r i a ;p _ F i r m i c u t e s ;c _ C l o s t r i d i a ;o _ C l o s t r i d i a l e s ;f _ L a c h n o s p i r a c e a e ;g _ ;s _	0	0	0	0	0	3	0	0	0	0	0	0	0	0	0	2	0	0	0	0	0	0	0	0	0	1	0	0	0	0	0	0	0	0	0	2	0	0	0	0	0	0	0	0	0	0	0	0
189651	k _ B a c t e r i a ;p _ F i r m i c u t e s ;c _ C l o s t r i d i a ;o _ C l o s t r i d i a l e s ;f _ L a c h n o s p i r a c e a e ;g _ [ R u m i n o c o c c u s ] ;s _	0	0	0	0	0	1	0	0	0	0	1	0	0	0	0	0	0	0	0	0	0	0	0	0	0	0	0	0	0	0	0	0	0	0	0	0	0	0	0	0	0	0	0	0	0	0	0	0
4346374	k _ B a c t e r i a ;p _ B a c t e r o i d e t e s ;c _ B a c t e r o i d i a ;o _ B a c t e r o i d a l e s ;f _ B a c t e r o i d a c e a e ;g _ B a c t e r o i d e s ;s _ u n i f o r m i s	0	2	0	0	0	1	1	1	0	2	1	0	0	0	0	0	1	0	0	0	0	0	0	2	0	0	1	2	0	0	0	0	0	0	0	0	0	3	0	0	0	8	1	0	0	0	1	0
522595	k _ B a c t e r i a ;p _ B a c t e r o i d e t e s ;c _ B a c t e r o i d i a ;o _ B a c t e r o i d a l e s ;f _ B a c t e r o i d a c e a e ;g _ B a c t e r o i d e s ;s _ c o p r o p h i l u s	0	0	0	0	0	0	0	2	5014	0	0	1	0	0	0	0	0	0	0	0	0	0	0	0	3710	0	0	0	0	0	5	0	0	0	0	0	0	0	0	1	0	0	0	0	0	0	0	0
297057	k _ B a c t e r i a ;p _ B a c t e r o i d e t e s ;c _ B a c t e r o i d i a ;o _ B a c t e r o i d a l e s ;f _ B a c t e r o i d a c e a e ;g _ B a c t e r o i d e s ;s _	19	0	38	43	8	33	8	32	1	19	0	44	0	0	3	0	7	428	293	8	2	2	0	123	10	4	4	4	2	1	3	1	0	47	3	1	7	0	9	3	2	65	5	9	2	3	0	1
292575	k _ B a c t e r i a ;p _ F i r m i c u t e s ;c _ C l o s t r i d i a ;o _ C l o s t r i d i a l e s ;f _ R u m i n o c o c c a c e a e ;g _ R u m i n o c o c c u s ;s _	0	0	0	0	0	0	0	0	0	0	0	0	0	0	0	0	0	0	0	0	0	0	0	0	0	0	0	0	0	3	0	0	0	0	0	0	0	0	0	0	2	0	0	0	0	0	0	0
547906	k _ B a c t e r i a ;p _ F i r m i c u t e s ;c _ C l o s t r i d i a ;o _ C l o s t r i d i a l e s	1	0	0	0	0	0	0	0	0	0	0	0	0	0	0	0	0	0	0	0	0	0	0	0	0	0	0	0	0	0	0	0	0	0	0	0	0	0	0	0	0	0	0	0	0	0	0	0
113003	k _ B a c t e r i a ;p _ F i r m i c u t e s ;c _ C l o s t r i d i a ;o _ C l o s t r i d i a l e s ;f _ R u m i n o c o c c a c e a e ;g _ R u m i n o c o c c u s ;s _	0	0	0	0	0	17	2	0	0	1	1	0	0	0	1	0	0	0	0	0	1	0	1	0	0	1	0	0	0	1	0	1	0	1	0	3	5	1	0	0	1	8	0	0	0	0	0	0
337167	k _ B a c t e r i a ;p _ F i r m i c u t e s ;c _ C l o s t r i d i a ;o _ C l o s t r i d i a l e s ;f _ R u m i n o c o c c a c e a e ;g _ ;s _	0	2	0	0	0	0	12	0	0	0	1	0	0	0	1	0	0	0	0	0	3	1	0	0	0	0	0	0	0	0	0	0	0	2	0	2	2	0	0	0	0	0	0	0	0	0	0	0
1109860	k _ B a c t e r i a ;p _ F i r m i c u t e s ;c _ C l o s t r i d i a ;o _ C l o s t r i d i a l e s ;f _ L a c h n o s p i r a c e a e ;g _ D o r e a	0	0	0	0	0	0	0	0	0	0	0	0	0	0	0	0	0	0	0	0	0	0	0	0	1	0	1	0	0	0	0	0	0	0	0	0	1	1	0	1	0	0	0	0	0	0	0	0
4302724	k _ B a c t e r i a ;p _ F i r m i c u t e s ;c _ C l o s t r i d i a ;o _ C l o s t r i d i a l e s ;f _ L a c h n o s p i r a c e a e ;g _ C o p r o c o c c u s ;s _	0	0	1	0	0	0	0	0	0	0	1	0	0	0	0	0	0	0	0	0	0	0	0	1	0	0	0	0	0	0	0	0	0	0	0	0	0	0	0	0	0	0	1	0	0	0	0	1
343313	k _ B a c t e r i a ;p _ F i r m i c u t e s ;c _ C l o s t r i d i a ;o _ C l o s t r i d i a l e s ;f _ R u m i n o c o c c a c e a e ;g _ R u m i n o c o c c u s ;s _ b r o m i i	0	1	0	0	0	21	0	0	1	0	4	0	0	1	0	7	0	0	0	0	0	0	2	0	0	4	1	0	0	0	0	0	0	6	0	3	13	0	0	1	8	98	2	0	1	0	0	0
346793	k _ B a c t e r i a ;p _ F i r m i c u t e s ;c _ C l o s t r i d i a ;o _ C l o s t r i d i a l e s ;f _ V e i l l o n e l l a c e a e ;g _ P h a s c o l a r c t o b a c t e r i u m ;s _	0	306	0	30	0	0	0	0	0	0	6	0	3	0	0	0	0	0	0	0	0	6	10	0	0	33	249	0	0	0	499	0	0	0	0	0	0	48	0	6	0	0	0	0	351	0	0	0
256232	k _ B a c t e r i a ;p _ F i r m i c u t e s ;c _ C l o s t r i d i a ;o _ C l o s t r i d i a l e s ;f _ C l o s t r i d i a c e a e ;g _ ;s _	0	0	0	0	0	0	1	0	0	0	0	0	0	0	0	0	0	0	0	0	0	0	3	0	3	1	0	1	0	0	0	2	2	0	0	0	0	0	0	1	0	5	0	0	0	0	0	0
2740201	k _ B a c t e r i a ;p _ F i r m i c u t e s ;c _ C l o s t r i d i a ;o _ C l o s t r i d i a l e s ;f _ L a c h n o s p i r a c e a e ;g _ ;s _	0	0	0	0	0	0	0	0	0	0	0	0	0	0	0	0	0	0	0	0	0	0	0	1	0	0	0	0	0	0	0	0	0	0	0	0	0	0	0	0	0	0	0	0	0	0	0	0
99242	k _ B a c t e r i a ;p _ F i r m i c u t e s ;c _ C l o s t r i d i a ;o _ C l o s t r i d i a l e s ;f _ R u m i n o c o c c a c e a e ;g _ O s c i l l o s p i r a ;s _	0	0	0	0	0	0	0	0	2	0	0	0	0	0	1	0	0	0	0	0	0	0	0	0	0	0	0	0	0	0	0	0	0	0	0	0	0	0	0	0	0	4	0	0	0	0	0	0
185428	k _ B a c t e r i a ;p _ F i r m i c u t e s ;c _ C l o s t r i d i a ;o _ C l o s t r i d i a l e s ;f _ L a c h n o s p i r a c e a e	0	0	0	0	0	1	0	0	2	0	0	0	1	0	0	1	0	1	0	0	0	2	2	2	1	4	2	3	2	1	2	1	1	0	1	1	2	3	1	0	3	4	0	0	0	0	0	1
185420	k _ B a c t e r i a ;p _ B a c t e r o i d e t e s ;c _ B a c t e r o i d i a ;o _ B a c t e r o i d a l e s ;f _ R i k e n e l l a c e a e ;g _ ;s _	4	7	11	2	6	3	1	3	0	7	1	17	0	1	0	3	14	0	1	6	11	1	18	3	0	3	0	3	0	3	0	2	1	10	0	3	9	35	4	6	3	5	0	1	1	0	3	0
514242	k _ B a c t e r i a ;p _ F i r m i c u t e s ;c _ C l o s t r i d i a ;o _ C l o s t r i d i a l e s ;f _ C l o s t r i d i a c e a e	0	0	0	0	0	0	0	0	0	0	0	0	0	0	0	0	0	0	0	0	0	0	0	0	0	0	0	0	0	0	0	8	0	0	0	0	0	0	0	0	0	0	0	0	0	0	0	0
514241	k _ B a c t e r i a ;p _ F i r m i c u t e s ;c _ C l o s t r i d i a ;o _ C l o s t r i d i a l e s ;f _ L a c h n o s p i r a c e a e ;g _ C o p r o c o c c u s ;s _	0	0	0	0	0	0	0	0	0	0	0	0	0	0	0	0	1	0	0	0	0	0	23	0	0	0	0	0	0	0	0	0	0	0	0	0	0	1	0	0	0	0	0	0	0	0	0	0
173876	k _ B a c t e r i a ;p _ F i r m i c u t e s ;c _ C l o s t r i d i a ;o _ C l o s t r i d i a l e s ;f _ ;g _ ;s _	3	0	0	0	0	0	1	0	1	0	0	0	0	1	0	3	0	0	0	0	0	0	1	0	0	2	0	9	0	0	3	1	0	16	0	0	0	0	4	1	1	0	0	0	0	0	0	0
329668	k _ B a c t e r i a ;p _ F i r m i c u t e s ;c _ C l o s t r i d i a ;o _ C l o s t r i d i a l e s ;f _ R u m i n o c o c c a c e a e ;g _ ;s _	5	2	0	0	0	3	2	0	25	0	6	0	11	3	3	0	2	0	0	0	4	12	7	1	20	7	15	9	8	5	13	6	4	10	1	3	4	23	2	0	4	0	7	2	0	3	3	8
3487876	k _ B a c t e r i a ;p _ F i r m i c u t e s ;c _ C l o s t r i d i a ;o _ C l o s t r i d i a l e s ;f _ L a c h n o s p i r a c e a e ;g _ D o r e a ;s _	1	1	1	0	1	1	1	1	0	1	2	0	3	0	0	0	1	0	0	1	0	0	0	2	2	2	1	2	0	0	0	1	1	2	0	2	0	4	0	1	3	2	1	0	1	0	0	0
323903	k _ B a c t e r i a ;p _ F i r m i c u t e s ;c _ C l o s t r i d i a ;o _ C l o s t r i d i a l e s ;f _ R u m i n o c o c c a c e a e ;g _ O s c i l l o s p i r a ;s _	0	0	0	0	0	0	0	0	0	0	0	0	0	0	0	0	0	0	0	0	0	0	0	0	0	0	0	0	0	0	0	0	0	0	0	0	0	0	0	0	0	1	0	0	0	0	0	0
310979	k _ B a c t e r i a ;p _ F i r m i c u t e s ;c _ C l o s t r i d i a ;o _ C l o s t r i d i a l e s	2	0	0	0	1	0	2	0	0	0	0	0	0	2	1	0	0	0	0	0	0	3	3	0	0	1	7	1	0	3	4	0	0	4	3	2	1	4	3	0	5	2	0	0	0	0	0	6
295100	k _ B a c t e r i a ;p _ F i r m i c u t e s ;c _ C l o s t r i d i a ;o _ C l o s t r i d i a l e s ;f _ C h r i s t e n s e n e l l a c e a e ;g _ ;s _	0	0	0	0	0	0	0	0	0	0	0	0	0	0	0	0	0	0	0	0	0	0	2	0	0	0	0	0	0	0	0	0	0	0	0	0	0	0	0	0	0	0	0	0	0	0	0	0
194562	k _ B a c t e r i a ;p _ F i r m i c u t e s ;c _ C l o s t r i d i a ;o _ C l o s t r i d i a l e s ;f _ R u m i n o c o c c a c e a e ;g _ ;s _	0	0	0	0	0	0	0	0	0	0	0	0	0	0	0	0	0	0	0	0	1	0	0	0	1	0	0	0	1	0	0	0	0	0	0	11	0	0	0	0	0	0	0	0	0	0	0	1
509433	k _ B a c t e r i a ;p _ F i r m i c u t e s ;c _ C l o s t r i d i a ;o _ C l o s t r i d i a l e s ;f _ R u m i n o c o c c a c e a e ;g _ ;s _	0	0	0	0	0	0	0	0	0	0	0	0	0	0	0	0	0	0	0	0	0	0	0	0	0	0	0	0	0	0	0	0	0	0	0	0	0	0	0	0	2	0	0	0	0	0	0	0
314582	k _ B a c t e r i a ;p _ F i r m i c u t e s ;c _ C l o s t r i d i a ;o _ C l o s t r i d i a l e s ;f _ R u m i n o c o c c a c e a e ;g _ O s c i l l o s p i r a ;s _	40	46	29	1	10	0	14	7	35	1	2	10	2	29	6	21	33	0	0	0	46	22	326	127	19	83	130	82	0	154	0	121	127	360	84	62	675	172	9	270	414	162	46	0	41	9	0	124
2201955	k _ B a c t e r i a ;p _ F i r m i c u t e s ;c _ C l o s t r i d i a ;o _ C l o s t r i d i a l e s ;f _ [ M o g i b a c t e r i a c e a e ] ;g _ ;s _	198	96	45	0	13	0	67	0	3	2	4	4	0	2	60	26	3	0	1	0	10	13	32	12	0	62	10	40	0	123	1	21	36	23	13	66	59	60	14	38	22	38	0	2	4	4	0	10
561171	k _ B a c t e r i a ;p _ F i r m i c u t e s ;c _ C l o s t r i d i a ;o _ C l o s t r i d i a l e s ;f _ L a c h n o s p i r a c e a e ;g _ [ R u m i n o c o c c u s ] ;s _	465	705	797	156	724	354	803	423	122	567	435	380	1368	276	190	1921	1615	597	101	241	297	64	111	595	615	307	265	756	220	1447	521	240	827	297	629	750	229	3170	72	999	1640	226	298	410	930	149	86	200
4329571	k _ B a c t e r i a ;p _ B a c t e r o i d e t e s ;c _ B a c t e r o i d i a ;o _ B a c t e r o i d a l e s ;f _ P o r p h y r o m o n a d a c e a e ;g _ P a r a b a c t e r o i d e s ;s _ d i s t a s o n i s	0	0	0	0	1	0	11	1	0	16	0	0	0	0	0	9	0	0	0	0	3	1	22	12	1	0	0	5	79	3	1	0	0	2	0	0	21	9	1	0	1	1	0	6	0	1	0	1
198450	k _ B a c t e r i a ;p _ F i r m i c u t e s ;c _ C l o s t r i d i a ;o _ C l o s t r i d i a l e s ;f _ L a c h n o s p i r a c e a e ;g _ B l a u t i a ;s _	48	27	19	4	9	16	46	5	105	74	166	4	14	27	30	24	7	7	1	1	0	148	26	54	255	66	108	94	0	38	12	92	65	15	32	56	65	55	13	20	37	21	200	24	13	26	5	42
195177	k _ B a c t e r i a ;p _ F i r m i c u t e s ;c _ C l o s t r i d i a ;o _ C l o s t r i d i a l e s	1	0	0	0	0	0	0	0	0	0	0	0	0	0	0	0	0	0	0	0	0	0	0	0	0	0	0	1	0	0	0	0	0	0	0	0	0	0	0	0	0	0	0	0	0	0	0	0
195175	k _ B a c t e r i a ;p _ F i r m i c u t e s ;c _ C l o s t r i d i a ;o _ C l o s t r i d i a l e s ;f _ L a c h n o s p i r a c e a e ;g _ ;s _	1	1	0	0	0	0	1	0	1	0	1	0	0	0	0	0	0	0	0	0	0	0	0	1	3	0	0	0	1	3	0	0	2	1	0	5	0	1	1	0	1	0	1	0	1	1	0	3
168289	k _ B a c t e r i a ;p _ F i r m i c u t e s ;c _ C l o s t r i d i a ;o _ C l o s t r i d i a l e s	0	1	1	0	0	0	0	0	13	0	0	0	0	0	2	0	0	0	0	0	0	0	22	19	2	1	3	1	0	14	0	0	0	1	2	10	3	6	0	1	0	0	1	0	0	1	0	2
4348264	k _ B a c t e r i a ;p _ F i r m i c u t e s ;c _ C l o s t r i d i a ;o _ C l o s t r i d i a l e s ;f _ L a c h n o s p i r a c e a e	2	0	0	0	0	0	0	0	0	0	0	0	0	0	1	0	0	0	1	0	0	1	0	0	1	0	1	0	0	0	1	0	1	0	0	0	0	3	0	0	0	0	0	0	1	0	0	1
176332	k _ B a c t e r i a ;p _ F i r m i c u t e s ;c _ C l o s t r i d i a ;o _ C l o s t r i d i a l e s ;f _ L a c h n o s p i r a c e a e ;g _ ;s _	0	0	1	0	0	0	0	0	0	0	0	0	0	0	0	5	0	0	0	0	0	0	1	0	0	0	1	0	0	0	0	0	6	0	0	0	1	0	0	0	1	0	0	0	0	0	0	0
583656	k _ B a c t e r i a ;p _ B a c t e r o i d e t e s ;c _ B a c t e r o i d i a ;o _ B a c t e r o i d a l e s ;f _ B a c t e r o i d a c e a e ;g _ B a c t e r o i d e s ;s _	0	18	14	0	0	8	0	12	0	47	1	121	1	0	0	0	45	3	1	16	10	0	2	62	0	4	0	12	0	3	0	0	0	9	1	0	65	11	15	0	6	12	1	4	3	1	0	2
335449	k _ B a c t e r i a ;p _ F i r m i c u t e s ;c _ C l o s t r i d i a ;o _ C l o s t r i d i a l e s ;f _ L a c h n o s p i r a c e a e ;g _ D o r e a	0	0	0	0	0	0	0	0	0	0	1	0	0	0	0	0	0	0	0	0	0	0	0	0	0	0	0	0	0	0	0	0	0	0	0	0	0	0	0	0	0	0	0	0	0	0	0	0
426638	k _ B a c t e r i a ;p _ F i r m i c u t e s ;c _ C l o s t r i d i a ;o _ C l o s t r i d i a l e s ;f _ C l o s t r i d i a c e a e ;g _ S a r c i n a ;s _	0	0	0	0	0	0	0	0	0	2	0	0	0	0	0	0	0	0	0	0	8	0	6	0	0	0	0	0	0	0	0	0	0	0	0	0	0	0	0	0	0	0	0	0	0	0	0	0
399245	k _ B a c t e r i a ;p _ F i r m i c u t e s ;c _ C l o s t r i d i a ;o _ C l o s t r i d i a l e s ;f _ L a c h n o s p i r a c e a e ;g _ ;s _	0	0	0	0	0	0	0	0	0	0	0	0	1	0	0	1	0	0	0	0	0	0	0	0	0	0	0	0	0	0	0	0	0	0	0	0	0	0	0	0	0	0	0	0	0	0	0	0
4363552	k _ B a c t e r i a ;p _ F i r m i c u t e s ;c _ C l o s t r i d i a ;o _ C l o s t r i d i a l e s ;f _ L a c h n o s p i r a c e a e	0	0	0	0	0	0	0	0	0	0	0	0	0	0	0	0	0	0	0	0	0	0	0	0	0	0	1	0	0	0	0	0	0	0	0	0	0	0	0	1	1	0	0	0	0	0	0	0
183093	k _ B a c t e r i a ;p _ F i r m i c u t e s ;c _ C l o s t r i d i a ;o _ C l o s t r i d i a l e s ;f _ V e i l l o n e l l a c e a e ;g _ M e g a m o n a s ;s _	0	0	0	0	0	0	0	0	0	0	0	0	0	0	0	0	0	0	0	0	2	0	0	0	1	0	0	1	0	0	0	0	0	0	1	0	0	0	0	0	0	0	0	0	0	0	0	0
1108422	k _ B a c t e r i a ;p _ B a c t e r o i d e t e s ;c _ B a c t e r o i d i a ;o _ B a c t e r o i d a l e s ;f _ S 2 4 - 7 ;g _ ;s _	0	0	0	0	0	0	0	0	0	0	0	0	0	0	0	0	0	0	0	0	0	0	0	2	0	0	0	0	0	0	0	2	0	0	0	0	0	0	0	0	0	0	0	0	0	0	0	0
184175	k _ B a c t e r i a ;p _ F i r m i c u t e s ;c _ C l o s t r i d i a ;o _ C l o s t r i d i a l e s ;f _ L a c h n o s p i r a c e a e	1	1	0	0	0	4	2	0	0	4	14	0	2	1	0	2	1	0	0	0	0	2	5	3	1	1	1	3	2	7	0	5	1	0	3	2	4	17	0	2	2	7	2	0	0	0	1	2
184174	k _ B a c t e r i a ;p _ B a c t e r o i d e t e s ;c _ B a c t e r o i d i a ;o _ B a c t e r o i d a l e s ;f _ [ B a r n e s i e l l a c e a e ] ;g _ ;s _	1	0	0	0	0	16	0	0	4	8	0	0	0	0	2	11	4	0	0	0	0	0	13	43	3	0	2	62	0	1	2	0	0	60	0	3	19	16	1	0	14	23	0	0	0	0	0	5
1085832	k _ B a c t e r i a ;p _ F i r m i c u t e s ;c _ B a c i l l i ;o _ L a c t o b a c i l l a l e s ;f _ S t r e p t o c o c c a c e a e ;g _ S t r e p t o c o c c u s ;s _	0	1	0	0	0	21	4	0	0	6	4	0	5	0	0	3	0	0	0	0	0	2	0	0	1	0	2	0	2	1	0	0	8	0	0	0	0	0	0	0	0	0	0	0	0	0	0	1
24271	k _ B a c t e r i a ;p _ F i r m i c u t e s ;c _ B a c i l l i ;o _ L a c t o b a c i l l a l e s ;f _ L a c t o b a c i l l a c e a e ;g _ L a c t o b a c i l l u s ;s _ p a r a l i m e n t a r i u s	0	4	0	0	0	0	0	0	0	0	0	0	0	0	0	0	0	0	0	0	0	0	0	0	0	0	0	0	11	0	0	0	0	0	0	0	0	0	0	0	0	0	0	0	0	0	0	0
178965	k _ B a c t e r i a ;p _ F i r m i c u t e s ;c _ C l o s t r i d i a ;o _ C l o s t r i d i a l e s ;f _ R u m i n o c o c c a c e a e ;g _ O s c i l l o s p i r a ;s _	1	1	1	0	0	0	0	0	5	4	0	0	0	0	1	4	0	0	0	0	0	0	1	0	0	8	1	1	0	5	7	0	1	0	0	61	10	0	0	2	0	19	0	0	0	0	5	0
178961	k _ B a c t e r i a ;p _ F i r m i c u t e s ;c _ C l o s t r i d i a ;o _ C l o s t r i d i a l e s ;f _ L a c h n o s p i r a c e a e ;g _ C o p r o c o c c u s ;s _	0	1	1	0	0	0	0	0	0	0	0	0	0	0	0	0	0	0	0	0	0	0	0	0	0	0	0	0	1	0	0	0	0	0	0	0	0	0	0	0	2	0	0	0	0	0	0	0
199430	k _ B a c t e r i a ;p _ F i r m i c u t e s ;c _ C l o s t r i d i a ;o _ C l o s t r i d i a l e s ;f _ R u m i n o c o c c a c e a e ;g _ F a e c a l i b a c t e r i u m ;s _ p r a u s n i t z i i	4	67	1	1	2	2	12	6	53	13	82	0	3	8	0	17	2	1	0	0	9	4	39	4	2	24	9	10	313	4	65	9	6	6	4	34	3	99	4	46	42	9	21	2	12	2	8	41
193148	k _ B a c t e r i a ;p _ F i r m i c u t e s ;c _ C l o s t r i d i a ;o _ C l o s t r i d i a l e s ;f _ L a c h n o s p i r a c e a e ;g _ B l a u t i a ;s _	0	0	3	0	2	45	2	5	0	8	4	0	15	0	2	25	0	0	1	0	0	2	3	0	8	6	8	2	2	3	7	0	2	1	0	0	0	6	0	0	38	48	2	0	1	1	1	1
751643	k _ B a c t e r i a ;p _ F i r m i c u t e s ;c _ B a c i l l i ;o _ L a c t o b a c i l l a l e s ;f _ L a c t o b a c i l l a c e a e ;g _ L a c t o b a c i l l u s ;s _ r u m i n i s	0	0	0	0	0	0	0	0	0	0	0	0	0	0	0	0	0	0	0	0	0	0	0	0	0	0	0	0	3	0	0	0	0	0	0	0	0	0	0	0	0	0	0	0	0	0	0	0
272886	k _ B a c t e r i a ;p _ F i r m i c u t e s ;c _ C l o s t r i d i a ;o _ C l o s t r i d i a l e s ;f _ L a c h n o s p i r a c e a e ;g _ [ R u m i n o c o c c u s ] ;s _ t o r q u e s	0	0	0	0	0	0	0	0	0	0	0	0	0	0	0	1	0	0	0	0	0	0	0	0	0	0	1	0	0	1	0	0	0	1	0	1	7	0	1	0	1	0	0	0	0	0	0	1
160750	k _ B a c t e r i a ;p _ F i r m i c u t e s ;c _ C l o s t r i d i a ;o _ C l o s t r i d i a l e s ;f _ L a c h n o s p i r a c e a e ;g _ C o p r o c o c c u s	0	0	0	0	0	1	0	0	0	1	0	1	0	0	0	0	0	0	0	0	0	0	0	0	0	0	0	0	0	0	0	0	0	0	0	0	0	0	0	0	0	0	0	0	0	0	0	0
851704	k _ B a c t e r i a ;p _ F i r m i c u t e s ;c _ C l o s t r i d i a ;o _ C l o s t r i d i a l e s ;f _ [ T i s s i e r e l l a c e a e ] ;g _ P a r v i m o n a s ;s _	0	0	0	0	0	0	0	1	0	0	2	0	0	0	0	0	0	0	0	0	1	0	0	0	0	0	0	0	0	0	0	0	0	0	0	3	5	2	0	0	0	3	0	0	1	0	0	0
272080	k _ B a c t e r i a ;p _ F i r m i c u t e s ;c _ C l o s t r i d i a ;o _ C l o s t r i d i a l e s ;f _ L a c h n o s p i r a c e a e	0	0	0	0	0	0	0	0	0	0	0	0	0	0	0	0	0	0	0	0	0	0	0	0	0	0	0	0	0	0	0	0	1	0	0	0	0	0	0	1	0	0	0	0	0	0	0	0
369079	k _ B a c t e r i a ;p _ F i r m i c u t e s ;c _ C l o s t r i d i a ;o _ C l o s t r i d i a l e s ;f _ R u m i n o c o c c a c e a e	0	0	0	0	0	3	0	0	0	0	0	0	0	0	0	3	0	0	0	0	0	0	0	0	0	1	0	3	0	1	0	0	0	1	0	2	3	0	0	0	0	2	0	0	0	0	2	0
357002	k _ B a c t e r i a ;p _ F i r m i c u t e s ;c _ C l o s t r i d i a ;o _ C l o s t r i d i a l e s ;f _ L a c h n o s p i r a c e a e ;g _ R o s e b u r i a	0	0	0	0	0	0	0	0	2	0	0	0	1	0	0	1	0	0	0	0	0	0	0	0	0	0	0	0	0	1	0	0	0	0	1	1	0	1	0	0	1	0	0	0	0	0	0	0
361581	k _ B a c t e r i a ;p _ F i r m i c u t e s ;c _ C l o s t r i d i a ;o _ C l o s t r i d i a l e s ;f _ R u m i n o c o c c a c e a e ;g _ F a e c a l i b a c t e r i u m ;s _ p r a u s n i t z i i	1	0	0	0	0	0	0	0	1	0	1	0	0	1	0	0	0	0	0	0	0	0	0	1	2	1	1	0	0	1	6	0	0	3	0	3	1	0	0	2	2	0	1	0	0	0	0	2
180082	k _ B a c t e r i a ;p _ B a c t e r o i d e t e s ;c _ B a c t e r o i d i a ;o _ B a c t e r o i d a l e s ;f _ P o r p h y r o m o n a d a c e a e ;g _ P a r a b a c t e r o i d e s ;s _	49	462	955	369	2412	157	168	40	14	541	14	0	161	71	18	0	1	0	534	0	0	21	37	633	0	55	140	281	877	262	22	51	209	559	116	185	873	1748	189	487	90	313	67	214	192	139	14	0
2617854	k _ B a c t e r i a ;p _ B a c t e r o i d e t e s ;c _ B a c t e r o i d i a ;o _ B a c t e r o i d a l e s ;f _ R i k e n e l l a c e a e ;g _ ;s _	0	0	0	0	0	1	0	0	0	2	0	0	0	0	0	0	0	0	0	0	0	0	0	0	0	0	0	1	0	0	0	0	0	0	0	0	0	0	0	0	0	0	0	0	0	0	0	0
319165	k _ B a c t e r i a ;p _ F i r m i c u t e s ;c _ C l o s t r i d i a ;o _ C l o s t r i d i a l e s ;f _ L a c h n o s p i r a c e a e	0	1	0	0	0	0	1	0	0	0	0	0	0	0	0	0	0	0	0	0	0	0	0	0	1	0	0	0	0	0	0	0	1	0	0	0	3	0	0	0	0	0	0	0	0	0	0	0
188308	k _ B a c t e r i a ;p _ F i r m i c u t e s ;c _ C l o s t r i d i a ;o _ C l o s t r i d i a l e s ;f _ L a c h n o s p i r a c e a e	0	1	0	0	0	0	0	2	0	0	0	1	0	0	0	0	3	3	0	0	0	0	0	1	2	1	0	1	0	1	1	0	0	0	0	2	1	2	0	1	1	0	0	0	22	0	0	0
294659	k _ B a c t e r i a ;p _ C y a n o b a c t e r i a ;c _ 4 C 0 d - 2 ;o _ Y S 2 ;f _ ;g _ ;s _	0	0	0	0	0	0	0	0	0	0	0	0	0	0	0	0	0	0	0	0	0	0	14	0	0	0	0	0	0	0	0	0	0	0	0	0	0	0	0	0	0	0	0	0	0	0	0	0
188658	k _ B a c t e r i a ;p _ F i r m i c u t e s ;c _ C l o s t r i d i a ;o _ C l o s t r i d i a l e s ;f _ R u m i n o c o c c a c e a e ;g _ O s c i l l o s p i r a	2	0	0	0	0	0	0	0	0	0	0	0	0	1	0	0	0	0	0	0	0	0	5	0	0	0	0	1	0	0	0	2	0	3	0	1	6	0	0	1	3	1	0	0	0	2	0	0
188659	k _ B a c t e r i a ;p _ F i r m i c u t e s ;c _ C l o s t r i d i a ;o _ C l o s t r i d i a l e s ;f _ L a c h n o s p i r a c e a e ;g _ B l a u t i a ;s _	0	0	0	0	1	0	0	0	0	0	0	0	0	0	0	0	0	0	0	0	0	0	0	0	0	0	0	0	0	0	0	0	0	0	0	0	0	1	0	0	0	0	0	0	0	0	0	0
197503	k _ B a c t e r i a ;p _ F i r m i c u t e s ;c _ C l o s t r i d i a ;o _ C l o s t r i d i a l e s ;f _ L a c h n o s p i r a c e a e ;g _ [ R u m i n o c o c c u s ] ;s _ g n a v u s	0	0	0	0	0	0	0	0	0	0	0	0	0	0	0	0	0	0	0	0	0	0	0	0	1	0	0	0	0	0	0	0	0	0	0	0	0	1	0	0	0	0	0	0	0	0	0	0
181938	k _ B a c t e r i a ;p _ F i r m i c u t e s ;c _ C l o s t r i d i a ;o _ C l o s t r i d i a l e s ;f _ R u m i n o c o c c a c e a e	0	0	0	0	0	0	0	0	0	0	0	0	0	0	0	0	0	0	0	0	0	0	0	0	0	0	0	0	0	0	0	0	0	0	0	0	0	1	0	1	0	0	0	0	0	0	0	0
195887	k _ B a c t e r i a ;p _ F i r m i c u t e s ;c _ C l o s t r i d i a ;o _ C l o s t r i d i a l e s ;f _ R u m i n o c o c c a c e a e ;g _ F a e c a l i b a c t e r i u m ;s _ p r a u s n i t z i i	0	0	0	0	0	0	0	0	4	0	1	0	0	1	0	0	0	0	0	0	0	0	0	0	0	0	0	0	1	0	0	0	0	0	0	1	0	1	0	1	0	1	1	0	0	0	1	0
181422	k _ B a c t e r i a ;p _ F i r m i c u t e s ;c _ C l o s t r i d i a ;o _ C l o s t r i d i a l e s ;f _ R u m i n o c o c c a c e a e ;g _ F a e c a l i b a c t e r i u m ;s _ p r a u s n i t z i i	0	0	0	0	2	0	0	0	1	0	3	0	1	7	0	1	0	0	0	0	2	1	0	0	1	2	4	0	2	4	3	1	0	3	0	0	0	2	0	0	1	0	5	0	1	1	1	1
183686	k _ B a c t e r i a ;p _ F i r m i c u t e s ;c _ C l o s t r i d i a ;o _ C l o s t r i d i a l e s ;f _ R u m i n o c o c c a c e a e	0	0	0	0	0	1	0	0	0	0	0	0	0	0	0	0	0	0	0	0	0	0	0	0	0	0	0	0	0	0	0	0	0	0	0	5	0	0	0	0	0	19	0	0	0	0	0	0
318348	k _ B a c t e r i a ;p _ F i r m i c u t e s ;c _ C l o s t r i d i a ;o _ C l o s t r i d i a l e s	3	4	0	0	0	0	2	0	0	0	0	0	0	0	2	0	0	0	0	0	0	0	2	0	0	0	0	0	0	1	0	0	1	0	0	0	0	0	0	0	1	0	0	0	0	0	0	2
308684	k _ B a c t e r i a ;p _ F i r m i c u t e s ;c _ C l o s t r i d i a ;o _ C l o s t r i d i a l e s	0	0	0	0	0	0	0	0	0	0	1	0	0	0	0	0	0	0	0	0	0	0	0	0	0	0	0	0	2	0	1	0	0	0	0	0	0	0	0	0	0	0	0	0	0	0	0	0
183680	k _ B a c t e r i a ;p _ F i r m i c u t e s ;c _ C l o s t r i d i a ;o _ C l o s t r i d i a l e s ;f _ L a c h n o s p i r a c e a e ;g _ C o p r o c o c c u s ;s _	0	0	2	0	0	2	5	1	2	1	16	0	13	1	0	2	0	0	0	0	1	1	3	7	4	1	2	3	5	3	6	0	2	3	6	2	3	6	2	2	4	1	1	0	0	0	2	0
183681	k _ B a c t e r i a ;p _ F i r m i c u t e s ;c _ C l o s t r i d i a ;o _ C l o s t r i d i a l e s ;f _ R u m i n o c o c c a c e a e ;g _ O s c i l l o s p i r a ;s _	1	0	0	0	0	0	0	0	3	0	0	0	0	0	0	0	0	0	0	0	1	0	2	0	0	0	0	1	0	1	0	1	1	5	0	3	0	1	0	5	0	0	1	0	0	0	0	0
1146771	k _ B a c t e r i a ;p _ F i r m i c u t e s ;c _ C l o s t r i d i a ;o _ C l o s t r i d i a l e s ;f _ C h r i s t e n s e n e l l a c e a e ;g _ C h r i s t e n s e n e l l a ;s _	0	0	0	0	0	0	0	0	0	3	0	0	0	0	0	4	0	0	0	0	0	0	0	0	0	0	0	4	0	0	0	0	0	0	0	2	0	0	0	0	0	1	0	0	0	0	0	0
301109	k _ B a c t e r i a ;p _ T e n e r i c u t e s ;c _ M o l l i c u t e s ;o _ R F 3 9 ;f _ ;g _ ;s _	0	0	0	0	0	0	0	0	0	0	0	0	0	0	0	0	0	0	0	0	0	0	0	0	0	0	0	0	0	0	0	0	201	62	0	0	0	0	0	0	0	0	0	0	0	0	0	0
300517	k _ B a c t e r i a ;p _ F i r m i c u t e s ;c _ C l o s t r i d i a ;o _ C l o s t r i d i a l e s ;f _ L a c h n o s p i r a c e a e ;g _ R o s e b u r i a ;s _	0	1	0	0	0	0	0	0	1	0	0	0	0	1	0	0	0	0	0	0	1	0	0	0	5	0	0	2	0	0	0	1	0	0	0	0	0	0	0	0	1	0	1	0	0	1	1	0
4386814	k _ B a c t e r i a ;p _ F i r m i c u t e s ;c _ C l o s t r i d i a ;o _ C l o s t r i d i a l e s ;f _ R u m i n o c o c c a c e a e ;g _ F a e c a l i b a c t e r i u m ;s _ p r a u s n i t z i i	0	0	0	0	0	0	0	0	0	0	0	0	0	0	0	0	0	0	0	0	0	0	1	0	0	0	0	0	0	0	2	0	0	0	1	0	0	0	0	0	0	0	0	0	0	0	0	0
4411295	k _ B a c t e r i a ;p _ F i r m i c u t e s ;c _ C l o s t r i d i a ;o _ C l o s t r i d i a l e s ;f _ L a c h n o s p i r a c e a e ;g _ ;s _	0	0	1	0	1	0	0	0	0	0	0	0	0	1	0	0	0	0	0	0	0	0	0	0	1	0	1	0	0	0	0	0	0	0	0	0	0	1	1	0	1	0	0	0	0	0	0	0
196286	k _ B a c t e r i a ;p _ F i r m i c u t e s ;c _ C l o s t r i d i a ;o _ C l o s t r i d i a l e s ;f _ L a c h n o s p i r a c e a e ;g _ D o r e a ;s _ f o r m i c i g e n e r a n s	0	0	0	0	0	0	0	0	0	0	0	0	0	0	0	0	0	0	0	0	0	0	1	0	0	0	0	0	0	0	0	0	0	0	0	0	0	0	0	0	0	0	1	0	1	0	0	0
296137	k _ B a c t e r i a ;p _ F i r m i c u t e s ;c _ C l o s t r i d i a ;o _ C l o s t r i d i a l e s ;f _ L a c h n o s p i r a c e a e	0	0	0	0	0	0	0	0	0	0	0	0	0	0	1	0	0	0	0	0	0	0	1	0	0	2	3	0	0	0	0	0	1	0	1	0	0	0	0	1	1	0	0	0	1	0	0	1
348237	k _ B a c t e r i a ;p _ F i r m i c u t e s ;c _ C l o s t r i d i a ;o _ C l o s t r i d i a l e s	3	0	3	0	0	11	0	0	1	2	0	0	0	0	1	5	0	0	0	0	1	2	4	1	2	5	14	0	0	4	8	5	4	0	2	0	4	3	0	1	0	1	0	0	1	0	0	0
366584	k _ B a c t e r i a ;p _ F i r m i c u t e s ;c _ C l o s t r i d i a ;o _ C l o s t r i d i a l e s ;f _ R u m i n o c o c c a c e a e ;g _ O s c i l l o s p i r a ;s _	30	146	28	1	19	0	41	0	389	5	0	84	1	88	14	3	22	0	0	2	52	72	422	399	19	45	62	77	0	250	21	104	63	114	129	715	137	429	88	610	72	100	99	1	63	27	0	37
566243	k _ B a c t e r i a ;p _ P r o t e o b a c t e r i a ;c _ G a m m a p r o t e o b a c t e r i a ;o _ E n t e r o b a c t e r i a l e s ;f _ E n t e r o b a c t e r i a c e a e ;g _ E s c h e r i c h i a ;s _ c o l i	0	0	0	0	0	1	0	0	1	0	0	0	0	0	0	0	0	0	0	0	0	0	0	0	0	3	0	0	2	1	0	0	0	0	4	5	1	0	0	0	0	1	0	0	0	0	0	0
191256	k _ B a c t e r i a ;p _ F i r m i c u t e s ;c _ C l o s t r i d i a ;o _ C l o s t r i d i a l e s ;f _ L a c h n o s p i r a c e a e	0	0	0	0	0	0	0	0	0	0	1	3	0	4	0	0	0	0	0	0	0	0	1	0	7	1	7	4	0	2	1	2	0	10	0	0	0	3	0	1	4	0	0	0	0	0	0	0
328105	k _ B a c t e r i a ;p _ F i r m i c u t e s ;c _ C l o s t r i d i a ;o _ C l o s t r i d i a l e s ;f _ L a c h n o s p i r a c e a e ;g _ R o s e b u r i a	0	0	0	0	0	0	1	0	4	0	0	0	1	0	0	0	0	0	0	0	1	3	0	0	1	0	0	3	0	0	0	0	1	0	0	0	0	3	0	0	0	0	1	0	0	0	0	0
191251	k _ B a c t e r i a ;p _ B a c t e r o i d e t e s ;c _ B a c t e r o i d i a ;o _ B a c t e r o i d a l e s ;f _ P o r p h y r o m o n a d a c e a e ;g _ P a r a b a c t e r o i d e s ;s _	0	0	0	0	0	0	0	0	0	0	0	0	0	0	0	28	0	0	0	0	0	0	0	0	0	0	0	0	0	0	0	0	0	0	0	0	0	0	0	0	0	0	0	0	0	0	0	0
366727	k _ B a c t e r i a ;p _ F i r m i c u t e s ;c _ C l o s t r i d i a ;o _ C l o s t r i d i a l e s ;f _ L a c h n o s p i r a c e a e	0	1	2	0	1	0	1	1	0	1	9	0	0	0	0	0	1	0	0	0	0	0	0	2	0	0	0	1	1	1	0	0	1	1	4	3	0	3	2	0	0	0	2	19	0	0	0	0
366722	k _ B a c t e r i a ;p _ F i r m i c u t e s ;c _ C l o s t r i d i a ;o _ C l o s t r i d i a l e s ;f _ R u m i n o c o c c a c e a e	0	0	2	0	0	0	0	0	1	0	0	0	3	0	4	0	0	0	0	0	0	0	0	0	0	0	0	0	0	0	0	0	0	0	0	0	0	0	0	0	0	0	0	0	2	0	0	0
195415	k _ B a c t e r i a ;p _ F i r m i c u t e s ;c _ C l o s t r i d i a ;o _ C l o s t r i d i a l e s ;f _ R u m i n o c o c c a c e a e	0	0	0	0	0	2	0	1	0	0	0	0	0	0	0	0	0	0	0	0	0	0	0	0	0	0	0	0	0	0	0	0	0	0	0	0	0	0	0	0	0	0	0	0	0	0	0	0
340794	k _ B a c t e r i a ;p _ F i r m i c u t e s ;c _ C l o s t r i d i a ;o _ C l o s t r i d i a l e s ;f _ R u m i n o c o c c a c e a e ;g _ R u m i n o c o c c u s	0	0	0	0	0	0	0	0	0	1	0	0	0	0	0	0	0	0	0	0	0	0	0	0	0	0	0	0	0	0	0	0	0	0	0	0	0	3	0	0	0	0	0	0	0	0	0	0
182799	k _ B a c t e r i a ;p _ F i r m i c u t e s ;c _ C l o s t r i d i a ;o _ C l o s t r i d i a l e s ;f _ L a c h n o s p i r a c e a e ;g _ L a c h n o s p i r a ;s _	0	0	1	0	0	0	0	0	0	0	0	0	1	0	2	1	0	0	0	0	0	0	0	0	0	0	0	0	0	0	0	0	1	0	0	0	0	0	0	0	0	0	0	0	0	0	0	0
514523	k _ B a c t e r i a ;p _ F i r m i c u t e s ;c _ C l o s t r i d i a ;o _ C l o s t r i d i a l e s ;f _ R u m i n o c o c c a c e a e ;g _ F a e c a l i b a c t e r i u m ;s _ p r a u s n i t z i i	26	44	241	15	60	15	38	131	278	11	221	9	79	56	3	25	5	7	3	0	145	19	81	157	369	612	200	247	13	443	189	113	137	434	26	416	89	148	3	75	130	411	804	3	323	30	27	296
293508	k _ B a c t e r i a ;p _ F i r m i c u t e s ;c _ C l o s t r i d i a ;o _ C l o s t r i d i a l e s ;f _ L a c h n o s p i r a c e a e ;g _ C o p r o c o c c u s ;s _	0	0	0	0	0	0	0	0	0	0	0	0	0	0	0	0	0	0	0	0	0	0	0	0	0	0	0	0	0	0	0	0	0	0	0	0	0	0	0	0	1	0	0	0	0	0	0	0
368849	k _ B a c t e r i a ;p _ P r o t e o b a c t e r i a ;c _ G a m m a p r o t e o b a c t e r i a ;o _ E n t e r o b a c t e r i a l e s ;f _ E n t e r o b a c t e r i a c e a e	0	0	0	0	0	0	0	0	0	0	0	0	0	0	0	0	0	0	0	0	0	0	0	0	0	0	0	0	0	0	0	0	0	0	0	0	404	0	0	0	0	0	0	0	0	0	0	0
292633	k _ B a c t e r i a ;p _ F i r m i c u t e s ;c _ C l o s t r i d i a ;o _ C l o s t r i d i a l e s ;f _ L a c h n o s p i r a c e a e ;g _ B l a u t i a ;s _ o b e u m	0	1	0	0	0	3	1	1	0	0	2	0	3	0	0	0	0	0	0	0	1	2	0	1	1	1	2	0	1	1	1	0	1	4	0	1	0	4	1	0	0	0	1	0	0	0	0	0
335931	k _ B a c t e r i a ;p _ F i r m i c u t e s ;c _ C l o s t r i d i a ;o _ C l o s t r i d i a l e s ;f _ L a c h n o s p i r a c e a e	0	0	0	0	0	0	1	0	2	0	0	0	0	0	0	0	0	0	0	0	0	1	0	0	0	0	2	0	0	0	0	2	0	0	0	0	0	0	0	1	1	0	0	0	0	0	0	0
176104	k _ B a c t e r i a ;p _ F i r m i c u t e s ;c _ C l o s t r i d i a ;o _ C l o s t r i d i a l e s ;f _ R u m i n o c o c c a c e a e ;g _ ;s _	0	2	1	0	0	0	0	0	0	0	0	0	0	0	0	0	0	0	0	0	0	0	0	1	0	0	0	0	0	2	0	1	0	0	1	1	0	0	0	0	0	0	1	0	0	0	0	0
4346307	k _ B a c t e r i a ;p _ B a c t e r o i d e t e s ;c _ B a c t e r o i d i a ;o _ B a c t e r o i d a l e s ;f _ B a c t e r o i d a c e a e ;g _ B a c t e r o i d e s ;s _	0	0	0	0	0	0	0	0	0	1	0	0	0	0	0	0	0	7	8	0	0	0	0	0	0	0	0	0	0	1	0	0	0	4	0	0	0	0	0	0	0	0	0	1	2	1	0	0
571081	k _ B a c t e r i a ;p _ F i r m i c u t e s ;c _ C l o s t r i d i a ;o _ C l o s t r i d i a l e s ;f _ L a c h n o s p i r a c e a e ;g _ B l a u t i a ;s _ o b e u m	0	0	0	0	0	0	0	0	0	0	1	0	0	0	0	0	0	0	0	0	0	0	0	0	0	0	0	0	0	0	0	0	0	1	0	0	0	0	0	0	0	0	0	0	0	0	0	0
235424	k _ B a c t e r i a ;p _ F i r m i c u t e s ;c _ C l o s t r i d i a ;o _ C l o s t r i d i a l e s ;f _ C l o s t r i d i a c e a e ;g _ ;s _	2	1	0	0	0	0	0	0	44	4	0	0	0	0	1	0	0	0	0	0	0	0	3	1	1	2	0	1	0	7	15	2	1	1	0	0	0	9	0	2	0	4	0	0	0	1	0	0
341777	k _ B a c t e r i a ;p _ F i r m i c u t e s ;c _ C l o s t r i d i a ;o _ C l o s t r i d i a l e s ;f _ R u m i n o c o c c a c e a e ;g _ ;s _	2	0	0	0	0	0	0	0	0	0	0	0	1	1	0	0	0	0	0	0	0	0	18	0	0	0	0	0	0	6	0	0	0	0	0	0	0	0	0	0	0	0	0	0	0	0	0	0
4476578	k _ B a c t e r i a ;p _ B a c t e r o i d e t e s ;c _ B a c t e r o i d i a ;o _ B a c t e r o i d a l e s ;f _ B a c t e r o i d a c e a e ;g _ B a c t e r o i d e s ;s _	0	0	0	0	0	0	0	0	0	0	0	0	0	0	0	0	1	0	0	0	0	0	0	0	0	0	0	0	0	0	0	0	0	0	0	0	1	0	0	0	0	0	0	0	0	0	0	0
1101434	k _ B a c t e r i a ;p _ F i r m i c u t e s ;c _ C l o s t r i d i a ;o _ C l o s t r i d i a l e s ;f _ R u m i n o c o c c a c e a e	1	0	0	0	0	0	0	0	0	0	0	0	0	6	0	0	0	0	0	0	0	0	2	0	0	0	0	0	0	0	0	1	0	0	0	0	0	0	0	0	0	0	0	0	0	0	0	0
182797	k _ B a c t e r i a ;p _ F i r m i c u t e s ;c _ C l o s t r i d i a ;o _ C l o s t r i d i a l e s ;f _ R u m i n o c o c c a c e a e ;g _ ;s _	5	0	0	0	0	0	0	0	0	0	0	0	0	0	3	7	0	0	0	0	0	0	0	0	0	0	0	0	0	0	0	0	0	0	0	0	0	0	0	0	0	0	0	0	0	0	0	0
199081	k _ B a c t e r i a ;p _ F i r m i c u t e s ;c _ C l o s t r i d i a ;o _ C l o s t r i d i a l e s ;f _ L a c h n o s p i r a c e a e ;g _ C o p r o c o c c u s ;s _ e u t a c t u s	0	3	1	0	0	0	0	2	2	1	0	0	3	0	0	0	0	0	0	0	0	3	6	0	0	1	3	77	0	13	0	4	5	3	10	0	0	0	0	0	0	0	0	0	4	0	0	3
2712937	k _ B a c t e r i a ;p _ F i r m i c u t e s ;c _ C l o s t r i d i a ;o _ C l o s t r i d i a l e s ;f _ L a c h n o s p i r a c e a e ;g _ ;s _	0	0	0	0	0	0	0	0	0	0	0	0	0	0	0	0	0	0	0	0	0	0	0	0	0	0	0	0	0	0	0	0	0	1	0	0	0	1	0	0	0	0	0	0	0	0	0	0
2264285	k _ B a c t e r i a ;p _ F i r m i c u t e s ;c _ B a c i l l i ;o _ L a c t o b a c i l l a l e s ;f _ E n t e r o c o c c a c e a e ;g _ E n t e r o c o c c u s ;s _	0	0	0	0	0	0	0	0	0	0	0	0	0	0	0	0	0	0	0	0	0	0	0	0	0	0	0	0	0	0	0	0	0	0	0	0	0	0	0	0	2	0	0	0	0	0	0	0
518389	k _ B a c t e r i a ;p _ F i r m i c u t e s ;c _ C l o s t r i d i a ;o _ C l o s t r i d i a l e s ;f _ L a c h n o s p i r a c e a e ;g _ B l a u t i a ;s _	0	0	0	0	0	1	0	0	0	0	0	0	1	0	0	0	0	0	0	0	1	0	0	0	0	0	0	0	1	0	0	0	0	0	0	0	0	0	0	0	0	0	0	0	0	0	1	0
153187	k _ B a c t e r i a ;p _ F i r m i c u t e s ;c _ C l o s t r i d i a ;o _ C l o s t r i d i a l e s ;f _ ;g _ ;s _	1	0	0	0	0	0	0	0	0	0	0	0	0	0	0	0	0	0	0	0	0	1	0	0	0	0	0	0	0	0	0	0	0	0	0	0	0	0	0	0	0	0	0	0	0	0	0	0
309480	k _ B a c t e r i a ;p _ F i r m i c u t e s ;c _ C l o s t r i d i a ;o _ C l o s t r i d i a l e s ;f _ L a c h n o s p i r a c e a e ;g _ D o r e a ;s _ f o r m i c i g e n e r a n s	0	1	0	1	0	2	0	0	0	0	1	1	0	0	0	1	0	0	0	0	0	2	2	0	0	1	0	0	0	0	0	0	0	0	1	7	2	2	0	1	0	1	0	0	1	1	0	0
311961	k _ B a c t e r i a ;p _ F i r m i c u t e s ;c _ C l o s t r i d i a ;o _ C l o s t r i d i a l e s ;f _ R u m i n o c o c c a c e a e ;g _ A n a e r o t r u n c u s ;s _	0	1	0	0	0	15	2	0	1	1	0	0	0	0	0	0	1	0	0	0	2	0	0	5	0	0	0	0	0	0	0	0	0	2	1	39	6	2	2	0	0	35	0	0	0	0	0	6
294196	k _ B a c t e r i a ;p _ B a c t e r o i d e t e s ;c _ B a c t e r o i d i a ;o _ B a c t e r o i d a l e s ;f _ P r e v o t e l l a c e a e ;g _ P r e v o t e l l a ;s _ c o p r i	1	0	0	0	1	0	0	0	0	0	1	0	0	0	0	0	0	0	0	0	0	0	0	0	0	0	0	0	0	1	0	0	0	0	0	0	0	2	0	0	0	0	0	4	0	1	0	0
190075	k _ B a c t e r i a ;p _ F i r m i c u t e s ;c _ C l o s t r i d i a ;o _ C l o s t r i d i a l e s ;f _ L a c h n o s p i r a c e a e	0	0	0	0	0	0	0	0	0	0	0	0	0	0	0	0	0	0	0	0	0	0	0	0	7	0	0	0	0	0	0	0	0	0	0	0	0	0	1	0	0	0	0	0	0	0	0	0
329274	k _ B a c t e r i a ;p _ F i r m i c u t e s ;c _ C l o s t r i d i a ;o _ C l o s t r i d i a l e s ;f _ L a c h n o s p i r a c e a e	0	0	0	0	0	1	0	1	0	0	0	0	0	0	0	0	0	0	0	0	0	1	0	0	1	1	1	1	0	2	0	0	3	0	0	1	0	1	0	0	1	0	2	3	1	0	0	0
188199	k _ B a c t e r i a ;p _ F i r m i c u t e s ;c _ C l o s t r i d i a ;o _ C l o s t r i d i a l e s ;f _ L a c h n o s p i r a c e a e ;g _ B l a u t i a ;s _	0	1	0	1	0	2	3	0	0	5	7	0	7	1	0	1	0	0	0	0	0	0	0	2	4	0	2	2	2	1	0	1	0	1	0	2	0	0	3	0	0	2	1	1	1	0	1	1
562900	k _ B a c t e r i a ;p _ F i r m i c u t e s ;c _ C l o s t r i d i a ;o _ C l o s t r i d i a l e s ;f _ ;g _ ;s _	2	1	0	0	0	0	0	0	4	3	0	0	0	0	0	0	0	0	0	0	0	2	2	0	0	0	1	1	0	6	0	0	0	0	0	0	0	0	0	0	1	1	0	0	0	0	0	0
320468	k _ B a c t e r i a ;p _ F i r m i c u t e s ;c _ C l o s t r i d i a ;o _ C l o s t r i d i a l e s ;f _ L a c h n o s p i r a c e a e ;g _ D o r e a ;s _	0	0	0	0	0	0	0	0	0	0	1	0	0	0	0	2	0	0	0	0	0	0	0	0	0	0	0	1	2	0	0	0	0	0	1	0	1	1	0	0	0	0	0	0	0	0	0	2
3369303	k _ B a c t e r i a ;p _ F i r m i c u t e s ;c _ C l o s t r i d i a ;o _ C l o s t r i d i a l e s ;f _ [ M o g i b a c t e r i a c e a e ] ;g _ ;s _	0	0	0	0	0	56	0	0	0	0	0	0	0	0	0	0	0	0	0	0	0	0	0	0	0	0	0	0	0	0	0	0	0	0	0	0	0	0	0	0	0	0	0	0	0	0	0	0
102471	k _ B a c t e r i a ;p _ F i r m i c u t e s ;c _ C l o s t r i d i a ;o _ C l o s t r i d i a l e s ;f _ ;g _ ;s _	2	1	0	0	1	0	0	0	0	0	0	0	0	0	0	0	0	0	0	0	0	1	1	0	0	0	0	1	0	0	0	0	0	0	1	0	0	0	0	1	0	1	1	0	0	4	0	0
3468943	k _ B a c t e r i a ;p _ F i r m i c u t e s ;c _ C l o s t r i d i a ;o _ C l o s t r i d i a l e s ;f _ R u m i n o c o c c a c e a e ;g _ F a e c a l i b a c t e r i u m ;s _ p r a u s n i t z i i	1	8	6	0	5	2	2	0	36	3	20	1	1	13	1	2	0	0	0	0	7	5	8	15	16	18	15	10	7	27	77	29	10	16	2	14	6	34	0	18	20	8	58	0	21	5	0	16
316911	k _ B a c t e r i a ;p _ F i r m i c u t e s ;c _ C l o s t r i d i a ;o _ C l o s t r i d i a l e s ;f _ R u m i n o c o c c a c e a e	1	0	0	0	0	0	0	0	0	0	0	0	0	0	0	0	0	0	0	0	0	0	0	0	0	0	0	0	0	0	2	0	0	0	0	0	1	0	0	0	0	0	0	0	0	0	0	0
551902	k _ B a c t e r i a ;p _ F i r m i c u t e s ;c _ C l o s t r i d i a ;o _ C l o s t r i d i a l e s ;f _ R u m i n o c o c c a c e a e ;g _ B u t y r i c i c o c c u s ;s _ p u l l i c a e c o r u m	0	12	0	1	0	0	3	0	0	0	0	2	1	4	0	0	0	0	0	0	1	0	15	0	0	0	0	0	0	0	0	17	3	1	2	4	0	2	1	2	47	1	2	6	0	1	0	2
4366391	k _ B a c t e r i a ;p _ B a c t e r o i d e t e s ;c _ B a c t e r o i d i a ;o _ B a c t e r o i d a l e s ;f _ B a c t e r o i d a c e a e ;g _ B a c t e r o i d e s ;s _ o v a t u s	1	3	1	3	0	0	5	5	0	2	0	1	0	1	1	1	1	12	6	0	3	0	0	3	0	0	2	2	0	0	0	0	2	6	0	0	12	1	0	0	3	7	2	12	0	0	0	0
138389	k _ B a c t e r i a ;p _ F i r m i c u t e s ;c _ B a c i l l i ;o _ L a c t o b a c i l l a l e s ;f _ E n t e r o c o c c a c e a e	0	0	0	0	0	0	0	0	0	0	0	0	0	0	0	0	0	0	0	0	0	0	0	0	0	0	0	0	0	0	0	0	0	0	1	0	0	0	0	0	18	0	0	0	0	0	0	0
188887	k _ B a c t e r i a ;p _ B a c t e r o i d e t e s ;c _ B a c t e r o i d i a ;o _ B a c t e r o i d a l e s ;f _ B a c t e r o i d a c e a e ;g _ B a c t e r o i d e s ;s _	0	2	0	11	2	2	0	13	0	11	2	11	3	0	0	5	20	18	4	8	0	0	0	7	5	0	0	10	2	1	0	1	8	7	0	1	15	1	2	0	5	0	3	7	2	0	0	0
188881	k _ B a c t e r i a ;p _ F i r m i c u t e s ;c _ C l o s t r i d i a ;o _ C l o s t r i d i a l e s ;f _ C h r i s t e n s e n e l l a c e a e ;g _ ;s _	0	0	0	0	0	1	0	0	0	0	0	0	0	0	0	3	0	0	0	0	0	0	0	0	0	0	0	0	0	0	0	0	0	0	1	0	0	0	0	0	0	2	0	0	0	0	0	0
4356388	k _ B a c t e r i a ;p _ F i r m i c u t e s ;c _ C l o s t r i d i a ;o _ C l o s t r i d i a l e s ;f _ R u m i n o c o c c a c e a e ;g _ ;s _	123	0	0	0	0	0	19	0	1	1	0	0	0	0	38	0	0	0	0	0	0	0	19	0	0	0	0	0	0	4	0	0	0	0	0	0	0	0	0	0	0	0	0	0	0	0	0	0
364341	k _ B a c t e r i a ;p _ F i r m i c u t e s ;c _ C l o s t r i d i a ;o _ C l o s t r i d i a l e s ;f _ R u m i n o c o c c a c e a e ;g _ O s c i l l o s p i r a ;s _	0	0	0	0	0	0	0	0	1	0	0	0	0	0	0	0	0	0	0	0	0	0	0	0	0	0	0	0	0	0	0	0	0	0	0	0	0	0	0	0	0	0	0	0	0	0	0	0
533298	k _ B a c t e r i a ;p _ P r o t e o b a c t e r i a ;c _ G a m m a p r o t e o b a c t e r i a ;o _ A e r o m o n a d a l e s ;f _ S u c c i n i v i b r i o n a c e a e ;g _ S u c c i n i v i b r i o ;s _	0	0	0	0	0	0	0	0	0	0	0	0	0	0	0	0	0	0	0	0	0	2	0	0	0	0	0	0	0	0	0	0	0	0	0	0	0	0	0	0	0	0	0	0	0	0	0	0
585949	k _ B a c t e r i a ;p _ P r o t e o b a c t e r i a ;c _ D e l t a p r o t e o b a c t e r i a ;o _ D e s u l f o v i b r i o n a l e s ;f _ D e s u l f o v i b r i o n a c e a e ;g _ D e s u l f o v i b r i o ;s _	0	0	0	0	0	0	0	0	0	5	0	0	0	0	0	1	0	0	0	0	0	1	0	0	0	0	0	3	0	8	0	0	0	0	0	0	0	0	0	0	2	0	0	0	0	0	0	0
4029632	k _ B a c t e r i a ;p _ B a c t e r o i d e t e s ;c _ B a c t e r o i d i a ;o _ B a c t e r o i d a l e s ;f _ B a c t e r o i d a c e a e ;g _ B a c t e r o i d e s ;s _	1	11	0	42	16	17	10	35	0	36	4	49	21	0	0	5	91	61	31	45	5	2	4	54	18	17	4	40	0	12	0	1	20	29	7	5	69	4	1550	3	18	4	3	37	4	4	0	0
339133	k _ B a c t e r i a ;p _ F i r m i c u t e s ;c _ C l o s t r i d i a ;o _ C l o s t r i d i a l e s	0	0	0	0	0	0	0	0	4	0	0	0	0	0	0	0	0	0	0	0	0	0	1	1	0	0	1	2	0	1	18	0	0	1	0	0	0	0	0	0	0	0	0	0	0	0	0	0
1110312	k _ B a c t e r i a ;p _ F i r m i c u t e s ;c _ C l o s t r i d i a ;o _ C l o s t r i d i a l e s ;f _ ;g _ ;s _	765	124	3	120	110	0	573	6	17	22	1365	817	115	58	481	0	0	0	0	0	338	35	4	1	77	0	11	443	0	17	785	129	669	101	11	0	0	118	0	170	37	52	441	0	0	27	0	111
1110317	k _ B a c t e r i a ;p _ F i r m i c u t e s ;c _ B a c i l l i ;o _ L a c t o b a c i l l a l e s ;f _ L a c t o b a c i l l a c e a e ;g _ L a c t o b a c i l l u s ;s _	0	0	0	0	0	0	0	0	0	0	0	0	0	0	0	0	0	0	0	0	0	0	0	0	0	0	0	0	294	0	0	0	0	0	0	0	0	0	0	0	0	0	0	0	0	0	0	0
314646	k _ B a c t e r i a ;p _ F i r m i c u t e s ;c _ C l o s t r i d i a ;o _ C l o s t r i d i a l e s ;f _ R u m i n o c o c c a c e a e ;g _ ;s _	0	0	0	0	0	0	0	0	0	0	0	0	0	0	0	0	0	0	0	0	0	0	3	0	0	0	0	0	0	0	0	0	0	0	0	0	0	0	0	0	0	0	0	0	0	0	0	0
4419459	k _ B a c t e r i a ;p _ F i r m i c u t e s ;c _ C l o s t r i d i a ;o _ C l o s t r i d i a l e s	0	0	0	0	0	0	2	0	0	0	0	0	0	1	0	0	0	0	0	0	0	0	1	0	0	0	0	0	0	0	0	0	0	0	0	0	0	0	0	0	0	0	0	0	0	0	0	0
146226	k _ B a c t e r i a ;p _ F i r m i c u t e s ;c _ C l o s t r i d i a ;o _ C l o s t r i d i a l e s ;f _ L a c h n o s p i r a c e a e ;g _ B l a u t i a ;s _	0	1	0	0	0	0	0	0	0	0	0	0	0	0	0	0	0	0	0	0	0	0	0	0	1	0	0	0	0	0	1	0	0	0	0	0	0	0	0	0	0	0	0	0	0	0	0	1
2710761	k _ B a c t e r i a ;p _ F i r m i c u t e s ;c _ C l o s t r i d i a ;o _ C l o s t r i d i a l e s ;f _ V e i l l o n e l l a c e a e ;g _ P h a s c o l a r c t o b a c t e r i u m ;s _	0	0	0	0	0	0	0	0	0	0	0	0	0	0	0	0	0	0	0	0	0	0	0	0	0	0	0	0	0	0	2	0	0	0	0	0	0	0	0	0	0	0	0	0	1	0	0	0
54794	k _ B a c t e r i a ;p _ F i r m i c u t e s ;c _ B a c i l l i ;o _ L a c t o b a c i l l a l e s ;f _ S t r e p t o c o c c a c e a e ;g _ S t r e p t o c o c c u s ;s _	0	0	0	0	0	4	0	0	0	2	0	0	17	0	0	0	0	0	0	0	0	0	0	0	0	0	0	0	0	0	0	0	0	0	0	0	0	0	0	0	0	0	0	0	0	0	0	0
157842	k _ B a c t e r i a ;p _ F i r m i c u t e s ;c _ C l o s t r i d i a ;o _ C l o s t r i d i a l e s ;f _ L a c h n o s p i r a c e a e ;g _ ;s _	0	0	0	0	0	0	0	0	0	0	0	0	0	0	0	0	0	0	0	0	0	0	0	0	0	0	0	0	0	1	0	0	0	0	0	0	0	1	0	0	0	0	1	0	1	0	0	0
182874	k _ B a c t e r i a ;p _ B a c t e r o i d e t e s ;c _ B a c t e r o i d i a ;o _ B a c t e r o i d a l e s ;f _ B a c t e r o i d a c e a e ;g _ B a c t e r o i d e s ;s _	0	0	1	0	0	3	0	0	0	1	0	2	0	0	0	1	0	6	0	0	0	0	0	0	2	0	0	0	0	0	0	0	0	0	0	0	7	0	0	0	0	3	1	2	0	0	0	0
179796	k _ B a c t e r i a ;p _ F i r m i c u t e s ;c _ C l o s t r i d i a ;o _ C l o s t r i d i a l e s ;f _ L a c h n o s p i r a c e a e ;g _ ;s _	0	0	0	0	0	0	0	0	0	0	0	0	0	0	0	0	0	0	0	0	0	0	0	0	0	0	1	0	0	0	0	0	0	0	1	0	0	0	0	0	0	0	1	0	0	0	0	0
4439487	k _ B a c t e r i a ;p _ F i r m i c u t e s ;c _ C l o s t r i d i a ;o _ C l o s t r i d i a l e s ;f _ R u m i n o c o c c a c e a e ;g _ ;s _	0	0	1	0	0	0	0	0	0	9	0	0	0	0	0	0	0	0	0	0	0	0	0	0	0	0	0	0	0	0	0	0	0	0	0	0	0	0	0	0	3	0	0	0	0	0	0	0
4439489	k _ B a c t e r i a ;p _ F i r m i c u t e s ;c _ C l o s t r i d i a ;o _ C l o s t r i d i a l e s ;f _ R u m i n o c o c c a c e a e ;g _ ;s _	10	44	7	0	0	3	5	0	0	15	0	3	11	1	6	1	0	0	0	0	0	3	10	0	0	0	0	5	0	3	0	4	0	1	0	0	0	0	0	0	7	15	0	0	3	0	0	0
355940	k _ B a c t e r i a ;p _ F i r m i c u t e s ;c _ C l o s t r i d i a ;o _ C l o s t r i d i a l e s ;f _ L a c h n o s p i r a c e a e ;g _ ;s _	14	0	0	0	1	0	7	0	0	0	0	0	0	0	13	0	0	0	0	0	0	7	56	0	0	0	0	1	0	0	0	0	52	0	0	0	0	0	0	0	833	0	0	0	0	0	0	0
186963	k _ B a c t e r i a ;p _ F i r m i c u t e s ;c _ C l o s t r i d i a ;o _ C l o s t r i d i a l e s ;f _ R u m i n o c o c c a c e a e ;g _ F a e c a l i b a c t e r i u m	0	2	0	0	0	0	0	5	15	1	12	1	6	4	0	1	0	0	0	0	1	0	4	2	2	2	2	7	4	2	7	1	0	0	1	2	0	11	1	2	2	1	11	1	0	3	0	3
174279	k _ B a c t e r i a ;p _ F i r m i c u t e s ;c _ C l o s t r i d i a ;o _ C l o s t r i d i a l e s ;f _ L a c h n o s p i r a c e a e ;g _ [ R u m i n o c o c c u s ] ;s _	10	9	1	2	7	2	10	3	3	6	4	7	13	8	2	9	36	15	2	5	4	2	0	10	6	1	1	5	4	13	9	4	2	3	7	3	4	27	0	8	22	3	0	4	28	3	6	1
174278	k _ B a c t e r i a ;p _ F i r m i c u t e s ;c _ C l o s t r i d i a ;o _ C l o s t r i d i a l e s ;f _ C l o s t r i d i a c e a e	0	0	0	0	0	0	0	0	0	0	3	0	1	0	0	4	0	0	0	0	0	0	0	0	0	0	0	0	0	0	0	0	0	0	0	0	0	0	0	0	6	11	0	0	0	0	0	0
3160267	k _ B a c t e r i a ;p _ B a c t e r o i d e t e s ;c _ B a c t e r o i d i a ;o _ B a c t e r o i d a l e s ;f _ [ B a r n e s i e l l a c e a e ] ;g _ ;s _	0	0	3	0	0	0	0	0	0	2	0	0	0	0	0	70	0	0	0	0	3	1	3	1	0	0	1	0	0	0	0	0	4	0	0	0	0	0	0	0	0	6	0	0	0	0	0	0
178557	k _ B a c t e r i a ;p _ F i r m i c u t e s ;c _ C l o s t r i d i a ;o _ C l o s t r i d i a l e s ;f _ L a c h n o s p i r a c e a e	0	5	0	0	0	0	0	0	0	0	0	0	0	0	0	0	0	0	0	0	0	0	0	0	0	0	0	0	0	0	0	0	0	0	0	0	0	0	0	0	0	0	0	0	0	0	0	0
4407747	k _ B a c t e r i a ;p _ F i r m i c u t e s ;c _ C l o s t r i d i a ;o _ C l o s t r i d i a l e s ;f _ R u m i n o c o c c a c e a e	0	0	0	0	0	0	0	0	0	0	0	1	0	0	0	0	0	0	0	0	0	0	0	0	0	0	0	0	0	1	0	0	0	0	0	0	0	0	0	0	0	0	0	0	0	0	0	1
356760	k _ B a c t e r i a ;p _ F i r m i c u t e s ;c _ E r y s i p e l o t r i c h i ;o _ E r y s i p e l o t r i c h a l e s ;f _ E r y s i p e l o t r i c h a c e a e	0	0	0	0	0	0	0	0	0	0	0	0	0	0	0	66	0	0	0	1	0	0	0	0	0	0	0	0	1	0	0	0	0	0	0	0	1	0	0	0	0	9	0	0	0	0	0	0
511386	k _ B a c t e r i a ;p _ B a c t e r o i d e t e s ;c _ B a c t e r o i d i a ;o _ B a c t e r o i d a l e s ;f _ B a c t e r o i d a c e a e ;g _ B a c t e r o i d e s ;s _	0	0	0	0	0	0	0	0	3	0	0	0	0	0	0	0	0	0	0	0	0	0	0	0	0	0	0	0	0	12	1	0	0	0	0	0	0	0	46	0	0	0	0	0	0	3	0	0
175376	k _ B a c t e r i a ;p _ F i r m i c u t e s ;c _ C l o s t r i d i a ;o _ C l o s t r i d i a l e s ;f _ L a c h n o s p i r a c e a e ;g _ C o p r o c o c c u s ;s _	22	5	16	68	30	26	66	223	1	4	17	18	234	10	6	10	136	28	8	3	5	1	9	5	12	19	6	15	113	4	5	2	13	5	8	12	10	6	5	10	12	15	16	7	9	8	7	10
532521	k _ B a c t e r i a ;p _ F i r m i c u t e s ;c _ C l o s t r i d i a ;o _ C l o s t r i d i a l e s ;f _ P e p t o s t r e p t o c o c c a c e a e ;g _ P e p t o s t r e p t o c o c c u s ;s _ a n a e r o b i u s	0	0	0	0	0	2	0	0	2	1	1	0	0	0	0	4	0	0	0	0	1	0	0	1	1	0	1	0	0	1	0	0	0	2	0	0	1	1	0	0	0	6	0	0	0	0	0	0
206213	k _ B a c t e r i a ;p _ F i r m i c u t e s ;c _ C l o s t r i d i a ;o _ C l o s t r i d i a l e s ;f _ L a c h n o s p i r a c e a e ;g _ ;s _	0	0	0	0	0	0	0	0	0	0	0	0	0	0	0	0	0	0	0	0	0	0	0	0	0	0	0	0	0	0	0	1	1	0	0	0	0	0	0	0	0	0	0	0	0	0	0	0
176108	k _ B a c t e r i a ;p _ B a c t e r o i d e t e s ;c _ B a c t e r o i d i a ;o _ B a c t e r o i d a l e s ;f _ R i k e n e l l a c e a e ;g _ ;s _	2	5	10	3	14	16	3	0	1	2	0	18	8	1	0	1	16	0	0	3	0	1	7	0	0	4	3	5	0	12	0	0	1	4	0	1	16	12	6	5	3	6	0	0	2	0	0	5
360518	k _ B a c t e r i a ;p _ B a c t e r o i d e t e s ;c _ B a c t e r o i d i a ;o _ B a c t e r o i d a l e s ;f _ B a c t e r o i d a c e a e ;g _ B a c t e r o i d e s ;s _	0	0	2	3	0	4	0	0	0	2	0	3	0	0	1	0	24	47	23	7	0	0	0	17	2	1	1	2	0	0	0	0	0	4	1	0	1	0	1	0	0	14	1	2	0	0	0	0
171681	k _ B a c t e r i a ;p _ F i r m i c u t e s ;c _ C l o s t r i d i a ;o _ C l o s t r i d i a l e s ;f _ C l o s t r i d i a c e a e ;g _ C l o s t r i d i u m	0	0	0	0	0	0	0	0	0	0	0	0	0	0	0	0	0	0	0	0	0	0	1	0	0	0	0	0	0	0	3	0	0	0	0	0	0	0	0	0	0	17	0	0	0	0	0	0
2291414	k _ B a c t e r i a ;p _ P r o t e o b a c t e r i a ;c _ G a m m a p r o t e o b a c t e r i a ;o _ P a s t e u r e l l a l e s ;f _ P a s t e u r e l l a c e a e	0	0	0	0	0	0	1	0	0	0	0	0	0	0	0	0	0	0	0	0	0	3	0	0	0	2	1	0	0	2	0	0	2	0	0	0	0	0	0	0	0	0	0	0	0	0	0	0
330414	k _ B a c t e r i a ;p _ F i r m i c u t e s ;c _ C l o s t r i d i a ;o _ C l o s t r i d i a l e s ;f _ L a c h n o s p i r a c e a e ;g _ ;s _	1	2	0	0	0	0	0	0	0	0	0	2	0	3	1	0	0	0	0	0	0	0	0	1	0	0	0	1	0	0	0	0	0	0	1	0	1	0	0	1	4	0	0	0	1	0	0	0
336710	k _ B a c t e r i a ;p _ B a c t e r o i d e t e s ;c _ B a c t e r o i d i a ;o _ B a c t e r o i d a l e s ;f _ B a c t e r o i d a c e a e ;g _ B a c t e r o i d e s ;s _	2	3	4	47	10	22	8	45	0	40	8	46	5	1	0	7	52	81	23	39	7	2	3	89	13	1	10	42	0	4	0	0	17	27	6	7	66	7	18	1	24	6	3	11	5	5	0	1
523099	k _ B a c t e r i a ;p _ F i r m i c u t e s ;c _ C l o s t r i d i a ;o _ C l o s t r i d i a l e s ;f _ ;g _ ;s _	0	0	0	0	0	0	0	0	0	0	1	1	0	0	0	0	0	0	0	0	0	0	0	0	0	0	0	1	0	0	0	0	0	0	0	0	0	0	0	0	0	0	1	0	0	0	0	0
184320	k _ B a c t e r i a ;p _ F i r m i c u t e s ;c _ C l o s t r i d i a ;o _ C l o s t r i d i a l e s ;f _ L a c h n o s p i r a c e a e ;g _ ;s _	0	4	3	0	2	5	7	0	2	0	0	2	0	4	0	5	1	0	0	0	1	8	2	8	2	3	6	7	2	3	0	3	0	14	7	2	9	10	1	11	2	3	8	3	8	3	0	2
187355	k _ B a c t e r i a ;p _ F i r m i c u t e s ;c _ C l o s t r i d i a ;o _ C l o s t r i d i a l e s ;f _ R u m i n o c o c c a c e a e	1	2	0	0	1	0	0	0	0	0	0	0	0	0	1	2	0	0	0	0	0	0	4	0	0	2	0	0	0	3	0	0	0	1	0	0	0	0	1	1	2	5	0	0	0	0	0	0
354540	k _ B a c t e r i a ;p _ F i r m i c u t e s ;c _ C l o s t r i d i a ;o _ C l o s t r i d i a l e s	0	0	0	0	0	0	0	0	1	0	0	0	0	0	0	0	0	0	0	0	0	0	0	0	0	0	0	0	0	0	0	0	0	0	0	0	0	0	0	0	0	1	0	0	0	0	0	0
368615	k _ B a c t e r i a ;p _ F i r m i c u t e s ;c _ C l o s t r i d i a ;o _ C l o s t r i d i a l e s ;f _ ;g _ ;s _	0	0	0	0	0	0	0	10	0	3	0	45	0	0	0	6	2	10	19	0	0	0	0	0	0	0	0	0	0	0	0	0	0	0	0	0	0	0	10	0	0	11	0	11	8	0	0	0
4361727	k _ B a c t e r i a ;p _ B a c t e r o i d e t e s ;c _ B a c t e r o i d i a ;o _ B a c t e r o i d a l e s ;f _ B a c t e r o i d a c e a e ;g _ B a c t e r o i d e s ;s _	0	0	0	3	1	2	2	0	0	2	0	1	0	0	0	0	3	2	0	2	0	0	0	1	0	0	0	2	0	1	0	0	1	1	0	0	1	0	0	0	0	0	0	0	0	0	0	0
662917	k _ B a c t e r i a ;p _ F i r m i c u t e s ;c _ C l o s t r i d i a ;o _ C l o s t r i d i a l e s ;f _ R u m i n o c o c c a c e a e ;g _ A n a e r o t r u n c u s ;s _	0	1	0	0	1	0	0	0	0	2	0	0	0	0	0	0	0	0	0	0	0	2	0	0	0	0	0	0	0	0	0	1	0	1	1	0	2	0	3	2	3	0	0	0	0	0	0	0
4308835	k _ B a c t e r i a ;p _ F i r m i c u t e s ;c _ C l o s t r i d i a ;o _ C l o s t r i d i a l e s ;f _ R u m i n o c o c c a c e a e ;g _ O s c i l l o s p i r a ;s _	0	1	0	0	0	0	1	0	3	0	0	0	0	0	0	0	0	0	0	0	0	0	1	2	0	0	1	0	0	0	0	0	1	1	0	2	0	1	0	4	0	1	1	0	0	0	0	0
358016	k _ B a c t e r i a ;p _ F i r m i c u t e s ;c _ C l o s t r i d i a ;o _ C l o s t r i d i a l e s ;f _ L a c h n o s p i r a c e a e ;g _ R o s e b u r i a ;s _	0	0	0	0	0	0	0	0	0	0	0	0	0	0	0	0	0	0	0	0	0	0	0	0	0	0	0	0	0	0	0	0	0	1	0	0	0	0	0	0	1	0	0	0	0	0	0	0
350036	k _ B a c t e r i a ;p _ F i r m i c u t e s ;c _ C l o s t r i d i a ;o _ C l o s t r i d i a l e s ;f _ R u m i n o c o c c a c e a e ;g _ F a e c a l i b a c t e r i u m	1	0	1	0	0	2	1	0	2	0	5	0	3	3	0	0	1	0	0	0	1	1	5	1	2	2	2	0	20	0	11	3	0	1	0	5	0	3	1	0	0	0	1	0	1	0	1	4
455805	k _ B a c t e r i a ;p _ F i r m i c u t e s ;c _ C l o s t r i d i a ;o _ C l o s t r i d i a l e s ;f _ C l o s t r i d i a c e a e ;g _ C l o s t r i d i u m ;s _	0	0	0	0	0	0	0	0	0	0	0	0	0	0	0	0	0	0	0	0	0	0	7	0	0	0	0	0	0	8	0	0	0	0	0	0	0	0	0	0	0	0	0	0	0	0	0	0
4453773	k _ B a c t e r i a ;p _ P r o t e o b a c t e r i a ;c _ D e l t a p r o t e o b a c t e r i a ;o _ D e s u l f o v i b r i o n a l e s ;f _ D e s u l f o v i b r i o n a c e a e ;g _ D e s u l f o v i b r i o ;s _	0	39	2	1	0	0	0	0	107	0	0	0	62	31	0	0	0	0	0	0	0	0	138	0	0	0	0	0	0	0	57	71	0	114	82	0	0	61	0	0	0	0	0	0	0	0	0	0
197830	k _ B a c t e r i a ;p _ F i r m i c u t e s ;c _ C l o s t r i d i a ;o _ C l o s t r i d i a l e s ;f _ L a c h n o s p i r a c e a e ;g _ C o p r o c o c c u s ;s _	0	1	0	0	1	1	2	0	0	0	5	0	2	0	0	0	0	0	0	0	0	0	0	0	0	0	1	0	1	0	0	1	1	0	0	0	1	1	0	0	0	0	0	0	0	0	1	0
503197	k _ B a c t e r i a ;p _ F i r m i c u t e s ;c _ C l o s t r i d i a ;o _ C l o s t r i d i a l e s ;f _ [ T i s s i e r e l l a c e a e ] ;g _ A n a e r o c o c c u s ;s _	0	0	0	0	0	0	0	0	0	0	0	1	0	0	0	0	0	0	0	0	0	0	0	0	0	0	0	0	0	0	0	0	0	0	0	0	0	0	0	2	0	0	0	0	0	0	0	0
197832	k _ B a c t e r i a ;p _ F i r m i c u t e s ;c _ C l o s t r i d i a ;o _ C l o s t r i d i a l e s ;f _ L a c h n o s p i r a c e a e ;g _ C o p r o c o c c u s ;s _ e u t a c t u s	0	53	1	51	12	0	0	20	3	3	3	0	4	0	0	0	0	0	0	0	4	8	1	0	0	11	3	78	0	52	16	91	193	29	11	0	0	0	1	4	11	1	23	0	113	0	1	54
324163	k _ B a c t e r i a ;p _ F i r m i c u t e s ;c _ C l o s t r i d i a ;o _ C l o s t r i d i a l e s ;f _ L a c h n o s p i r a c e a e ;g _ B l a u t i a ;s _	1	3	6	0	1	16	3	4	0	3	20	1	2	2	0	5	1	3	0	1	3	2	0	9	10	3	3	2	7	2	2	0	1	4	2	2	1	1	7	4	1	1	4	5	3	3	0	4
208042	k _ B a c t e r i a ;p _ F i r m i c u t e s ;c _ C l o s t r i d i a ;o _ C l o s t r i d i a l e s ;f _ ;g _ ;s _	1	0	0	0	0	0	0	0	0	0	2	2	0	0	1	0	0	0	0	0	1	0	0	0	0	0	0	1	0	0	1	0	0	0	0	0	0	0	0	0	1	0	0	0	0	0	0	0
287767	k _ B a c t e r i a ;p _ F i r m i c u t e s ;c _ C l o s t r i d i a ;o _ C l o s t r i d i a l e s ;f _ L a c h n o s p i r a c e a e ;g _ B l a u t i a ;s _	4	2	0	0	5	3	17	0	6	0	3	0	1	1	1	2	0	0	0	0	4	12	2	3	32	20	30	25	0	1	2	4	11	0	1	1	6	25	4	4	2	5	25	0	0	1	1	8
2167415	k _ B a c t e r i a ;p _ F i r m i c u t e s ;c _ C l o s t r i d i a ;o _ C l o s t r i d i a l e s ;f _ C l o s t r i d i a c e a e ;g _ ;s _	0	0	1	0	0	0	0	0	0	0	0	0	0	0	0	0	0	0	0	0	0	0	0	0	1	0	0	0	0	0	1	1	0	0	0	0	0	0	0	0	0	0	0	0	0	0	0	0
13995	k _ B a c t e r i a ;p _ F i r m i c u t e s ;c _ C l o s t r i d i a ;o _ C l o s t r i d i a l e s ;f _ L a c h n o s p i r a c e a e ;g _ B l a u t i a ;s _	0	2	0	0	0	1	1	0	0	3	0	0	7	1	0	1	0	0	0	0	0	0	5	0	0	0	0	0	0	1	0	2	2	1	0	0	0	1	2	0	0	0	1	0	0	2	0	0
185059	k _ B a c t e r i a ;p _ F i r m i c u t e s ;c _ C l o s t r i d i a ;o _ C l o s t r i d i a l e s ;f _ L a c h n o s p i r a c e a e ;g _ B l a u t i a ;s _	0	0	0	0	0	9	0	1	0	0	1	0	0	0	0	0	0	0	0	0	0	0	0	0	0	0	0	0	0	0	0	0	0	0	0	0	0	0	0	0	0	0	0	0	0	1	0	0
181744	k _ B a c t e r i a ;p _ F i r m i c u t e s ;c _ C l o s t r i d i a ;o _ C l o s t r i d i a l e s ;f _ L a c h n o s p i r a c e a e ;g _ C o p r o c o c c u s ;s _ e u t a c t u s	0	0	0	0	0	0	0	0	0	0	0	0	0	0	0	0	0	0	0	0	0	0	0	0	0	0	0	4	0	0	0	0	0	0	2	0	0	0	0	0	0	0	0	0	0	0	0	0
181217	k _ B a c t e r i a ;p _ F i r m i c u t e s ;c _ C l o s t r i d i a ;o _ C l o s t r i d i a l e s ;f _ L a c h n o s p i r a c e a e	0	0	0	0	0	0	0	0	0	0	0	0	0	0	0	2	0	0	0	0	0	0	1	0	0	0	1	3	0	0	0	0	0	0	0	0	0	0	0	0	1	0	0	0	0	0	0	0
186974	k _ B a c t e r i a ;p _ B a c t e r o i d e t e s ;c _ B a c t e r o i d i a ;o _ B a c t e r o i d a l e s ;f _ P r e v o t e l l a c e a e ;g _ P r e v o t e l l a ;s _ c o p r i	0	0	0	0	0	0	0	0	0	0	0	0	0	0	0	0	0	0	0	0	0	0	0	0	0	0	0	0	0	0	0	0	0	0	0	0	0	0	0	2	0	0	0	0	0	0	0	0
300300	k _ B a c t e r i a ;p _ F i r m i c u t e s ;c _ C l o s t r i d i a ;o _ C l o s t r i d i a l e s	0	0	0	0	0	0	0	0	2	0	0	0	0	0	0	0	0	0	0	0	0	0	0	1	0	0	1	0	0	0	2	0	0	0	0	0	0	0	0	0	1	0	0	0	0	0	0	0
362342	k _ B a c t e r i a ;p _ F i r m i c u t e s ;c _ C l o s t r i d i a ;o _ C l o s t r i d i a l e s ;f _ R u m i n o c o c c a c e a e ;g _ R u m i n o c o c c u s ;s _	79	35	11	0	23	182	356	0	24	156	11	3	23	14	19	200	21	0	0	1	37	6	67	18	48	9	25	85	0	92	583	41	8	31	682	258	82	496	22	310	69	87	37	1	18	3	16	12
348007	k _ B a c t e r i a ;p _ F i r m i c u t e s ;c _ C l o s t r i d i a ;o _ C l o s t r i d i a l e s ;f _ L a c h n o s p i r a c e a e ;g _ ;s _	0	3	4	0	0	0	0	2	0	1	1	11	0	17	0	0	0	0	0	0	1	0	1	1	1	2	5	0	0	2	1	1	3	5	1	0	4	4	0	1	1	0	2	0	0	4	0	0
348009	k _ B a c t e r i a ;p _ F i r m i c u t e s ;c _ C l o s t r i d i a ;o _ C l o s t r i d i a l e s ;f _ R u m i n o c o c c a c e a e ;g _ O s c i l l o s p i r a ;s _	3	1	4	0	1	0	4	0	0	0	0	4	0	7	1	6	3	0	0	0	26	0	80	34	3	10	1	6	0	11	0	2	4	14	0	34	18	3	7	23	16	5	20	0	2	8	0	10
197760	k _ B a c t e r i a ;p _ F i r m i c u t e s ;c _ C l o s t r i d i a ;o _ C l o s t r i d i a l e s ;f _ L a c h n o s p i r a c e a e ;g _ R o s e b u r i a ;s _ f a e c i s	0	2	0	0	0	0	2	1	2	0	0	0	3	1	0	17	0	0	0	0	3	6	0	1	22	2	10	13	0	4	8	10	11	15	9	10	1	16	0	4	4	0	4	0	1	3	1	1
199694	k _ B a c t e r i a ;p _ F i r m i c u t e s ;c _ C l o s t r i d i a ;o _ C l o s t r i d i a l e s ;f _ L a c h n o s p i r a c e a e ;g _ ;s _	2	2	1	2	11	4	11	11	0	1	43	2	2	2	0	0	12	4	2	0	3	0	4	4	15	1	10	11	10	5	3	0	6	5	2	7	0	7	2	6	12	9	9	0	4	0	1	14
4455005	k _ B a c t e r i a ;p _ F i r m i c u t e s ;c _ C l o s t r i d i a ;o _ C l o s t r i d i a l e s ;f _ [ M o g i b a c t e r i a c e a e ] ;g _ ;s _	27	64	27	0	0	0	9	0	1	12	0	14	0	0	12	0	0	0	0	0	0	2	117	0	0	0	0	0	0	32	14	2	1	13	8	0	0	0	0	0	60	0	0	0	0	0	2	0
191068	k _ B a c t e r i a ;p _ F i r m i c u t e s ;c _ C l o s t r i d i a ;o _ C l o s t r i d i a l e s ;f _ R u m i n o c o c c a c e a e ;g _ R u m i n o c o c c u s ;s _	0	5	0	0	0	3	1	0	0	0	0	0	0	0	0	0	0	0	0	0	1	0	1	0	0	0	0	0	0	0	0	0	0	0	0	0	2	0	0	0	0	1	0	0	0	1	0	0
704264	k _ B a c t e r i a ;p _ F i r m i c u t e s ;c _ C l o s t r i d i a ;o _ C l o s t r i d i a l e s ;f _ R u m i n o c o c c a c e a e ;g _ R u m i n o c o c c u s ;s _	0	0	0	0	0	0	0	0	0	0	0	0	0	0	0	0	0	0	0	0	0	0	1	0	0	0	0	0	0	0	0	0	1	0	0	0	0	0	0	0	0	0	0	0	0	0	0	0
571744	k _ B a c t e r i a ;p _ F i r m i c u t e s ;c _ B a c i l l i ;o _ L a c t o b a c i l l a l e s ;f _ S t r e p t o c o c c a c e a e ;g _ L a c t o c o c c u s ;s _	0	0	0	0	0	0	0	0	0	7	0	0	66	0	0	0	0	0	0	0	0	0	0	0	0	0	0	0	0	0	0	0	0	0	0	0	0	0	0	0	0	0	0	0	0	0	0	0
4359214	k _ B a c t e r i a ;p _ F i r m i c u t e s ;c _ C l o s t r i d i a ;o _ C l o s t r i d i a l e s ;f _ L a c h n o s p i r a c e a e ;g _ ;s _	0	0	1	0	0	0	0	0	0	0	0	0	0	0	0	0	0	0	1	0	0	0	0	0	0	0	0	0	0	0	0	0	0	0	0	0	0	0	0	1	0	0	0	0	0	0	0	0
1530340	k _ B a c t e r i a ;p _ B a c t e r o i d e t e s ;c _ B a c t e r o i d i a ;o _ B a c t e r o i d a l e s ;f _ R i k e n e l l a c e a e ;g _ ;s _	0	0	0	0	9	16	0	0	1	1	0	4	2	0	0	2	0	0	0	0	0	0	5	0	0	0	0	1	0	6	0	0	0	0	4	0	11	0	1	1	1	18	0	0	0	1	0	1
196878	k _ B a c t e r i a ;p _ F i r m i c u t e s ;c _ C l o s t r i d i a ;o _ C l o s t r i d i a l e s ;f _ L a c h n o s p i r a c e a e ;g _ B l a u t i a ;s _	0	0	1	0	0	0	0	0	0	1	0	0	0	0	0	1	0	0	0	0	0	0	2	0	0	0	0	0	0	0	0	0	0	0	0	1	0	0	0	0	0	0	0	0	0	0	0	0
772384	k _ B a c t e r i a ;p _ F i r m i c u t e s ;c _ C l o s t r i d i a ;o _ C l o s t r i d i a l e s ;f _ L a c h n o s p i r a c e a e ;g _ ;s _	0	0	0	0	0	0	0	0	7	0	0	0	0	0	0	0	0	0	0	0	0	0	0	0	0	0	0	0	0	1	0	0	0	0	0	0	0	0	1	0	0	0	0	0	0	0	0	0
320321	k _ B a c t e r i a ;p _ F i r m i c u t e s ;c _ C l o s t r i d i a ;o _ C l o s t r i d i a l e s ;f _ R u m i n o c o c c a c e a e ;g _ ;s _	2	1	2	0	0	0	0	0	0	0	0	0	0	0	0	0	0	0	0	0	0	0	1	0	0	0	0	0	0	0	0	0	18	0	0	0	0	1	0	0	0	0	0	0	0	0	0	0
320322	k _ B a c t e r i a ;p _ F i r m i c u t e s ;c _ C l o s t r i d i a ;o _ C l o s t r i d i a l e s ;f _ L a c h n o s p i r a c e a e ;g _ L a c h n o s p i r a ;s _	0	0	0	0	0	0	0	0	0	0	0	0	0	0	0	0	0	0	0	0	0	0	0	0	0	0	0	0	0	0	0	0	0	0	0	0	0	1	0	0	0	0	0	0	0	0	0	0
199524	k _ B a c t e r i a ;p _ F i r m i c u t e s ;c _ C l o s t r i d i a ;o _ C l o s t r i d i a l e s ;f _ L a c h n o s p i r a c e a e ;g _ R o s e b u r i a	0	0	0	0	0	0	0	0	0	0	0	0	0	0	0	0	0	0	0	0	0	0	0	0	1	0	0	0	0	0	0	0	0	0	0	0	0	0	0	0	0	0	1	0	0	0	0	0
194584	k _ B a c t e r i a ;p _ F i r m i c u t e s ;c _ C l o s t r i d i a ;o _ C l o s t r i d i a l e s ;f _ R u m i n o c o c c a c e a e ;g _ F a e c a l i b a c t e r i u m ;s _ p r a u s n i t z i i	0	2	2	0	1	0	0	0	1	0	1	0	1	1	0	0	0	0	0	0	1	1	0	0	0	3	1	0	0	3	3	8	3	2	1	0	0	2	0	1	3	1	3	2	2	0	0	0
194586	k _ B a c t e r i a ;p _ F i r m i c u t e s ;c _ C l o s t r i d i a ;o _ C l o s t r i d i a l e s ;f _ L a c h n o s p i r a c e a e ;g _ B l a u t i a ;s _	0	0	0	0	0	0	0	0	0	0	0	0	0	0	0	0	0	0	0	0	0	0	0	0	0	0	0	0	1	0	0	0	0	0	0	0	0	0	0	0	0	0	0	0	0	0	0	0
584951	k _ B a c t e r i a ;p _ F i r m i c u t e s ;c _ C l o s t r i d i a ;o _ C l o s t r i d i a l e s ;f _ R u m i n o c o c c a c e a e	20	0	5	0	0	0	8	0	90	0	1	0	0	0	5	0	0	0	0	0	0	56	431	0	2	0	0	0	0	63	320	9	39	0	0	0	0	2	0	0	249	0	0	0	0	4	1	0
187511	k _ B a c t e r i a ;p _ F i r m i c u t e s ;c _ C l o s t r i d i a ;o _ C l o s t r i d i a l e s ;f _ L a c h n o s p i r a c e a e ;g _ [ R u m i n o c o c c u s ] ;s _	0	0	0	0	0	0	0	0	0	0	0	0	0	0	0	1	1	0	0	0	0	0	0	0	0	0	0	0	0	0	0	0	0	0	0	0	0	0	0	0	1	0	0	0	0	0	0	0
269360	k _ B a c t e r i a ;p _ F i r m i c u t e s ;c _ C l o s t r i d i a ;o _ C l o s t r i d i a l e s ;f _ R u m i n o c o c c a c e a e ;g _ O s c i l l o s p i r a ;s _	0	0	0	0	0	0	0	11	0	0	144	5	0	0	0	65	0	0	0	0	0	0	0	0	0	0	0	0	0	0	0	0	0	0	0	0	1	0	0	0	0	0	0	0	0	0	0	0
187517	k _ B a c t e r i a ;p _ F i r m i c u t e s ;c _ C l o s t r i d i a ;o _ C l o s t r i d i a l e s ;f _ [ M o g i b a c t e r i a c e a e ] ;g _ ;s _	1	2	0	0	0	0	0	0	0	1	0	0	0	0	0	0	0	0	0	0	0	0	7	0	1	0	0	1	0	3	0	0	0	0	0	0	3	1	0	0	0	0	0	0	2	0	0	0
358749	k _ B a c t e r i a ;p _ F i r m i c u t e s ;c _ C l o s t r i d i a ;o _ C l o s t r i d i a l e s ;f _ L a c h n o s p i r a c e a e ;g _ ;s _	0	0	0	1	0	0	0	0	0	0	0	0	0	0	0	1	0	0	0	0	0	0	0	0	1	0	0	0	0	0	0	0	0	0	2	0	0	0	0	1	0	2	0	0	0	0	1	0
363348	k _ B a c t e r i a ;p _ F i r m i c u t e s ;c _ C l o s t r i d i a ;o _ C l o s t r i d i a l e s ;f _ L a c h n o s p i r a c e a e ;g _ B l a u t i a ;s _	0	0	0	0	0	0	0	0	0	0	1	0	1	0	0	1	0	0	0	0	0	0	0	0	0	0	0	0	0	0	0	0	0	0	0	0	0	0	1	0	0	0	0	0	0	0	0	0
4483963	k _ B a c t e r i a ;p _ B a c t e r o i d e t e s ;c _ B a c t e r o i d i a ;o _ B a c t e r o i d a l e s ;f _ B a c t e r o i d a c e a e ;g _ B a c t e r o i d e s ;s _	0	0	0	0	0	1	0	0	0	11	0	0	0	0	0	0	0	24	41	0	0	0	0	0	0	0	0	0	0	0	0	0	0	13	0	0	6	2	0	0	1	0	0	0	0	0	0	2
363430	k _ B a c t e r i a ;p _ F i r m i c u t e s ;c _ C l o s t r i d i a ;o _ C l o s t r i d i a l e s ;f _ ;g _ ;s _	0	0	0	0	0	0	0	0	0	0	0	0	0	0	0	0	0	0	0	0	101	0	0	0	0	0	0	0	0	0	0	0	0	17	0	0	0	0	0	0	0	19	0	0	0	0	0	0
548133	k _ B a c t e r i a ;p _ F i r m i c u t e s ;c _ C l o s t r i d i a ;o _ C l o s t r i d i a l e s ;f _ L a c h n o s p i r a c e a e ;g _ R o s e b u r i a	6	1	0	0	1	0	11	1	16	0	4	0	0	5	0	0	0	0	0	0	1	5	0	0	15	3	7	12	1	4	0	8	6	2	1	2	0	31	2	4	1	0	7	1	2	4	0	0
701221	k _ B a c t e r i a ;p _ F i r m i c u t e s ;c _ C l o s t r i d i a ;o _ C l o s t r i d i a l e s ;f _ L a c h n o s p i r a c e a e ;g _ R o s e b u r i a ;s _ f a e c i s	711	636	848	48	430	445	1260	90	914	472	659	134	443	716	451	1866	37	143	177	2	1566	2348	66	700	4836	1316	2226	1976	169	1331	1121	1972	3846	774	876	2347	87	3047	612	1550	2537	140	1422	110	626	598	79	875
344641	k _ B a c t e r i a ;p _ F i r m i c u t e s ;c _ C l o s t r i d i a ;o _ C l o s t r i d i a l e s ;f _ ;g _ ;s _	0	0	0	0	0	0	0	0	2	0	0	0	0	0	0	0	0	0	0	0	0	0	1	2	0	0	0	1	0	0	13	1	0	0	0	0	0	1	0	0	0	0	0	0	0	0	0	0
197587	k _ B a c t e r i a ;p _ F i r m i c u t e s ;c _ C l o s t r i d i a ;o _ C l o s t r i d i a l e s ;f _ R u m i n o c o c c a c e a e ;g _ R u m i n o c o c c u s ;s _	0	23	0	0	0	0	0	0	0	0	0	1	0	0	0	0	0	0	0	0	0	0	0	0	0	0	0	0	0	0	0	0	0	0	0	0	0	0	0	0	0	0	1	0	0	0	0	0
342427	k _ B a c t e r i a ;p _ F i r m i c u t e s ;c _ C l o s t r i d i a ;o _ C l o s t r i d i a l e s ;f _ V e i l l o n e l l a c e a e ;g _ V e i l l o n e l l a ;s _ d i s p a r	0	0	0	0	0	0	0	0	0	0	0	0	0	0	0	0	0	0	0	0	0	0	0	0	0	0	0	0	1	0	0	0	1	0	0	0	0	0	0	0	1	0	0	0	0	0	0	0
197589	k _ B a c t e r i a ;p _ F i r m i c u t e s ;c _ C l o s t r i d i a ;o _ C l o s t r i d i a l e s ;f _ L a c h n o s p i r a c e a e ;g _ ;s _	0	0	0	0	0	0	0	0	0	0	0	0	1	0	0	0	0	0	0	0	0	0	1	0	0	0	0	1	0	1	0	0	0	1	1	0	3	0	0	1	1	0	0	0	0	0	0	1
293869	k _ B a c t e r i a ;p _ F i r m i c u t e s ;c _ C l o s t r i d i a ;o _ C l o s t r i d i a l e s ;f _ L a c h n o s p i r a c e a e	0	0	0	0	0	0	0	0	0	0	0	0	0	0	0	0	0	0	0	0	0	0	0	0	0	0	0	0	9	0	0	0	0	0	0	0	0	0	7	1	0	0	0	0	0	0	0	0
310957	k _ B a c t e r i a ;p _ F i r m i c u t e s ;c _ C l o s t r i d i a ;o _ C l o s t r i d i a l e s ;f _ L a c h n o s p i r a c e a e	0	2	0	0	0	0	0	0	0	0	0	0	0	2	0	0	0	0	0	0	0	0	1	0	7	0	2	1	0	0	0	5	0	3	0	0	0	1	0	0	9	0	0	0	0	0	0	0
315852	k _ B a c t e r i a ;p _ F i r m i c u t e s ;c _ C l o s t r i d i a ;o _ C l o s t r i d i a l e s ;f _ R u m i n o c o c c a c e a e ;g _ ;s _	0	0	6	0	0	0	0	0	0	17	0	0	0	0	0	0	0	0	0	0	0	0	0	0	0	0	0	3	0	0	0	0	2	0	0	0	0	0	0	0	6	0	0	0	0	0	0	0
4468234	k _ B a c t e r i a ;p _ B a c t e r o i d e t e s ;c _ B a c t e r o i d i a ;o _ B a c t e r o i d a l e s ;f _ B a c t e r o i d a c e a e ;g _ B a c t e r o i d e s ;s _	0	0	0	1	0	0	0	0	0	0	0	1	0	0	0	0	1	0	0	0	0	0	0	0	0	0	0	0	0	0	0	0	1	0	0	0	0	0	0	0	0	0	0	1	0	0	0	0
4468891	k _ B a c t e r i a ;p _ F i r m i c u t e s ;c _ E r y s i p e l o t r i c h i ;o _ E r y s i p e l o t r i c h a l e s ;f _ E r y s i p e l o t r i c h a c e a e ;g _ ;s _	0	0	0	0	0	0	0	0	0	0	1	0	0	0	0	0	0	0	0	0	0	0	0	0	0	0	0	0	0	0	0	0	0	0	0	0	0	0	1	0	0	0	0	0	0	0	0	0
317636	k _ B a c t e r i a ;p _ F i r m i c u t e s ;c _ C l o s t r i d i a ;o _ C l o s t r i d i a l e s ;f _ L a c h n o s p i r a c e a e ;g _ B l a u t i a ;s _	0	0	0	0	0	0	0	0	0	0	1	0	0	0	0	0	0	0	0	0	0	0	0	1	0	0	0	0	1	0	0	0	1	0	0	0	0	0	0	0	0	0	0	0	0	0	0	0
202162	k _ B a c t e r i a ;p _ F i r m i c u t e s ;c _ C l o s t r i d i a ;o _ C l o s t r i d i a l e s ;f _ R u m i n o c o c c a c e a e ;g _ R u m i n o c o c c u s	214	1	0	0	0	0	118	0	3	13	0	0	0	0	91	0	0	0	0	0	0	0	0	0	0	0	0	0	0	1	0	1	0	0	0	0	0	0	0	0	24	0	0	0	0	0	0	0
322258	k _ B a c t e r i a ;p _ F i r m i c u t e s ;c _ C l o s t r i d i a ;o _ C l o s t r i d i a l e s ;f _ R u m i n o c o c c a c e a e ;g _ O s c i l l o s p i r a ;s _	46	137	3	1	8	0	8	2	33	17	4	0	0	9	5	3	0	0	0	0	69	11	22	0	0	56	15	51	0	37	12	0	9	0	0	0	59	0	0	45	102	0	0	0	52	9	0	0
157470	k _ B a c t e r i a ;p _ F i r m i c u t e s ;c _ C l o s t r i d i a ;o _ C l o s t r i d i a l e s ;f _ L a c h n o s p i r a c e a e ;g _ ;s _	0	0	0	0	0	1	0	0	0	0	0	0	0	0	0	0	0	0	0	0	1	0	0	0	0	0	0	0	0	0	0	0	0	0	0	0	0	0	0	0	0	0	0	0	0	0	0	0
197052	k _ B a c t e r i a ;p _ B a c t e r o i d e t e s ;c _ B a c t e r o i d i a ;o _ B a c t e r o i d a l e s ;f _ B a c t e r o i d a c e a e ;g _ B a c t e r o i d e s ;s _	0	0	0	0	0	0	0	0	0	0	0	0	0	0	0	1	0	0	0	0	0	0	0	0	0	0	0	0	0	0	0	0	0	1	0	0	0	0	0	0	0	0	0	0	0	0	0	0
197050	k _ B a c t e r i a ;p _ F i r m i c u t e s ;c _ C l o s t r i d i a ;o _ C l o s t r i d i a l e s ;f _ L a c h n o s p i r a c e a e ;g _ D o r e a ;s _	0	0	0	0	0	1	0	0	0	0	0	0	0	0	0	1	0	0	0	0	0	0	0	0	0	0	0	0	0	0	0	0	0	0	0	0	0	0	0	0	0	0	0	0	1	0	0	0
175844	k _ B a c t e r i a ;p _ B a c t e r o i d e t e s ;c _ B a c t e r o i d i a ;o _ B a c t e r o i d a l e s ;f _ [ B a r n e s i e l l a c e a e ] ;g _ ;s _	1	0	0	0	0	0	0	0	0	2	0	0	0	0	0	0	0	0	0	0	0	0	1	0	0	0	0	2	0	0	0	0	0	0	0	0	0	1	0	0	0	0	0	0	0	0	0	0
175846	k _ B a c t e r i a ;p _ F i r m i c u t e s ;c _ C l o s t r i d i a ;o _ C l o s t r i d i a l e s ;f _ L a c h n o s p i r a c e a e ;g _ C o p r o c o c c u s ;s _ e u t a c t u s	0	0	0	1	0	0	0	0	0	0	0	0	0	0	0	0	0	0	0	0	0	0	0	0	0	0	0	2	0	0	0	0	0	0	0	0	0	0	0	0	0	0	0	0	1	0	0	0
3855886	k _ B a c t e r i a ;p _ F i r m i c u t e s ;c _ C l o s t r i d i a ;o _ C l o s t r i d i a l e s ;f _ L a c h n o s p i r a c e a e ;g _ R o s e b u r i a ;s _	0	0	1	0	0	0	0	0	0	0	0	0	0	0	0	0	0	0	0	0	0	0	0	0	0	0	0	0	0	0	0	0	0	2	0	0	0	0	0	0	0	0	0	0	0	1	0	0
4466275	k _ B a c t e r i a ;p _ F i r m i c u t e s ;c _ C l o s t r i d i a ;o _ C l o s t r i d i a l e s ;f _ R u m i n o c o c c a c e a e	0	0	0	0	0	0	0	0	0	0	0	0	0	0	0	0	0	0	0	0	0	0	0	0	0	0	0	0	0	1	0	0	0	1	0	1	0	1	0	0	0	1	0	0	0	0	0	0
293232	k _ B a c t e r i a ;p _ F i r m i c u t e s ;c _ C l o s t r i d i a ;o _ C l o s t r i d i a l e s ;f _ L a c h n o s p i r a c e a e ;g _ B l a u t i a	0	2	2	0	5	3	4	2	3	1	0	1	3	9	0	10	1	1	0	0	0	4	4	9	15	3	8	3	0	3	0	1	9	2	1	4	3	2	3	2	7	0	10	0	1	4	0	2
196862	k _ B a c t e r i a ;p _ F i r m i c u t e s ;c _ C l o s t r i d i a ;o _ C l o s t r i d i a l e s ;f _ L a c h n o s p i r a c e a e ;g _ ;s _	0	0	0	0	0	0	0	0	0	0	0	0	0	0	0	1	0	0	0	0	0	0	0	0	0	0	0	0	0	0	0	0	1	0	0	0	0	0	0	0	1	0	0	0	0	0	0	0
199268	k _ B a c t e r i a ;p _ F i r m i c u t e s ;c _ C l o s t r i d i a ;o _ C l o s t r i d i a l e s	0	0	0	0	0	0	0	0	0	0	1	0	0	0	0	0	0	0	0	0	0	0	0	0	0	0	0	0	0	0	1	0	0	0	0	0	0	0	0	0	0	0	0	0	0	0	0	0
230132	k _ B a c t e r i a ;p _ T e n e r i c u t e s ;c _ M o l l i c u t e s ;o _ R F 3 9 ;f _ ;g _ ;s _	0	6	0	0	0	0	6	0	0	0	0	0	0	0	0	0	0	0	0	0	0	0	5	0	0	0	0	0	0	0	0	0	0	0	0	0	0	0	0	0	2	0	0	0	0	0	0	0
197135	k _ B a c t e r i a ;p _ F i r m i c u t e s ;c _ C l o s t r i d i a ;o _ C l o s t r i d i a l e s ;f _ R u m i n o c o c c a c e a e ;g _ R u m i n o c o c c u s ;s _ b r o m i i	0	0	0	0	0	1	0	0	0	0	0	0	0	0	0	0	0	0	0	0	0	0	0	0	0	0	0	2	0	0	0	0	0	2	0	0	0	0	0	0	0	0	0	0	0	0	0	0
369014	k _ B a c t e r i a ;p _ F i r m i c u t e s ;c _ C l o s t r i d i a ;o _ C l o s t r i d i a l e s	5	43	21	14	28	29	18	106	81	49	264	5	57	44	5	23	1	10	0	0	29	32	23	185	230	67	94	53	58	41	167	36	12	117	38	91	8	87	2	53	35	32	239	2	103	40	1	93
369017	k _ B a c t e r i a ;p _ F i r m i c u t e s ;c _ C l o s t r i d i a ;o _ C l o s t r i d i a l e s ;f _ L a c h n o s p i r a c e a e	0	0	0	0	0	0	0	0	0	1	0	0	0	1	0	0	0	0	0	0	1	0	1	0	0	0	0	0	0	0	0	0	0	0	0	0	0	0	0	2	0	0	0	0	0	0	0	0
365484	k _ B a c t e r i a ;p _ F i r m i c u t e s ;c _ C l o s t r i d i a ;o _ C l o s t r i d i a l e s ;f _ L a c h n o s p i r a c e a e ;g _ C o p r o c o c c u s ;s _	17	30	2	2	5	19	277	6	24	224	1139	0	92	0	8	158	13	0	7	0	43	18	37	57	7	62	262	10	5	282	102	67	330	21	13	10	66	218	9	22	44	50	4	1	14	5	235	2
183517	k _ B a c t e r i a ;p _ F i r m i c u t e s ;c _ C l o s t r i d i a ;o _ C l o s t r i d i a l e s ;f _ ;g _ ;s _	1	7	0	0	0	0	0	0	0	0	0	1	0	0	1	0	0	0	0	0	0	0	0	0	0	0	0	0	0	0	0	0	0	0	0	0	0	0	0	0	0	0	0	0	0	0	0	0
145304	k _ B a c t e r i a ;p _ F i r m i c u t e s ;c _ C l o s t r i d i a ;o _ C l o s t r i d i a l e s ;f _ C l o s t r i d i a c e a e ;g _ C l o s t r i d i u m ;s _	0	0	0	0	0	0	0	0	0	1	0	0	0	0	0	0	0	0	0	0	0	0	0	0	0	0	0	0	0	0	0	0	0	0	0	0	0	0	0	0	0	0	2	0	0	0	0	0
136044	k _ B a c t e r i a ;p _ F i r m i c u t e s ;c _ C l o s t r i d i a ;o _ C l o s t r i d i a l e s ;f _ L a c h n o s p i r a c e a e ;g _ ;s _	0	0	1	0	0	3	0	0	0	0	1	0	0	0	0	0	2	0	0	0	0	0	0	0	2	0	0	0	0	0	0	0	0	0	0	0	0	0	0	0	0	0	0	0	0	0	0	0
188321	k _ B a c t e r i a ;p _ F i r m i c u t e s ;c _ C l o s t r i d i a ;o _ C l o s t r i d i a l e s ;f _ L a c h n o s p i r a c e a e ;g _ D o r e a ;s _ f o r m i c i g e n e r a n s	0	0	0	0	0	0	0	0	0	0	0	0	0	0	0	1	0	0	0	0	0	0	0	0	0	0	0	0	1	2	0	0	0	0	0	0	0	0	1	0	0	0	0	0	0	0	0	0
589282	k _ B a c t e r i a ;p _ F i r m i c u t e s ;c _ C l o s t r i d i a ;o _ C l o s t r i d i a l e s ;f _ R u m i n o c o c c a c e a e ;g _ F a e c a l i b a c t e r i u m ;s _ p r a u s n i t z i i	1	20	1	0	0	0	0	0	41	0	12	0	0	3	0	1	0	0	1	0	0	17	7	2	4	4	3	1	14	60	40	0	0	2	0	9	0	53	0	10	3	0	7	0	6	0	2	20
662124	k _ B a c t e r i a ;p _ F i r m i c u t e s ;c _ C l o s t r i d i a ;o _ C l o s t r i d i a l e s ;f _ R u m i n o c o c c a c e a e	2	0	0	0	0	0	1	0	0	0	0	0	0	0	0	0	0	0	0	0	0	0	0	0	0	0	1	0	0	0	0	0	0	0	0	0	0	1	0	0	0	0	0	0	1	0	0	0
712047	k _ B a c t e r i a ;p _ F i r m i c u t e s ;c _ C l o s t r i d i a ;o _ C l o s t r i d i a l e s ;f _ C l o s t r i d i a c e a e ;g _ C l o s t r i d i u m ;s _ c e l a t u m	0	0	0	0	0	0	0	0	0	0	0	0	0	0	0	0	0	0	0	0	0	1	0	0	0	0	0	0	0	0	1	0	1	0	0	0	0	0	0	0	0	0	0	0	0	0	0	0
181918	k _ B a c t e r i a ;p _ F i r m i c u t e s ;c _ C l o s t r i d i a ;o _ C l o s t r i d i a l e s ;f _ L a c h n o s p i r a c e a e	1	1	0	0	1	5	6	0	2	1	0	0	4	2	3	1	1	0	0	0	2	3	14	19	5	4	6	2	37	44	0	5	1	1	16	8	8	9	2	4	5	23	0	1	0	0	0	3
308333	k _ B a c t e r i a ;p _ F i r m i c u t e s ;c _ C l o s t r i d i a ;o _ C l o s t r i d i a l e s ;f _ R u m i n o c o c c a c e a e ;g _ F a e c a l i b a c t e r i u m ;s _ p r a u s n i t z i i	0	6	0	0	0	0	1	0	4	2	9	0	5	0	0	0	2	0	0	0	3	1	8	0	0	4	1	1	88	2	10	0	0	0	0	12	1	9	2	3	1	1	2	0	1	1	0	2
311776	k _ B a c t e r i a ;p _ F i r m i c u t e s ;c _ C l o s t r i d i a ;o _ C l o s t r i d i a l e s ;f _ L a c h n o s p i r a c e a e	0	1	0	0	0	3	0	0	0	2	6	0	3	0	0	0	1	0	0	0	1	4	0	0	3	0	0	6	0	3	0	2	2	0	1	2	0	0	6	1	0	4	15	0	1	0	0	0
343699	k _ B a c t e r i a ;p _ F i r m i c u t e s ;c _ C l o s t r i d i a ;o _ C l o s t r i d i a l e s ;f _ L a c h n o s p i r a c e a e	2	9	25	0	1	11	5	1	3	1	0	2	13	1	5	0	3	1	0	0	1	1	2	3	3	13	3	2	0	10	3	1	5	1	0	4	5	8	2	0	8	1	1	0	4	0	1	3
181914	k _ B a c t e r i a ;p _ F i r m i c u t e s ;c _ C l o s t r i d i a ;o _ C l o s t r i d i a l e s ;f _ R u m i n o c o c c a c e a e	2	1	1	0	0	0	0	2	0	0	0	0	0	2	1	1	0	0	0	0	0	1	3	1	0	3	0	1	0	0	0	0	2	0	1	0	0	0	0	0	3	0	1	0	0	0	0	0
328892	k _ B a c t e r i a ;p _ F i r m i c u t e s ;c _ C l o s t r i d i a ;o _ C l o s t r i d i a l e s ;f _ L a c h n o s p i r a c e a e ;g _ R o s e b u r i a ;s _ f a e c i s	0	0	0	0	0	0	0	0	0	2	0	0	1	0	1	2	0	0	0	0	0	0	0	0	5	1	3	0	0	2	0	0	5	2	1	1	0	0	0	0	0	0	2	0	2	3	0	0
813457	k _ B a c t e r i a ;p _ P r o t e o b a c t e r i a ;c _ G a m m a p r o t e o b a c t e r i a ;o _ E n t e r o b a c t e r i a l e s ;f _ E n t e r o b a c t e r i a c e a e	0	0	0	0	0	0	0	0	0	0	0	0	0	0	0	0	0	0	0	0	0	0	0	0	0	0	0	0	0	0	0	0	0	0	0	0	5	0	0	0	0	0	0	0	0	0	0	0
355002	k _ B a c t e r i a ;p _ F i r m i c u t e s ;c _ C l o s t r i d i a ;o _ C l o s t r i d i a l e s ;f _ C l o s t r i d i a c e a e ;g _ S M B 5 3 ;s _	1	0	1	0	0	10	1	0	0	2	0	0	0	0	0	12	1	0	0	0	1	0	4	1	4	7	2	1	2	2	4	6	0	0	0	0	1	4	0	0	0	7	0	0	0	0	0	0
195752	k _ B a c t e r i a ;p _ F i r m i c u t e s ;c _ C l o s t r i d i a ;o _ C l o s t r i d i a l e s ;f _ L a c h n o s p i r a c e a e ;g _ L a c h n o s p i r a ;s _	0	3	0	0	0	0	0	0	0	0	0	0	0	0	0	0	0	0	0	0	0	0	0	0	0	0	0	0	0	0	0	0	0	0	0	0	0	0	0	0	0	0	0	0	0	0	0	0
195757	k _ B a c t e r i a ;p _ F i r m i c u t e s ;c _ C l o s t r i d i a ;o _ C l o s t r i d i a l e s ;f _ R u m i n o c o c c a c e a e	2	0	0	0	0	0	0	0	4	1	0	0	0	0	0	0	0	0	0	0	2	0	1	0	0	1	3	0	3	3	0	0	1	1	1	0	0	0	0	1	3	0	1	0	0	2	0	2
4402960	k _ B a c t e r i a ;p _ B a c t e r o i d e t e s ;c _ B a c t e r o i d i a ;o _ B a c t e r o i d a l e s ;f _ B a c t e r o i d a c e a e ;g _ B a c t e r o i d e s ;s _	0	0	0	0	0	0	0	0	0	0	0	1	0	0	0	0	0	0	1	0	0	0	1	0	0	0	0	0	0	0	0	0	0	0	0	0	0	0	0	0	0	0	0	0	0	0	0	0
360703	k _ B a c t e r i a ;p _ F i r m i c u t e s ;c _ C l o s t r i d i a ;o _ C l o s t r i d i a l e s ;f _ L a c h n o s p i r a c e a e	0	2	0	0	5	6	0	4	0	2	0	1	2	0	0	14	1	0	0	0	0	1	0	5	1	2	9	0	0	1	0	0	5	6	4	28	50	0	3	0	1	7	0	1	1	2	0	2
3621189	k _ B a c t e r i a ;p _ B a c t e r o i d e t e s ;c _ B a c t e r o i d i a ;o _ B a c t e r o i d a l e s ;f _ B a c t e r o i d a c e a e ;g _ B a c t e r o i d e s ;s _ f r a g i l i s	0	0	0	1	0	3	0	0	0	0	0	1	2	2	0	0	0	0	0	0	0	0	0	0	0	0	0	0	0	0	0	0	0	0	0	0	0	0	0	0	0	5	0	0	0	0	0	0
193343	k _ B a c t e r i a ;p _ F i r m i c u t e s ;c _ C l o s t r i d i a ;o _ C l o s t r i d i a l e s ;f _ L a c h n o s p i r a c e a e ;g _ R o s e b u r i a	43	13	4	0	11	0	67	0	83	6	22	2	2	11	15	2	0	6	1	0	4	50	0	12	67	15	33	46	4	8	8	27	34	5	5	6	1	96	5	21	6	4	52	2	20	9	7	15
4320971	k _ B a c t e r i a ;p _ F i r m i c u t e s ;c _ C l o s t r i d i a ;o _ C l o s t r i d i a l e s ;f _ R u m i n o c o c c a c e a e ;g _ F a e c a l i b a c t e r i u m ;s _ p r a u s n i t z i i	0	1	0	0	0	0	1	0	4	1	0	0	0	2	0	2	0	0	0	0	1	3	1	1	3	1	1	0	0	2	8	1	2	2	0	2	0	9	1	3	5	0	13	0	8	1	0	4
177230	k _ B a c t e r i a ;p _ F i r m i c u t e s ;c _ C l o s t r i d i a ;o _ C l o s t r i d i a l e s ;f _ L a c h n o s p i r a c e a e ;g _ [ R u m i n o c o c c u s ] ;s _	0	0	0	0	0	0	0	0	0	0	0	0	0	0	1	0	1	0	0	0	0	0	0	0	0	0	0	0	0	0	0	0	1	0	0	0	0	0	0	0	1	0	0	1	0	0	0	0
177237	k _ B a c t e r i a ;p _ F i r m i c u t e s ;c _ C l o s t r i d i a ;o _ C l o s t r i d i a l e s ;f _ L a c h n o s p i r a c e a e ;g _ R o s e b u r i a	0	2	0	0	0	0	0	0	1	0	0	1	0	2	0	0	0	0	0	0	2	2	0	0	5	1	2	1	0	5	0	4	9	3	2	2	0	1	0	0	2	0	1	0	0	0	0	1
191278	k _ B a c t e r i a ;p _ F i r m i c u t e s ;c _ C l o s t r i d i a ;o _ C l o s t r i d i a l e s ;f _ L a c h n o s p i r a c e a e ;g _ C o p r o c o c c u s ;s _	0	6	83	0	67	0	0	0	0	0	0	5	48	3	0	0	0	0	0	0	0	3	13	14	0	3	8	0	0	3	0	7	7	0	3	0	0	75	31	9	9	7	0	0	0	5	0	16
556835	k _ B a c t e r i a ;p _ F i r m i c u t e s ;c _ C l o s t r i d i a ;o _ C l o s t r i d i a l e s ;f _ V e i l l o n e l l a c e a e ;g _ P h a s c o l a r c t o b a c t e r i u m ;s _	0	0	310	0	569	545	0	0	2	787	598	222	30	2	0	978	113	2	0	1	99	0	0	856	394	7	1	11	0	0	0	4	0	702	0	5057	91	0	184	0	6	230	0	354	0	0	0	39
322803	k _ B a c t e r i a ;p _ F i r m i c u t e s ;c _ C l o s t r i d i a ;o _ C l o s t r i d i a l e s ;f _ L a c h n o s p i r a c e a e ;g _ ;s _	0	1	1	0	1	0	1	0	0	0	0	1	0	8	0	1	0	0	0	0	0	1	0	1	0	0	1	0	0	1	0	0	1	2	1	0	0	0	0	0	1	0	0	0	0	0	0	0
292921	k _ B a c t e r i a ;p _ B a c t e r o i d e t e s ;c _ B a c t e r o i d i a ;o _ B a c t e r o i d a l e s ;f _ P r e v o t e l l a c e a e ;g _ P r e v o t e l l a ;s _ c o p r i	17	6	21	16	53	1	6	53	2	15	518	0	146	20	7	0	0	0	0	0	60	29	15	3	0	35	26	0	57	33	0	25	1	1	5379	1	0	14	0	129	61	0	2	33	6	83	1	13
297150	k _ B a c t e r i a ;p _ F i r m i c u t e s ;c _ C l o s t r i d i a ;o _ C l o s t r i d i a l e s ;f _ L a c h n o s p i r a c e a e ;g _ D o r e a ;s _	0	0	0	0	0	0	2	0	0	0	0	1	0	0	0	0	0	0	0	0	0	0	1	0	1	1	0	0	0	0	0	0	0	0	0	0	0	0	0	0	0	0	0	0	0	0	0	0
194597	k _ B a c t e r i a ;p _ F i r m i c u t e s ;c _ C l o s t r i d i a ;o _ C l o s t r i d i a l e s ;f _ ;g _ ;s _	0	3	0	0	0	0	0	0	0	0	0	2	0	0	0	0	0	0	0	0	0	0	0	0	0	0	0	0	0	1	0	0	0	0	0	0	0	0	0	0	0	0	0	0	0	0	0	0
336528	k _ B a c t e r i a ;p _ F i r m i c u t e s ;c _ C l o s t r i d i a ;o _ C l o s t r i d i a l e s ;f _ L a c h n o s p i r a c e a e	0	0	0	0	0	0	0	0	0	0	0	0	0	0	1	2	0	0	1	0	0	0	0	0	4	0	1	1	0	0	0	0	0	2	0	1	0	1	0	1	0	0	1	0	0	1	0	0
105109	k _ B a c t e r i a ;p _ F i r m i c u t e s ;c _ C l o s t r i d i a ;o _ C l o s t r i d i a l e s ;f _ ;g _ ;s _	0	0	0	1	0	0	0	1	1	0	0	0	12	2	0	0	0	0	0	0	0	1	0	0	0	0	0	2	0	0	2	0	3	3	2	0	0	0	0	3	0	0	0	0	0	0	0	0
535601	k _ B a c t e r i a ;p _ F i r m i c u t e s ;c _ C l o s t r i d i a ;o _ C l o s t r i d i a l e s ;f _ L a c h n o s p i r a c e a e ;g _ ;s _	0	0	0	0	0	171	1	10	0	1	2	0	3	0	0	2	1	0	0	0	0	0	0	2	0	2	14	4	0	0	0	0	0	0	3	84	0	0	5	0	0	15	0	0	2	0	0	1
592933	k _ B a c t e r i a ;p _ F i r m i c u t e s ;c _ C l o s t r i d i a ;o _ C l o s t r i d i a l e s ;f _ L a c h n o s p i r a c e a e ;g _ D o r e a ;s _	0	1	3	0	0	14	0	11	2	1	3	2	1	1	0	9	0	0	0	1	0	2	7	0	11	5	9	2	0	7	0	2	50	8	1	10	23	6	1	4	1	4	15	1	0	2	1	0
181003	k _ B a c t e r i a ;p _ F i r m i c u t e s ;c _ C l o s t r i d i a ;o _ C l o s t r i d i a l e s ;f _ L a c h n o s p i r a c e a e ;g _ [ R u m i n o c o c c u s ] ;s _	0	0	0	0	0	0	0	0	0	0	0	0	0	0	0	0	1	0	1	0	0	0	0	0	0	0	0	0	0	0	0	0	0	0	0	0	0	0	0	0	0	2	0	0	1	1	0	0
579293	k _ B a c t e r i a ;p _ F i r m i c u t e s ;c _ C l o s t r i d i a ;o _ C l o s t r i d i a l e s ;f _ R u m i n o c o c c a c e a e ;g _ ;s _	0	0	0	0	0	0	1	0	0	0	4	0	1	0	0	0	0	0	0	0	0	0	8	0	0	0	0	0	0	0	0	0	0	0	0	0	0	0	0	0	3	0	0	0	3	0	1	0
181008	k _ B a c t e r i a ;p _ F i r m i c u t e s ;c _ C l o s t r i d i a ;o _ C l o s t r i d i a l e s ;f _ L a c h n o s p i r a c e a e	1	1	0	0	0	0	1	0	6	0	0	0	0	0	0	0	0	0	0	0	0	0	0	0	2	1	0	1	1	0	1	0	0	0	0	0	0	0	0	0	0	0	0	0	0	0	0	0
305318	k _ B a c t e r i a ;p _ F i r m i c u t e s ;c _ C l o s t r i d i a ;o _ C l o s t r i d i a l e s ;f _ L a c h n o s p i r a c e a e ;g _ ;s _	1	13	44	0	3	0	2	2	3	4	0	39	0	61	1	0	1	0	1	0	13	5	2	6	2	8	23	2	0	15	1	11	7	10	1	1	11	8	3	14	4	1	6	0	2	1	0	9
532384	k _ B a c t e r i a ;p _ F i r m i c u t e s ;c _ C l o s t r i d i a ;o _ C l o s t r i d i a l e s ;f _ R u m i n o c o c c a c e a e ;g _ ;s _	0	0	0	0	0	0	0	0	0	0	0	0	0	0	0	0	0	0	0	0	0	0	0	0	0	0	0	0	0	0	0	1	0	0	0	0	0	1	0	0	0	0	0	0	0	0	0	0
176123	k _ B a c t e r i a ;p _ F i r m i c u t e s ;c _ C l o s t r i d i a ;o _ C l o s t r i d i a l e s ;f _ R u m i n o c o c c a c e a e ;g _ F a e c a l i b a c t e r i u m ;s _ p r a u s n i t z i i	0	0	0	0	0	0	0	0	0	0	0	0	0	0	0	0	0	0	0	0	0	0	0	0	0	0	0	0	0	0	0	0	0	0	0	0	0	0	0	0	0	0	1	0	0	0	0	1
523542	k _ B a c t e r i a ;p _ F i r m i c u t e s ;c _ C l o s t r i d i a ;o _ C l o s t r i d i a l e s ;f _ L a c h n o s p i r a c e a e ;g _ D o r e a ;s _	0	0	0	0	0	1	0	0	0	1	0	0	0	0	0	0	0	0	0	0	0	0	0	0	1	0	2	0	0	0	1	0	0	1	0	0	0	1	0	0	0	1	0	0	0	0	0	0
305313	k _ B a c t e r i a ;p _ F i r m i c u t e s ;c _ C l o s t r i d i a ;o _ C l o s t r i d i a l e s ;f _ L a c h n o s p i r a c e a e	0	2	0	0	0	2	1	0	0	0	0	1	0	0	0	0	0	0	0	0	0	0	0	0	0	0	0	0	0	0	0	0	1	0	0	5	9	0	0	0	0	0	1	0	0	0	0	0
308802	k _ B a c t e r i a ;p _ F i r m i c u t e s ;c _ C l o s t r i d i a ;o _ C l o s t r i d i a l e s ;f _ C l o s t r i d i a c e a e ;g _ S M B 5 3 ;s _	4	0	0	0	0	7	0	0	2	1	0	0	0	0	1	2	1	0	0	0	0	0	1	0	2	1	0	1	17	1	72	0	1	0	1	0	1	4	1	3	0	13	0	0	0	0	3	0
199065	k _ B a c t e r i a ;p _ F i r m i c u t e s ;c _ C l o s t r i d i a ;o _ C l o s t r i d i a l e s ;f _ L a c h n o s p i r a c e a e ;g _ B l a u t i a ;s _	0	1	0	0	3	1	1	2	0	1	2	0	0	1	0	1	0	0	0	0	0	0	0	0	5	0	0	1	0	0	0	0	0	0	0	0	1	2	1	0	1	0	0	0	0	0	0	0
305177	k _ B a c t e r i a ;p _ F i r m i c u t e s ;c _ C l o s t r i d i a ;o _ C l o s t r i d i a l e s ;f _ L a c h n o s p i r a c e a e ;g _ ;s _	0	0	1	0	0	0	0	1	0	0	0	0	0	1	0	0	0	0	0	0	0	0	0	0	0	0	0	0	0	0	0	0	0	0	0	0	0	0	0	0	0	0	0	0	0	0	0	0
348612	k _ B a c t e r i a ;p _ B a c t e r o i d e t e s ;c _ B a c t e r o i d i a ;o _ B a c t e r o i d a l e s ;f _ P r e v o t e l l a c e a e ;g _ P r e v o t e l l a ;s _ c o p r i	0	0	0	0	0	0	0	0	0	0	0	0	0	0	0	0	0	0	0	0	0	0	0	0	0	0	0	0	0	0	0	0	0	0	0	0	0	0	0	0	0	0	0	0	0	0	0	0
311947	k _ B a c t e r i a ;p _ F i r m i c u t e s ;c _ C l o s t r i d i a ;o _ C l o s t r i d i a l e s ;f _ R u m i n o c o c c a c e a e ;g _ ;s _	0	0	0	0	0	0	0	0	0	0	0	0	0	0	0	0	0	0	0	0	0	0	2	0	0	0	0	0	0	3	0	0	0	3	0	0	0	0	0	0	0	1	0	0	0	0	0	0
801210	k _ B a c t e r i a ;p _ P r o t e o b a c t e r i a ;c _ B e t a p r o t e o b a c t e r i a ;o _ B u r k h o l d e r i a l e s ;f _ A l c a l i g e n a c e a e ;g _ S u t t e r e l l a ;s _	0	1	0	0	0	0	0	0	0	0	0	0	0	0	0	0	0	0	0	0	0	0	0	0	0	0	0	0	0	0	0	0	0	0	2	0	0	1	0	1	1	0	0	0	0	0	0	0
232975	k _ B a c t e r i a ;p _ F i r m i c u t e s ;c _ C l o s t r i d i a ;o _ C l o s t r i d i a l e s ;f _ R u m i n o c o c c a c e a e ;g _ O s c i l l o s p i r a ;s _	0	0	0	0	0	0	0	0	0	0	0	0	0	0	0	0	0	0	0	0	0	0	3	0	0	0	0	0	0	0	0	0	0	0	0	1	0	0	0	1	0	0	0	0	0	0	0	0
4089040	k _ B a c t e r i a ;p _ F i r m i c u t e s ;c _ C l o s t r i d i a ;o _ C l o s t r i d i a l e s ;f _ ;g _ ;s _	0	0	0	0	0	0	0	0	0	0	0	0	0	1	0	0	0	0	0	0	0	0	0	0	0	0	0	0	0	0	0	0	0	0	0	0	0	0	0	0	0	0	0	0	0	0	0	0
985239	k _ B a c t e r i a ;p _ F i r m i c u t e s ;c _ C l o s t r i d i a ;o _ C l o s t r i d i a l e s ;f _ L a c h n o s p i r a c e a e ;g _ [ R u m i n o c o c c u s ] ;s _ g n a v u s	10	11	2	0	7	122	15	1	26	166	569	0	50	15	8	9	1	1	0	0	0	14	30	49	25	28	39	26	10	100	24	16	12	25	19	19	72	143	2	51	28	16	0	2	8	2	0	15
350523	k _ B a c t e r i a ;p _ F i r m i c u t e s ;c _ C l o s t r i d i a ;o _ C l o s t r i d i a l e s ;f _ L a c h n o s p i r a c e a e ;g _ B l a u t i a ;s _	8	12	3	0	3	15	25	0	6	6	3	0	4	7	3	36	1	0	1	0	9	11	12	7	34	39	72	28	2	10	0	1	44	1	3	13	16	26	8	4	13	18	48	2	0	3	0	8
191180	k _ B a c t e r i a ;p _ F i r m i c u t e s ;c _ C l o s t r i d i a ;o _ C l o s t r i d i a l e s ;f _ R u m i n o c o c c a c e a e ;g _ B u t y r i c i c o c c u s ;s _ p u l l i c a e c o r u m	1	3	0	0	0	0	2	0	0	0	0	0	0	0	0	1	0	0	0	0	0	0	0	0	0	0	0	1	0	0	0	0	1	0	2	0	0	0	1	1	1	0	0	0	0	0	0	2
4371344	k _ B a c t e r i a ;p _ B a c t e r o i d e t e s ;c _ B a c t e r o i d i a ;o _ B a c t e r o i d a l e s ;f _ [ P a r a p r e v o t e l l a c e a e ] ;g _ [ P r e v o t e l l a ] ;s _	0	0	0	0	0	1	0	0	0	0	0	0	0	0	0	0	0	0	0	0	0	0	0	0	0	0	0	0	0	0	0	0	0	0	477	0	0	0	1	0	0	0	0	0	0	0	0	0
192566	k _ B a c t e r i a ;p _ F i r m i c u t e s ;c _ C l o s t r i d i a ;o _ C l o s t r i d i a l e s ;f _ R u m i n o c o c c a c e a e ;g _ F a e c a l i b a c t e r i u m ;s _ p r a u s n i t z i i	16	30	1	0	0	0	12	0	32	2	1	4	0	2	1	0	0	0	0	1	13	0	8	1	2	14	2	10	11	2	31	0	8	5	4	19	11	23	0	9	4	4	23	0	1	0	0	9
190633	k _ B a c t e r i a ;p _ F i r m i c u t e s ;c _ C l o s t r i d i a ;o _ C l o s t r i d i a l e s ;f _ L a c h n o s p i r a c e a e ;g _ B l a u t i a ;s _	0	4	1	0	1	5	2	2	0	1	9	1	3	2	0	2	0	0	0	0	0	2	0	9	8	1	0	0	2	0	0	0	2	1	1	2	0	1	3	4	4	0	2	1	0	1	3	5
190639	k _ B a c t e r i a ;p _ B a c t e r o i d e t e s ;c _ B a c t e r o i d i a ;o _ B a c t e r o i d a l e s ;f _ [ O d o r i b a c t e r a c e a e ] ;g _ B u t y r i c i m o n a s ;s _	0	2	0	0	0	0	0	0	0	0	0	0	0	0	0	0	0	0	0	0	3	0	0	19	2	1	3	3	0	0	0	0	1	6	0	3	3	0	0	0	0	0	0	0	0	0	0	0
190638	k _ B a c t e r i a ;p _ B a c t e r o i d e t e s ;c _ B a c t e r o i d i a ;o _ B a c t e r o i d a l e s ;f _ B a c t e r o i d a c e a e ;g _ B a c t e r o i d e s ;s _	0	0	1	1	2	0	0	5	0	2	0	8	1	0	0	1	1	2	0	3	2	1	0	4	3	1	0	6	0	0	0	0	8	0	1	0	8	1	2	1	3	1	3	0	1	0	0	0
1046624	k _ B a c t e r i a ;p _ T e n e r i c u t e s ;c _ M o l l i c u t e s ;o _ R F 3 9 ;f _ ;g _ ;s _	0	0	0	0	0	0	0	0	0	0	0	0	0	0	0	0	0	0	0	0	0	0	0	0	0	0	0	7	0	0	0	0	0	0	0	0	0	0	0	0	1	0	0	0	0	0	0	0
294710	k _ B a c t e r i a ;p _ F i r m i c u t e s ;c _ C l o s t r i d i a ;o _ C l o s t r i d i a l e s ;f _ L a c h n o s p i r a c e a e	0	1	1	0	0	0	2	0	1	0	0	0	0	1	1	0	0	0	0	0	0	0	2	1	5	1	1	0	0	0	0	0	2	0	0	1	0	3	0	1	0	0	0	0	0	1	0	0
176323	k _ B a c t e r i a ;p _ F i r m i c u t e s ;c _ C l o s t r i d i a ;o _ C l o s t r i d i a l e s ;f _ L a c h n o s p i r a c e a e ;g _ ;s _	0	2	0	0	0	1	0	0	0	1	0	0	0	0	0	3	0	0	0	0	1	2	4	1	3	3	5	1	0	4	0	0	0	4	0	2	2	1	0	3	6	0	1	5	0	2	0	1
179159	k _ B a c t e r i a ;p _ F i r m i c u t e s ;c _ C l o s t r i d i a ;o _ C l o s t r i d i a l e s ;f _ R u m i n o c o c c a c e a e ;g _ R u m i n o c o c c u s	0	0	0	0	0	0	0	0	0	0	0	0	0	0	0	5	0	0	0	0	0	0	0	0	0	0	0	0	0	0	0	0	0	0	0	0	0	0	0	0	0	0	0	0	0	0	0	0
179157	k _ B a c t e r i a ;p _ B a c t e r o i d e t e s ;c _ B a c t e r o i d i a ;o _ B a c t e r o i d a l e s ;f _ P o r p h y r o m o n a d a c e a e ;g _ P a r a b a c t e r o i d e s ;s _ d i s t a s o n i s	0	0	0	0	0	1	0	0	0	0	0	0	0	0	0	0	0	0	0	0	0	0	0	1	0	0	0	0	0	0	0	0	0	0	0	0	0	0	0	0	0	0	0	0	0	0	0	0
185583	k _ B a c t e r i a ;p _ F i r m i c u t e s ;c _ C l o s t r i d i a ;o _ C l o s t r i d i a l e s ;f _ R u m i n o c o c c a c e a e	0	0	0	0	0	0	0	0	1	0	0	0	1	0	0	0	0	0	0	0	1	0	1	0	1	5	0	1	0	1	0	0	0	0	0	16	1	0	0	0	0	2	2	0	0	0	2	0
2658061	k _ B a c t e r i a ;p _ B a c t e r o i d e t e s ;c _ B a c t e r o i d i a ;o _ B a c t e r o i d a l e s ;f _ B a c t e r o i d a c e a e ;g _ B a c t e r o i d e s ;s _	1	5	0	0	2	48	3	5	1	11	0	28	8	0	0	3	24	32	8	13	0	0	3	34	2	0	0	8	0	0	0	0	0	13	0	0	13	2	3	0	0	57	1	0	5	1	0	0
272630	k _ B a c t e r i a ;p _ F i r m i c u t e s ;c _ C l o s t r i d i a ;o _ C l o s t r i d i a l e s ;f _ R u m i n o c o c c a c e a e ;g _ R u m i n o c o c c u s ;s _	1	0	0	0	0	0	21	0	0	0	0	0	0	0	1	0	0	0	0	0	0	0	0	0	0	0	0	4	0	10	0	0	0	0	0	0	0	0	0	0	1	0	5	0	0	0	0	3
370086	k _ B a c t e r i a ;p _ F i r m i c u t e s ;c _ C l o s t r i d i a ;o _ C l o s t r i d i a l e s ;f _ R u m i n o c o c c a c e a e ;g _ ;s _	1045	0	0	0	3260	1	528	7677	1	95	9	1	2	633	542	0	0	0	0	0	8	54	1	1175	0	1697	69	1076	1	2819	8	941	37	860	1	1	0	3375	1427	0	185	1	0	0	0	167	0	744
363881	k _ B a c t e r i a ;p _ F i r m i c u t e s ;c _ C l o s t r i d i a ;o _ C l o s t r i d i a l e s ;f _ R u m i n o c o c c a c e a e	0	0	2	0	0	0	0	0	1	2	0	0	0	0	0	0	0	0	0	0	0	0	1	0	0	1	0	0	0	0	0	0	0	1	0	0	2	0	0	0	1	0	0	0	0	0	2	0
4480841	k _ B a c t e r i a ;p _ F i r m i c u t e s ;c _ C l o s t r i d i a ;o _ C l o s t r i d i a l e s ;f _ R u m i n o c o c c a c e a e ;g _ ;s _	18	0	0	0	0	0	5	0	0	0	0	0	0	0	3	0	0	0	0	0	0	0	5	0	0	0	0	0	0	1	0	0	0	0	0	0	0	0	0	0	0	0	0	0	0	0	0	0
332720	k _ B a c t e r i a ;p _ F i r m i c u t e s ;c _ B a c i l l i ;o _ L a c t o b a c i l l a l e s ;f _ L a c t o b a c i l l a c e a e ;g _ L a c t o b a c i l l u s	0	0	0	0	0	0	0	0	0	0	0	0	0	0	0	0	0	0	0	0	0	0	0	0	0	0	0	0	0	0	0	0	0	0	0	0	0	0	0	0	0	0	0	0	0	0	0	0
575335	k _ B a c t e r i a ;p _ L e n t i s p h a e r a e ;c _ [ L e n t i s p h a e r i a ] ;o _ V i c t i v a l l a l e s ;f _ V i c t i v a l l a c e a e ;g _ ;s _	0	0	0	0	0	0	0	0	0	0	0	0	0	0	0	0	0	0	0	0	0	0	0	0	0	0	0	0	0	0	0	0	0	0	0	0	0	0	0	0	8	0	0	0	0	0	0	0
210945	k _ B a c t e r i a ;p _ F i r m i c u t e s ;c _ C l o s t r i d i a ;o _ C l o s t r i d i a l e s ;f _ [ M o g i b a c t e r i a c e a e ] ;g _ ;s _	0	0	1	0	1	0	0	0	0	0	0	0	0	1	0	1	0	0	0	0	0	0	2	2	0	6	1	0	0	1	0	1	1	2	1	4	2	0	2	1	0	3	0	0	0	0	0	1
195035	k _ B a c t e r i a ;p _ F i r m i c u t e s ;c _ C l o s t r i d i a ;o _ C l o s t r i d i a l e s ;f _ C h r i s t e n s e n e l l a c e a e ;g _ ;s _	0	1	0	0	0	0	0	0	0	0	0	0	0	0	0	0	0	0	0	0	0	0	1	0	0	4	0	0	0	1	0	0	0	1	0	0	0	0	0	0	0	0	0	0	0	0	0	0
198552	k _ B a c t e r i a ;p _ F i r m i c u t e s ;c _ C l o s t r i d i a ;o _ C l o s t r i d i a l e s ;f _ L a c h n o s p i r a c e a e ;g _ R o s e b u r i a ;s _	0	2	0	0	0	0	0	0	0	0	0	0	0	0	0	0	0	0	0	0	0	0	0	0	2	0	2	0	0	0	0	0	1	0	1	0	3	0	0	0	0	0	0	0	0	3	0	0
360995	k _ B a c t e r i a ;p _ F i r m i c u t e s ;c _ C l o s t r i d i a ;o _ C l o s t r i d i a l e s ;f _ L a c h n o s p i r a c e a e ;g _ B l a u t i a ;s _	2	1	6	1	1	30	6	3	0	3	17	1	8	1	0	17	0	0	0	0	4	0	2	13	23	19	3	10	6	2	1	2	5	11	3	23	1	6	2	2	2	16	9	1	10	0	2	4
198559	k _ B a c t e r i a ;p _ F i r m i c u t e s ;c _ C l o s t r i d i a ;o _ C l o s t r i d i a l e s ;f _ L a c h n o s p i r a c e a e ;g _ B l a u t i a ;s _	0	0	0	0	0	0	0	0	0	0	2	0	1	0	0	0	1	0	0	0	0	0	0	1	0	0	0	0	0	0	0	0	0	0	0	1	0	0	0	0	0	0	0	0	0	0	0	0
3355047	k _ B a c t e r i a ;p _ F i r m i c u t e s ;c _ B a c i l l i ;o _ L a c t o b a c i l l a l e s ;f _ E n t e r o c o c c a c e a e ;g _ E n t e r o c o c c u s ;s _	0	0	0	0	0	0	0	0	0	0	0	0	1	0	0	0	0	0	0	0	0	0	0	0	0	0	0	0	0	0	0	0	0	0	0	0	0	0	0	0	13	0	0	0	0	0	0	0
1877831	k _ B a c t e r i a ;p _ B a c t e r o i d e t e s ;c _ B a c t e r o i d i a ;o _ B a c t e r o i d a l e s ;f _ B a c t e r o i d a c e a e ;g _ B a c t e r o i d e s ;s _	1	0	0	4	1	1	0	2	0	0	1	0	0	0	0	1	7	3	0	2	0	0	0	1	0	0	0	2	0	0	0	0	1	0	0	0	3	1	0	0	2	0	0	1	2	0	0	0
181633	k _ B a c t e r i a ;p _ F i r m i c u t e s ;c _ C l o s t r i d i a ;o _ C l o s t r i d i a l e s ;f _ R u m i n o c o c c a c e a e ;g _ ;s _	4	7	9	0	0	0	2	0	0	0	0	2	0	0	0	0	0	0	0	0	0	1	27	0	0	10	2	0	0	7	0	2	0	0	0	0	17	0	0	3	1	3	0	0	1	1	0	0
4428953	k _ B a c t e r i a ;p _ F i r m i c u t e s ;c _ C l o s t r i d i a ;o _ C l o s t r i d i a l e s ;f _ L a c h n o s p i r a c e a e ;g _ R o s e b u r i a	0	0	0	0	0	0	0	1	0	0	0	0	0	0	0	5	0	0	0	0	1	0	1	0	4	0	0	0	0	3	0	0	2	1	0	0	0	0	0	0	1	0	1	0	0	0	0	0
433722	k _ B a c t e r i a ;p _ F i r m i c u t e s ;c _ C l o s t r i d i a ;o _ C l o s t r i d i a l e s ;f _ R u m i n o c o c c a c e a e ;g _ ;s _	0	0	1	0	0	0	1	0	0	0	0	0	0	0	1	0	0	0	0	0	0	0	2	0	0	0	0	0	0	0	0	0	0	0	0	0	0	0	0	0	0	6	0	0	0	0	0	0
352604	k _ B a c t e r i a ;p _ F i r m i c u t e s ;c _ C l o s t r i d i a ;o _ C l o s t r i d i a l e s ;f _ L a c h n o s p i r a c e a e ;g _ C o p r o c o c c u s ;s _ e u t a c t u s	0	3	111	0	36	0	0	79	0	0	0	0	8	3	0	0	0	1	0	0	40	0	15	0	0	33	81	20	0	26	1	0	4	38	3	0	0	9	4	175	1	2	0	0	45	0	0	0
368264	k _ B a c t e r i a ;p _ F i r m i c u t e s ;c _ C l o s t r i d i a ;o _ C l o s t r i d i a l e s ;f _ L a c h n o s p i r a c e a e ;g _ B l a u t i a ;s _	17	26	5	5	18	6	23	11	4	21	14	10	51	11	6	36	55	13	1	9	5	3	4	28	45	11	3	26	15	39	11	6	6	9	26	13	5	52	2	18	48	8	4	11	23	2	5	2
367947	k _ B a c t e r i a ;p _ F i r m i c u t e s ;c _ C l o s t r i d i a ;o _ C l o s t r i d i a l e s ;f _ L a c h n o s p i r a c e a e ;g _ C o p r o c o c c u s ;s _	4	10	8	22	13	4	1	53	0	2	3	12	71	1	0	1	6	16	5	2	2	0	2	0	2	5	2	5	7	2	9	0	1	2	2	6	1	1	8	3	2	1	16	0	0	8	1	2
367946	k _ B a c t e r i a ;p _ F i r m i c u t e s ;c _ C l o s t r i d i a ;o _ C l o s t r i d i a l e s ;f _ R u m i n o c o c c a c e a e ;g _ ;s _	13	0	81	2	6	0	29	0	6	0	0	0	0	1	7	0	0	0	0	0	0	1	145	0	0	3	1	17	0	50	1	6	7	37	5	0	0	53	0	13	3	0	0	0	3	1	13	9
368261	k _ B a c t e r i a ;p _ F i r m i c u t e s ;c _ C l o s t r i d i a ;o _ C l o s t r i d i a l e s ;f _ L a c h n o s p i r a c e a e ;g _ R o s e b u r i a ;s _	0	1	1	0	1	0	0	0	1	1	1	0	0	1	0	1	0	0	1	0	0	1	0	0	11	2	3	0	0	3	0	0	4	7	2	0	0	1	0	0	3	0	4	0	0	1	0	0
339494	k _ B a c t e r i a ;p _ F i r m i c u t e s ;c _ C l o s t r i d i a ;o _ C l o s t r i d i a l e s ;f _ R u m i n o c o c c a c e a e ;g _ F a e c a l i b a c t e r i u m ;s _ p r a u s n i t z i i	3	21	7	1	0	2	5	1	96	5	38	0	5	14	2	7	1	0	0	0	9	26	31	8	12	41	19	9	34	102	147	15	4	20	3	22	2	61	0	20	39	2	47	1	9	3	25	38
291380	k _ B a c t e r i a ;p _ F i r m i c u t e s ;c _ C l o s t r i d i a ;o _ C l o s t r i d i a l e s ;f _ L a c h n o s p i r a c e a e	0	0	0	0	0	0	0	0	0	0	0	0	0	0	0	0	0	0	0	0	0	0	0	0	0	0	0	2	0	0	0	0	0	0	0	0	0	0	0	0	0	0	1	0	0	0	0	0
291387	k _ B a c t e r i a ;p _ F i r m i c u t e s ;c _ C l o s t r i d i a ;o _ C l o s t r i d i a l e s ;f _ L a c h n o s p i r a c e a e ;g _ D o r e a ;s _ f o r m i c i g e n e r a n s	0	0	0	0	0	0	0	0	0	0	0	0	0	0	0	0	0	0	0	0	0	0	0	0	0	0	0	1	0	1	0	0	0	0	0	0	0	0	0	0	0	0	0	0	0	0	0	0
178205	k _ B a c t e r i a ;p _ F i r m i c u t e s ;c _ C l o s t r i d i a ;o _ C l o s t r i d i a l e s ;f _ L a c h n o s p i r a c e a e ;g _ C o p r o c o c c u s ;s _ c a t u s	0	0	0	0	0	0	0	0	0	0	0	0	0	0	0	0	0	0	0	0	0	0	0	0	0	0	0	0	0	2	0	0	0	0	0	0	0	0	0	0	0	0	0	0	0	0	0	0
560336	k _ B a c t e r i a ;p _ B a c t e r o i d e t e s ;c _ B a c t e r o i d i a ;o _ B a c t e r o i d a l e s ;f _ B a c t e r o i d a c e a e ;g _ B a c t e r o i d e s ;s _	2	30	4	60	40	54	44	85	0	81	18	154	8	1	0	102	428	203	30	213	18	0	5	312	15	3	3	822	0	8	0	0	17	121	16	16	295	25	49	4	39	34	15	27	3	2	0	2
529940	k _ B a c t e r i a ;p _ F i r m i c u t e s ;c _ C l o s t r i d i a ;o _ C l o s t r i d i a l e s ;f _ R u m i n o c o c c a c e a e ;g _ F a e c a l i b a c t e r i u m ;s _ p r a u s n i t z i i	11	29	1	2	2	2	21	6	85	15	23	6	9	18	6	4	0	2	0	0	27	4	13	7	11	24	10	29	5	9	86	10	18	42	15	24	11	93	1	36	27	4	92	4	12	9	4	28
775976	k _ B a c t e r i a ;p _ F i r m i c u t e s ;c _ C l o s t r i d i a ;o _ C l o s t r i d i a l e s ;f _ R u m i n o c o c c a c e a e ;g _ R u m i n o c o c c u s ;s _	0	0	0	0	0	0	0	0	3	1	0	0	0	0	0	0	0	0	0	0	0	0	0	0	0	1	1	0	0	0	3	0	0	0	0	0	0	0	0	0	0	8	0	0	0	0	0	0
325437	k _ B a c t e r i a ;p _ F i r m i c u t e s ;c _ C l o s t r i d i a ;o _ C l o s t r i d i a l e s ;f _ R u m i n o c o c c a c e a e ;g _ ;s _	0	0	0	0	0	0	0	0	2	0	0	0	0	0	0	0	0	0	0	0	0	1	1	1	0	0	0	1	0	0	0	0	0	1	0	3	1	3	0	1	1	0	0	0	0	0	0	0
180633	k _ B a c t e r i a ;p _ F i r m i c u t e s ;c _ C l o s t r i d i a ;o _ C l o s t r i d i a l e s ;f _ L a c h n o s p i r a c e a e ;g _ B l a u t i a ;s _	0	0	0	0	0	0	0	0	0	0	0	0	0	0	0	0	1	0	0	0	0	0	0	0	0	0	0	0	0	0	0	0	0	0	0	0	0	0	0	0	0	0	0	0	0	0	0	0
307204	k _ B a c t e r i a ;p _ F i r m i c u t e s ;c _ C l o s t r i d i a ;o _ C l o s t r i d i a l e s ;f _ C l o s t r i d i a c e a e	0	0	0	0	0	0	0	0	0	2	0	0	0	0	0	0	0	0	0	0	22	0	16	0	0	0	0	0	0	0	0	0	0	0	0	0	0	0	0	1	0	0	0	0	0	0	0	0
288780	k _ B a c t e r i a ;p _ F i r m i c u t e s ;c _ C l o s t r i d i a ;o _ C l o s t r i d i a l e s ;f _ ;g _ ;s _	0	0	0	0	0	0	0	0	0	0	0	4	0	0	0	0	0	0	0	0	0	0	0	0	0	0	0	0	0	0	0	0	0	0	0	0	0	0	0	0	31	0	0	0	0	0	0	0
174439	k _ B a c t e r i a ;p _ F i r m i c u t e s ;c _ C l o s t r i d i a ;o _ C l o s t r i d i a l e s ;f _ R u m i n o c o c c a c e a e ;g _ F a e c a l i b a c t e r i u m ;s _ p r a u s n i t z i i	6	3	4	0	5	9	3	1	42	1	16	1	2	4	2	10	0	0	0	0	9	5	13	11	39	85	22	10	0	9	31	16	9	58	3	6	6	9	3	16	52	29	31	1	30	0	0	14
298716	k _ B a c t e r i a ;p _ F i r m i c u t e s ;c _ C l o s t r i d i a ;o _ C l o s t r i d i a l e s ;f _ L a c h n o s p i r a c e a e ;g _ B l a u t i a ;s _	0	2	0	0	0	1	0	0	0	2	0	0	2	0	0	0	0	0	0	0	0	0	2	0	0	0	0	0	0	0	0	0	1	0	0	0	0	1	0	0	0	0	0	0	0	0	0	0
182854	k _ B a c t e r i a ;p _ B a c t e r o i d e t e s ;c _ B a c t e r o i d i a ;o _ B a c t e r o i d a l e s ;f _ B a c t e r o i d a c e a e ;g _ B a c t e r o i d e s ;s _	0	1	0	2	5	2	0	6	0	5	0	84	3	0	0	10	0	1	0	0	0	0	0	14	4	0	0	4	0	5	0	1	2	33	1	9	12	0	16	0	3	0	0	26	0	0	0	0
370105	k _ B a c t e r i a ;p _ B a c t e r o i d e t e s ;c _ B a c t e r o i d i a ;o _ B a c t e r o i d a l e s ;f _ B a c t e r o i d a c e a e ;g _ B a c t e r o i d e s ;s _ p l e b e i u s	0	0	0	0	0	0	0	0	3	1	0	0	0	0	0	0	0	0	0	0	0	0	0	0	0	0	0	0	0	2	0	0	0	0	0	0	0	0	0	2	0	1	14	0	0	0	0	0
34789	k _ B a c t e r i a	1	0	0	0	0	0	0	0	1	0	0	0	0	0	0	0	0	0	0	0	0	0	0	0	0	0	0	0	0	0	0	1	0	0	0	0	0	0	0	0	1	0	0	0	0	0	0	0
111446	k _ B a c t e r i a ;p _ F i r m i c u t e s ;c _ C l o s t r i d i a ;o _ C l o s t r i d i a l e s ;f _ L a c h n o s p i r a c e a e ;g _ ;s _	0	0	0	0	1	0	0	0	0	0	0	0	0	0	0	0	0	0	0	0	0	0	0	0	0	0	0	0	0	0	0	0	0	0	0	0	0	0	0	0	0	1	0	0	0	0	0	0
189205	k _ B a c t e r i a ;p _ F i r m i c u t e s ;c _ C l o s t r i d i a ;o _ C l o s t r i d i a l e s ;f _ L a c h n o s p i r a c e a e ;g _ ;s _	0	0	0	0	1	0	0	0	0	0	0	0	0	0	0	0	0	0	0	0	0	0	0	0	1	0	0	0	0	0	0	0	0	1	0	0	0	0	0	0	0	0	0	0	0	0	0	0
189754	k _ B a c t e r i a ;p _ F i r m i c u t e s ;c _ C l o s t r i d i a ;o _ C l o s t r i d i a l e s ;f _ L a c h n o s p i r a c e a e ;g _ [ R u m i n o c o c c u s ] ;s _	3	2	4	1	3	4	3	5	1	2	44	5	4	0	5	2	1	0	0	0	1	1	0	1	31	0	3	11	0	2	0	5	0	1	1	33	1	7	1	3	5	4	0	44	3	3	1	7
189755	k _ B a c t e r i a ;p _ F i r m i c u t e s ;c _ C l o s t r i d i a ;o _ C l o s t r i d i a l e s ;f _ L a c h n o s p i r a c e a e ;g _ C o p r o c o c c u s ;s _	1	3	1	0	0	2	2	0	0	1	5	0	7	1	0	1	1	0	0	0	0	1	1	4	0	0	0	2	0	3	1	2	0	0	1	1	0	1	1	1	3	2	0	0	0	1	0	0
100567	k _ B a c t e r i a ;p _ F i r m i c u t e s ;c _ C l o s t r i d i a ;o _ C l o s t r i d i a l e s ;f _ R u m i n o c o c c a c e a e ;g _ R u m i n o c o c c u s	0	0	0	0	0	0	1	0	0	0	0	0	0	0	0	0	0	0	0	0	0	0	1	0	0	0	0	0	0	0	0	0	0	0	0	0	0	0	0	0	0	0	0	0	0	0	0	0
4360219	k _ B a c t e r i a ;p _ F i r m i c u t e s ;c _ C l o s t r i d i a ;o _ C l o s t r i d i a l e s ;f _ C l o s t r i d i a c e a e ;g _ ;s _	0	0	0	0	0	0	0	0	6	0	0	0	0	0	0	0	0	0	0	0	0	0	0	0	0	0	0	0	0	0	0	0	0	0	0	0	0	1	0	0	0	0	0	0	0	0	0	0
334592	k _ B a c t e r i a ;p _ F i r m i c u t e s ;c _ C l o s t r i d i a ;o _ C l o s t r i d i a l e s ;f _ R u m i n o c o c c a c e a e ;g _ ;s _	0	0	0	0	0	0	0	0	0	0	1	0	0	0	0	0	0	0	0	0	0	0	0	0	0	0	0	0	0	0	0	0	0	0	0	0	0	0	0	1	0	0	0	0	0	0	0	0
180185	k _ B a c t e r i a ;p _ F i r m i c u t e s ;c _ C l o s t r i d i a ;o _ C l o s t r i d i a l e s ;f _ L a c h n o s p i r a c e a e ;g _ C o p r o c o c c u s ;s _ e u t a c t u s	0	2	0	0	1	0	0	2	0	0	0	0	0	0	0	0	0	0	0	0	1	2	0	0	0	1	0	48	0	6	0	3	2	1	2	0	0	0	0	0	0	0	0	0	7	0	0	1
3186392	k _ B a c t e r i a ;p _ F i r m i c u t e s ;c _ C l o s t r i d i a ;o _ C l o s t r i d i a l e s ;f _ R u m i n o c o c c a c e a e ;g _ F a e c a l i b a c t e r i u m ;s _ p r a u s n i t z i i	0	0	0	0	0	0	0	0	0	0	0	0	0	1	0	0	0	0	0	0	0	0	1	0	0	0	0	0	1	0	2	0	0	0	0	0	0	0	0	0	0	0	0	0	0	0	0	0
180182	k _ B a c t e r i a ;p _ F i r m i c u t e s ;c _ C l o s t r i d i a ;o _ C l o s t r i d i a l e s ;f _ R u m i n o c o c c a c e a e ;g _ F a e c a l i b a c t e r i u m ;s _	0	0	0	0	0	0	0	0	0	0	0	0	0	0	0	0	0	0	0	0	0	0	0	0	0	0	0	0	0	0	0	0	0	0	0	0	0	0	0	0	0	0	0	0	0	0	0	0
356030	k _ B a c t e r i a ;p _ F i r m i c u t e s ;c _ C l o s t r i d i a ;o _ C l o s t r i d i a l e s ;f _ L a c h n o s p i r a c e a e ;g _ ;s _	0	0	1	0	0	0	0	0	0	0	0	0	0	0	0	0	0	0	0	0	1	0	0	0	1	0	1	1	0	0	0	0	1	1	1	0	0	0	0	0	0	1	0	0	0	0	0	0
356745	k _ B a c t e r i a ;p _ F i r m i c u t e s ;c _ C l o s t r i d i a ;o _ C l o s t r i d i a l e s ;f _ R u m i n o c o c c a c e a e ;g _ R u m i n o c o c c u s ;s _ b r o m i i	0	0	0	0	1	7	0	0	0	0	0	0	0	1	0	1	0	0	0	0	0	0	0	0	1	0	0	0	0	0	0	1	0	0	0	1	2	0	0	0	1	3	0	0	1	0	1	0
189503	k _ B a c t e r i a ;p _ F i r m i c u t e s ;c _ C l o s t r i d i a ;o _ C l o s t r i d i a l e s ;f _ C l o s t r i d i a c e a e ;g _ S M B 5 3 ;s _	0	0	0	0	0	0	1	0	0	1	0	0	0	0	0	0	0	0	0	0	0	0	0	0	0	1	0	0	1	0	5	0	0	0	0	0	0	0	0	0	0	1	0	0	0	0	0	0
1800048	k _ B a c t e r i a ;p _ B a c t e r o i d e t e s ;c _ B a c t e r o i d i a ;o _ B a c t e r o i d a l e s ;f _ P o r p h y r o m o n a d a c e a e ;g _ P a r a b a c t e r o i d e s ;s _	0	0	0	0	0	0	0	0	0	0	0	5	0	0	0	0	0	0	0	0	2	0	0	0	0	0	0	0	0	5	0	0	0	0	0	0	0	0	0	0	0	0	0	0	0	0	0	0
531614	k _ B a c t e r i a ;p _ B a c t e r o i d e t e s ;c _ B a c t e r o i d i a ;o _ B a c t e r o i d a l e s ;f _ P r e v o t e l l a c e a e ;g _ P r e v o t e l l a ;s _ c o p r i	0	0	0	0	0	0	0	0	0	0	0	0	0	0	0	0	0	0	0	0	0	0	1	0	0	0	0	0	0	0	0	0	0	0	0	0	0	0	0	0	0	0	0	0	0	0	0	0
358030	k _ B a c t e r i a ;p _ F i r m i c u t e s ;c _ C l o s t r i d i a ;o _ C l o s t r i d i a l e s ;f _ C l o s t r i d i a c e a e ;g _ C l o s t r i d i u m ;s _	0	0	0	0	0	0	1	0	0	46	2	10	0	0	0	0	0	0	0	0	0	0	0	0	0	0	0	0	0	0	0	0	0	0	0	0	0	0	0	0	0	0	1	0	0	0	0	0
373909	k _ B a c t e r i a ;p _ F i r m i c u t e s ;c _ C l o s t r i d i a ;o _ C l o s t r i d i a l e s ;f _ R u m i n o c o c c a c e a e ;g _ O s c i l l o s p i r a ;s _	2	2	0	0	0	0	1	0	1	0	0	1	0	3	0	2	0	0	0	0	0	1	11	6	0	5	0	2	0	3	0	0	1	0	1	2	0	2	0	0	0	1	2	0	0	1	0	4
782984	k _ B a c t e r i a ;p _ F i r m i c u t e s ;c _ C l o s t r i d i a ;o _ C l o s t r i d i a l e s ;f _ R u m i n o c o c c a c e a e ;g _ ;s _	0	0	0	0	0	0	0	0	2	0	0	0	0	2	0	0	0	0	0	0	0	0	1	0	0	1	9	2	0	0	0	2	0	0	0	0	0	1	0	5	0	0	12	0	0	0	0	0
330294	k _ B a c t e r i a ;p _ F i r m i c u t e s ;c _ E r y s i p e l o t r i c h i ;o _ E r y s i p e l o t r i c h a l e s ;f _ E r y s i p e l o t r i c h a c e a e ;g _ C a t e n i b a c t e r i u m ;s _	1	0	0	0	0	0	0	0	20	0	0	0	0	0	0	0	0	0	0	0	0	0	192	0	0	0	0	735	1	0	0	0	0	0	14	0	0	1	0	0	0	0	0	0	0	0	0	0
522433	k _ B a c t e r i a ;p _ F i r m i c u t e s ;c _ C l o s t r i d i a ;o _ C l o s t r i d i a l e s ;f _ ;g _ ;s _	0	0	0	0	0	0	0	0	0	0	0	0	0	0	0	0	0	0	0	0	0	0	0	0	0	0	0	0	0	0	0	0	0	0	0	0	0	1	0	0	0	0	0	0	0	0	0	0
220168	k _ B a c t e r i a ;p _ F i r m i c u t e s ;c _ C l o s t r i d i a ;o _ C l o s t r i d i a l e s ;f _ L a c h n o s p i r a c e a e ;g _ C o p r o c o c c u s ;s _ e u t a c t u s	0	0	0	0	0	0	0	0	0	0	0	0	0	0	0	0	0	0	0	0	1	0	0	0	0	0	0	0	0	0	0	0	0	0	0	0	0	0	0	0	0	0	0	0	1	0	0	0
838200	k _ B a c t e r i a ;p _ F i r m i c u t e s ;c _ C l o s t r i d i a ;o _ C l o s t r i d i a l e s ;f _ L a c h n o s p i r a c e a e	0	0	0	0	0	0	0	0	0	0	0	0	0	0	0	0	0	0	0	0	0	0	0	0	1	0	0	0	0	0	0	0	0	0	0	0	0	0	0	0	0	0	0	0	0	0	0	0
294922	k _ B a c t e r i a ;p _ F i r m i c u t e s ;c _ C l o s t r i d i a ;o _ C l o s t r i d i a l e s ;f _ R u m i n o c o c c a c e a e ;g _ F a e c a l i b a c t e r i u m ;s _ p r a u s n i t z i i	0	0	0	0	0	0	0	0	0	0	0	0	0	0	0	0	0	0	0	0	0	0	0	0	0	0	0	0	0	0	0	0	0	0	0	0	0	0	0	1	0	1	0	0	0	0	0	0
4393499	k _ B a c t e r i a ;p _ F i r m i c u t e s ;c _ C l o s t r i d i a ;o _ C l o s t r i d i a l e s ;f _ R u m i n o c o c c a c e a e ;g _ ;s _	5	0	0	0	0	0	0	0	0	0	0	0	0	0	2	0	0	0	0	0	0	0	0	0	0	0	0	0	0	0	0	0	0	0	0	0	0	0	0	0	0	0	0	0	0	0	0	0
177001	k _ B a c t e r i a ;p _ F i r m i c u t e s ;c _ C l o s t r i d i a ;o _ C l o s t r i d i a l e s ;f _ L a c h n o s p i r a c e a e ;g _ R o s e b u r i a ;s _	0	0	2	0	3	0	0	0	0	0	0	0	1	2	0	12	0	0	1	0	2	1	0	1	13	0	2	0	0	2	1	0	6	9	3	0	1	0	0	0	4	0	3	0	0	0	0	1
572237	k _ B a c t e r i a ;p _ F u s o b a c t e r i a ;c _ F u s o b a c t e r i i a ;o _ F u s o b a c t e r i a l e s ;f _ F u s o b a c t e r i a c e a e ;g _ F u s o b a c t e r i u m ;s _	0	0	0	0	0	1	0	2	0	0	0	0	1	0	0	1	0	0	0	0	0	0	0	1	0	0	0	0	0	0	0	0	4	0	1	0	1	0	1	0	0	3	0	0	0	0	0	0
110317	k _ B a c t e r i a ;p _ F i r m i c u t e s ;c _ C l o s t r i d i a ;o _ C l o s t r i d i a l e s ;f _ P e p t o c o c c a c e a e ;g _ ;s _	0	0	0	0	0	0	0	0	0	0	1	0	0	0	0	6	0	0	0	0	0	0	0	0	0	8	0	0	0	0	0	0	0	0	2	0	0	0	0	0	0	0	0	0	0	0	0	0
327176	k _ B a c t e r i a ;p _ F i r m i c u t e s ;c _ C l o s t r i d i a ;o _ C l o s t r i d i a l e s ;f _ R u m i n o c o c c a c e a e	1	0	0	0	0	0	0	0	0	0	0	0	0	0	0	0	0	0	0	0	0	0	0	0	0	0	0	0	0	2	0	1	0	0	0	0	0	0	0	0	1	1	0	0	0	0	0	0
192773	k _ B a c t e r i a ;p _ F i r m i c u t e s ;c _ C l o s t r i d i a ;o _ C l o s t r i d i a l e s ;f _ L a c h n o s p i r a c e a e ;g _ ;s _	0	0	0	0	0	0	0	0	0	0	0	0	0	0	0	0	0	0	0	0	0	0	0	0	0	0	0	0	0	0	0	0	0	0	0	0	0	0	0	0	0	0	0	0	0	0	0	0
4392549	k _ B a c t e r i a ;p _ F i r m i c u t e s ;c _ B a c i l l i ;o _ L a c t o b a c i l l a l e s ;f _ S t r e p t o c o c c a c e a e ;g _ S t r e p t o c o c c u s ;s _	0	0	0	0	0	1	0	0	0	0	0	0	0	0	0	0	0	0	0	0	0	0	0	0	0	0	0	0	0	0	0	0	0	0	0	0	0	0	0	0	0	0	0	0	0	0	0	0
2949920	k _ B a c t e r i a ;p _ F i r m i c u t e s ;c _ C l o s t r i d i a ;o _ C l o s t r i d i a l e s ;f _ C l o s t r i d i a c e a e	0	0	0	0	0	0	0	0	3	3	0	0	0	0	0	0	0	0	0	0	0	0	0	0	0	0	0	0	0	1	2	0	0	0	0	0	0	1	0	1	0	1	0	0	0	0	0	0
230421	k _ B a c t e r i a ;p _ F i r m i c u t e s ;c _ C l o s t r i d i a ;o _ C l o s t r i d i a l e s ;f _ R u m i n o c o c c a c e a e ;g _ A n a e r o t r u n c u s ;s _	1	0	0	0	0	1	0	0	0	0	0	0	0	0	0	3	0	0	0	0	1	0	4	7	0	4	2	1	0	6	0	1	0	2	2	3	2	0	0	3	1	2	0	0	1	1	0	0
306633	k _ B a c t e r i a ;p _ F i r m i c u t e s ;c _ C l o s t r i d i a ;o _ C l o s t r i d i a l e s ;f _ R u m i n o c o c c a c e a e ;g _ ;s _	2	4	0	0	0	5	2	0	7	3	13	0	10	2	2	0	1	1	0	0	2	0	6	2	10	8	19	0	17	8	11	5	4	3	2	19	3	10	5	1	1	0	0	0	1	0	2	3
4427459	k _ B a c t e r i a ;p _ F i r m i c u t e s ;c _ C l o s t r i d i a ;o _ C l o s t r i d i a l e s ;f _ R u m i n o c o c c a c e a e ;g _ R u m i n o c o c c u s ;s _	0	0	0	0	0	0	0	0	0	0	0	0	0	0	0	7	0	0	0	0	0	0	0	0	0	0	0	0	0	0	0	0	0	0	0	0	0	0	0	0	0	0	0	0	0	0	0	0
261277	k _ B a c t e r i a ;p _ F i r m i c u t e s ;c _ C l o s t r i d i a ;o _ C l o s t r i d i a l e s ;f _ L a c h n o s p i r a c e a e	0	0	0	0	0	0	0	0	0	0	0	0	0	0	0	0	0	0	0	0	1	0	1	0	0	0	0	1	0	0	0	0	0	0	0	0	0	0	0	0	0	0	0	0	0	0	0	0
186918	k _ B a c t e r i a ;p _ F i r m i c u t e s ;c _ C l o s t r i d i a ;o _ C l o s t r i d i a l e s ;f _ L a c h n o s p i r a c e a e	0	0	1	0	0	0	0	0	0	0	0	0	0	3	0	0	0	0	0	0	0	0	0	0	0	0	2	1	0	0	0	0	0	0	0	0	0	1	0	0	1	0	0	0	0	0	0	0
4388068	k _ B a c t e r i a ;p _ T e n e r i c u t e s ;c _ M o l l i c u t e s ;o _ R F 3 9 ;f _ ;g _ ;s _	0	0	2	0	0	0	0	0	0	0	5	0	145	5	0	0	0	0	0	0	0	20	2	0	0	57	122	83	0	0	1	0	1	0	0	0	0	37	0	0	6	0	0	0	0	0	0	0
766768	k _ B a c t e r i a ;p _ F i r m i c u t e s ;c _ B a c i l l i ;o _ L a c t o b a c i l l a l e s ;f _ E n t e r o c o c c a c e a e ;g _ E n t e r o c o c c u s ;s _	0	0	9	0	0	10	0	0	2	81	0	0	419	0	0	0	0	0	0	0	3	0	0	0	0	30	3	0	7	584	1	0	1	9	68	0	0	79	0	3	14305	2	29	0	47	0	0	3
215231	k _ B a c t e r i a ;p _ F i r m i c u t e s ;c _ C l o s t r i d i a ;o _ C l o s t r i d i a l e s ;f _ R u m i n o c o c c a c e a e	0	0	1	0	0	0	0	0	0	0	0	0	0	0	0	1	0	0	0	0	2	0	2	0	0	3	0	0	0	0	0	4	0	2	0	4	0	0	0	0	0	1	0	0	0	2	0	0
552528	k _ B a c t e r i a ;p _ B a c t e r o i d e t e s ;c _ B a c t e r o i d i a ;o _ B a c t e r o i d a l e s ;f _ P o r p h y r o m o n a d a c e a e ;g _ P a r a b a c t e r o i d e s ;s _ d i s t a s o n i s	0	0	0	0	0	0	0	0	0	1	0	0	0	0	0	0	0	0	0	0	0	0	0	0	0	0	0	0	0	0	0	0	0	0	0	0	0	0	1	0	1	0	0	0	0	0	0	0
2280825	k _ B a c t e r i a ;p _ F i r m i c u t e s ;c _ C l o s t r i d i a ;o _ C l o s t r i d i a l e s ;f _ R u m i n o c o c c a c e a e ;g _ O s c i l l o s p i r a ;s _	0	0	0	0	0	0	0	0	0	0	0	0	1	0	0	0	0	0	0	0	0	0	0	0	0	0	0	0	0	0	0	0	0	0	0	0	0	0	0	0	0	0	0	0	0	0	0	0
4414488	k _ B a c t e r i a ;p _ F i r m i c u t e s ;c _ C l o s t r i d i a ;o _ C l o s t r i d i a l e s ;f _ L a c h n o s p i r a c e a e ;g _ R o s e b u r i a ;s _	0	0	0	0	0	0	0	0	0	0	0	0	0	0	0	0	0	0	0	0	0	0	0	0	1	0	0	0	0	0	0	0	0	1	0	0	0	0	0	0	0	0	0	0	0	0	0	0
270448	k _ B a c t e r i a ;p _ F i r m i c u t e s ;c _ C l o s t r i d i a ;o _ C l o s t r i d i a l e s ;f _ R u m i n o c o c c a c e a e ;g _ ;s _	0	0	0	0	0	37	0	0	0	0	0	0	0	0	0	0	0	0	0	0	0	0	0	0	0	0	0	0	0	0	0	0	0	0	0	0	0	0	0	0	0	10	0	0	0	0	0	0
579174	k _ B a c t e r i a ;p _ F i r m i c u t e s ;c _ C l o s t r i d i a ;o _ C l o s t r i d i a l e s ;f _ R u m i n o c o c c a c e a e ;g _ R u m i n o c o c c u s ;s _ f l a v e f a c i e n s	0	0	0	0	0	0	0	0	0	0	0	0	0	0	0	0	0	0	0	0	0	0	0	0	0	0	0	0	0	2	0	0	0	0	0	0	0	0	0	0	0	0	0	0	0	0	0	0
828162	k _ B a c t e r i a ;p _ F u s o b a c t e r i a ;c _ F u s o b a c t e r i i a ;o _ F u s o b a c t e r i a l e s ;f _ F u s o b a c t e r i a c e a e ;g _ C e t o b a c t e r i u m ;s _ s o m e r a e	0	0	0	0	0	0	0	0	0	0	0	0	0	0	0	0	0	0	0	0	0	0	0	0	0	0	0	0	0	0	0	0	0	19	0	0	0	0	0	0	0	0	0	0	0	0	0	0
194036	k _ B a c t e r i a ;p _ F i r m i c u t e s ;c _ C l o s t r i d i a ;o _ C l o s t r i d i a l e s ;f _ L a c h n o s p i r a c e a e	0	0	0	0	0	1	0	0	0	1	0	0	0	0	0	2	0	0	0	0	0	0	0	0	1	0	0	1	0	0	0	0	0	0	0	0	0	0	0	0	0	1	1	0	0	0	0	0
191043	k _ B a c t e r i a ;p _ F i r m i c u t e s ;c _ C l o s t r i d i a ;o _ C l o s t r i d i a l e s ;f _ L a c h n o s p i r a c e a e ;g _ ;s _	0	18	0	1	0	0	1	0	0	0	0	2	0	8	1	6	0	0	0	1	0	3	1	0	0	2	4	2	0	2	0	1	4	4	0	1	6	3	1	3	9	0	1	0	0	2	0	1
523934	k _ B a c t e r i a ;p _ F i r m i c u t e s ;c _ C l o s t r i d i a ;o _ C l o s t r i d i a l e s ;f _ L a c h n o s p i r a c e a e ;g _ B l a u t i a ;s _ o b e u m	75	889	72	17	64	465	523	137	30	314	2883	7	393	30	38	543	65	10	6	3	202	192	101	624	369	109	581	190	225	180	34	75	559	1063	642	460	58	594	1610	222	133	265	737	29	50	166	328	50
195207	k _ B a c t e r i a ;p _ F i r m i c u t e s ;c _ C l o s t r i d i a ;o _ C l o s t r i d i a l e s ;f _ L a c h n o s p i r a c e a e ;g _ R o s e b u r i a ;s _ f a e c i s	0	0	0	0	0	0	0	0	0	0	0	0	0	1	0	0	0	0	0	0	0	0	1	0	2	0	0	0	0	0	0	0	1	0	0	2	0	0	0	0	0	0	0	0	0	0	0	0
198636	k _ B a c t e r i a ;p _ F i r m i c u t e s ;c _ C l o s t r i d i a ;o _ C l o s t r i d i a l e s ;f _ L a c h n o s p i r a c e a e	0	0	0	0	0	0	0	0	0	2	1	0	0	0	0	0	1	0	0	0	0	1	0	0	2	0	0	0	0	0	0	1	0	0	0	0	0	0	0	0	0	1	0	0	0	0	0	0
193037	k _ B a c t e r i a ;p _ F i r m i c u t e s ;c _ C l o s t r i d i a ;o _ C l o s t r i d i a l e s ;f _ L a c h n o s p i r a c e a e ;g _ ;s _	26	26	2	0	11	11	112	6	57	4	55	4	6	5	11	2	4	24	9	0	7	90	14	28	365	23	50	58	10	97	34	21	145	23	18	46	84	246	68	40	26	21	371	16	35	73	1	89
294545	k _ B a c t e r i a ;p _ F i r m i c u t e s ;c _ C l o s t r i d i a ;o _ C l o s t r i d i a l e s ;f _ R u m i n o c o c c a c e a e ;g _ O s c i l l o s p i r a ;s _	1	0	0	0	0	0	0	0	0	0	0	0	0	0	0	0	0	0	0	0	1	0	0	0	0	0	0	1	0	1	2	0	0	0	0	0	0	0	0	0	0	0	0	0	0	0	0	0
196893	k _ B a c t e r i a ;p _ F i r m i c u t e s ;c _ C l o s t r i d i a ;o _ C l o s t r i d i a l e s	0	1	0	0	0	0	0	0	0	0	0	0	0	0	0	1	0	0	0	0	0	0	0	0	0	0	0	0	0	0	0	0	0	1	0	0	0	0	0	0	0	0	0	0	0	0	0	0
290468	k _ B a c t e r i a ;p _ F i r m i c u t e s ;c _ C l o s t r i d i a ;o _ C l o s t r i d i a l e s ;f _ L a c h n o s p i r a c e a e ;g _ D o r e a ;s _	5	13	37	0	4	13	14	23	0	0	1	1	24	2	4	3	9	4	4	0	2	3	12	15	10	26	12	1	1	34	1	8	6	14	11	8	19	29	8	12	16	4	4	0	14	1	2	3
582691	k _ B a c t e r i a ;p _ F i r m i c u t e s ;c _ C l o s t r i d i a ;o _ C l o s t r i d i a l e s ;f _ C l o s t r i d i a c e a e	0	0	0	0	0	0	0	0	0	0	0	0	0	0	0	0	0	0	0	0	0	0	0	0	0	0	0	0	0	2	0	0	0	1	0	0	0	0	0	0	0	18	0	0	0	0	0	0
199543	k _ B a c t e r i a ;p _ F i r m i c u t e s ;c _ C l o s t r i d i a ;o _ C l o s t r i d i a l e s ;f _ R u m i n o c o c c a c e a e ;g _ R u m i n o c o c c u s ;s _	0	0	0	0	1	27	0	0	0	1	1	0	1	0	0	13	0	1	1	0	0	0	0	0	0	7	0	1	0	3	0	10	0	0	0	3	3	15	3	0	2	24	0	0	0	0	2	1
295146	k _ B a c t e r i a ;p _ F i r m i c u t e s ;c _ B a c i l l i ;o _ L a c t o b a c i l l a l e s ;f _ E n t e r o c o c c a c e a e ;g _ E n t e r o c o c c u s ;s _	0	0	0	0	0	1	0	0	1	1	0	0	16	0	0	0	1	0	0	0	0	0	0	0	0	0	0	0	0	0	0	0	0	0	0	0	0	0	0	0	2	0	0	0	0	0	0	0
850905	k _ B a c t e r i a ;p _ B a c t e r o i d e t e s ;c _ B a c t e r o i d i a ;o _ B a c t e r o i d a l e s ;f _ [ B a r n e s i e l l a c e a e ] ;g _ ;s _	0	0	0	0	59	11	0	0	0	0	0	0	0	0	0	115	0	0	0	0	0	0	0	0	3	0	0	17	0	3	0	0	34	0	0	0	0	0	5	0	54	0	0	0	0	0	0	0
198494	k _ B a c t e r i a ;p _ F i r m i c u t e s ;c _ C l o s t r i d i a ;o _ C l o s t r i d i a l e s ;f _ L a c h n o s p i r a c e a e ;g _ R o s e b u r i a	0	0	0	0	0	0	1	0	0	0	2	0	0	0	0	2	0	0	0	0	0	0	0	0	6	0	1	4	0	0	0	0	0	1	0	0	0	0	0	0	3	0	0	0	0	0	0	1
321693	k _ B a c t e r i a ;p _ F i r m i c u t e s ;c _ C l o s t r i d i a ;o _ C l o s t r i d i a l e s ;f _ L a c h n o s p i r a c e a e ;g _ [ R u m i n o c o c c u s ] ;s _	0	0	0	0	0	0	0	0	0	0	0	0	0	0	0	1	0	0	0	0	0	0	0	0	0	0	0	0	0	0	0	0	0	0	0	0	1	0	0	0	0	1	0	0	0	0	0	0
187533	k _ B a c t e r i a ;p _ F i r m i c u t e s ;c _ C l o s t r i d i a ;o _ C l o s t r i d i a l e s ;f _ L a c h n o s p i r a c e a e ;g _ B l a u t i a ;s _	0	0	0	0	0	0	0	0	0	0	1	0	0	0	0	2	0	0	0	0	0	0	0	1	0	0	0	0	1	0	0	0	0	0	0	0	0	0	0	1	0	0	0	0	0	0	0	0
298486	k _ B a c t e r i a ;p _ F i r m i c u t e s ;c _ C l o s t r i d i a ;o _ C l o s t r i d i a l e s ;f _ ;g _ ;s _	0	2	0	0	0	0	0	0	0	0	0	0	0	0	0	0	0	0	0	0	0	0	0	0	0	0	0	0	0	0	0	0	0	0	0	0	0	0	0	0	0	0	0	0	0	0	0	0
518460	k _ B a c t e r i a ;p _ F i r m i c u t e s ;c _ C l o s t r i d i a ;o _ C l o s t r i d i a l e s ;f _ L a c h n o s p i r a c e a e ;g _ C o p r o c o c c u s ;s _	0	0	4	0	0	0	16	11	0	0	4	0	0	1	0	0	0	0	0	0	0	0	0	0	0	0	0	2	0	2	0	0	2	3	0	0	0	0	0	2	0	11	1	0	0	1	0	13
2781880	k _ B a c t e r i a ;p _ F i r m i c u t e s ;c _ C l o s t r i d i a ;o _ C l o s t r i d i a l e s ;f _ R u m i n o c o c c a c e a e ;g _ O s c i l l o s p i r a ;s _	0	0	0	0	0	0	1	0	0	0	0	0	0	0	0	0	0	0	0	0	0	0	0	0	0	0	0	0	0	1	0	0	0	1	0	0	0	0	0	2	1	0	0	0	0	0	0	0
2189140	k _ B a c t e r i a ;p _ B a c t e r o i d e t e s ;c _ B a c t e r o i d i a ;o _ B a c t e r o i d a l e s ;f _ B a c t e r o i d a c e a e ;g _ B a c t e r o i d e s ;s _	1	0	0	0	0	0	0	0	20	0	0	0	0	0	0	0	0	0	0	0	0	0	0	0	0	0	0	0	0	7	0	0	0	0	0	0	0	0	13	0	0	0	0	0	0	0	0	0
176660	k _ B a c t e r i a ;p _ B a c t e r o i d e t e s ;c _ B a c t e r o i d i a ;o _ B a c t e r o i d a l e s ;f _ B a c t e r o i d a c e a e ;g _ B a c t e r o i d e s ;s _	1	0	1	0	0	0	0	1	0	0	0	1	0	0	0	0	1	9	2	0	0	0	0	1	4	0	0	0	0	0	0	0	0	1	0	0	0	0	1	0	0	4	0	0	0	0	0	1
184845	k _ B a c t e r i a ;p _ F i r m i c u t e s ;c _ C l o s t r i d i a ;o _ C l o s t r i d i a l e s ;f _ R u m i n o c o c c a c e a e ;g _ R u m i n o c o c c u s ;s _ b r o m i i	0	0	0	0	0	0	0	0	0	0	0	0	0	0	0	0	0	0	0	0	0	13	0	0	0	0	0	104	0	0	0	0	0	0	0	0	0	0	0	0	0	1	0	0	1	0	2	0
365842	k _ B a c t e r i a ;p _ F i r m i c u t e s ;c _ C l o s t r i d i a ;o _ C l o s t r i d i a l e s ;f _ R u m i n o c o c c a c e a e ;g _ F a e c a l i b a c t e r i u m	1	0	0	0	0	0	0	0	1	0	2	0	0	0	0	0	0	0	0	0	0	0	0	0	0	3	1	0	0	1	1	0	0	0	0	0	0	0	0	1	0	0	2	0	0	0	0	0
334839	k _ B a c t e r i a ;p _ F i r m i c u t e s ;c _ C l o s t r i d i a ;o _ C l o s t r i d i a l e s ;f _ R u m i n o c o c c a c e a e ;g _ O s c i l l o s p i r a ;s _	0	0	2	0	0	0	1	1	1	0	0	0	0	0	0	0	0	0	0	0	1	1	5	1	0	1	0	1	0	0	1	1	0	5	0	3	9	8	6	6	0	8	0	0	0	0	0	0
194951	k _ B a c t e r i a ;p _ F i r m i c u t e s ;c _ C l o s t r i d i a ;o _ C l o s t r i d i a l e s ;f _ R u m i n o c o c c a c e a e ;g _ B u t y r i c i c o c c u s ;s _ p u l l i c a e c o r u m	0	0	0	0	0	0	0	0	0	0	0	0	0	0	0	0	0	0	0	0	0	0	0	0	0	0	0	0	0	0	0	0	0	0	1	0	0	0	0	0	1	0	0	0	0	0	0	0
331717	k _ B a c t e r i a ;p _ B a c t e r o i d e t e s ;c _ B a c t e r o i d i a ;o _ B a c t e r o i d a l e s ;f _ B a c t e r o i d a c e a e ;g _ B a c t e r o i d e s	0	2	0	4	6	2	1	1	0	0	0	0	0	0	0	2	4	31	10	13	0	0	1	0	0	0	0	11	0	0	0	0	2	1	0	0	0	2	1	0	1	2	0	0	0	0	0	0
331240	k _ B a c t e r i a ;p _ F i r m i c u t e s ;c _ C l o s t r i d i a ;o _ C l o s t r i d i a l e s ;f _ L a c h n o s p i r a c e a e ;g _ ;s _	0	0	1	0	3	0	0	1	0	0	0	0	0	2	0	0	0	0	0	0	1	0	0	0	0	0	0	2	0	2	0	0	0	5	1	0	0	1	0	0	5	0	2	0	1	1	0	1
4305815	k _ B a c t e r i a ;p _ F i r m i c u t e s ;c _ B a c i l l i ;o _ L a c t o b a c i l l a l e s ;f _ S t r e p t o c o c c a c e a e ;g _ S t r e p t o c o c c u s ;s _	0	0	0	0	0	1	1	0	0	0	0	0	0	0	0	0	1	0	0	0	0	0	1	0	0	0	0	0	0	0	0	0	0	0	0	0	0	0	0	0	0	0	0	0	0	0	0	0
312156	k _ B a c t e r i a ;p _ F i r m i c u t e s ;c _ C l o s t r i d i a ;o _ C l o s t r i d i a l e s ;f _ L a c h n o s p i r a c e a e	0	0	0	0	0	0	0	0	0	0	0	0	0	0	0	0	0	0	0	0	0	0	0	1	0	0	0	0	0	0	0	0	0	0	0	1	0	0	0	0	0	0	0	0	0	0	0	0
342449	k _ B a c t e r i a ;p _ F i r m i c u t e s ;c _ C l o s t r i d i a ;o _ C l o s t r i d i a l e s ;f _ P e p t o s t r e p t o c o c c a c e a e	0	0	0	0	0	7	0	0	0	0	0	0	0	0	0	0	1	0	0	0	0	0	0	0	0	0	0	0	0	0	17	0	0	0	0	0	0	0	0	0	0	1	0	0	0	0	0	0
408513	k _ B a c t e r i a ;p _ F i r m i c u t e s ;c _ C l o s t r i d i a ;o _ C l o s t r i d i a l e s ;f _ R u m i n o c o c c a c e a e ;g _ O s c i l l o s p i r a ;s _	0	0	0	0	0	0	0	0	0	0	0	0	0	0	0	0	0	0	0	0	0	0	0	0	0	0	0	0	0	0	0	0	0	0	0	0	0	0	0	0	0	0	0	4	0	0	0	0
182118	k _ B a c t e r i a ;p _ F i r m i c u t e s ;c _ C l o s t r i d i a ;o _ C l o s t r i d i a l e s ;f _ L a c h n o s p i r a c e a e ;g _ C o p r o c o c c u s ;s _	0	0	26	0	6	0	0	0	0	0	1	1	17	2	0	0	0	0	0	0	0	0	7	10	0	0	2	0	0	0	0	2	0	0	2	0	0	8	2	5	1	1	0	0	0	0	0	8
4398588	k _ B a c t e r i a ;p _ F i r m i c u t e s ;c _ C l o s t r i d i a ;o _ C l o s t r i d i a l e s ;f _ R u m i n o c o c c a c e a e	0	0	0	0	0	0	0	0	0	0	0	0	0	0	0	0	0	0	0	0	0	0	3	0	0	0	0	0	0	1	0	0	0	0	0	0	0	0	0	0	1	0	0	0	0	0	0	0
182117	k _ B a c t e r i a ;p _ B a c t e r o i d e t e s ;c _ B a c t e r o i d i a ;o _ B a c t e r o i d a l e s ;f _ B a c t e r o i d a c e a e ;g _ B a c t e r o i d e s ;s _ o v a t u s	1	0	0	0	0	0	0	0	0	0	0	0	0	0	0	0	0	0	0	0	0	0	0	0	1	0	0	0	0	0	0	0	0	0	0	0	0	0	0	0	0	1	0	0	0	0	0	0
203545	k _ B a c t e r i a ;p _ F i r m i c u t e s ;c _ C l o s t r i d i a ;o _ C l o s t r i d i a l e s ;f _ R u m i n o c o c c a c e a e ;g _ O s c i l l o s p i r a ;s _	1	0	0	0	0	0	0	0	6	0	0	0	1	0	0	0	0	0	0	0	1	0	1	0	0	0	0	0	0	3	6	0	0	0	0	0	2	3	0	0	0	5	0	0	0	0	0	0
193915	k _ B a c t e r i a ;p _ F i r m i c u t e s ;c _ C l o s t r i d i a ;o _ C l o s t r i d i a l e s ;f _ L a c h n o s p i r a c e a e ;g _ R o s e b u r i a ;s _ f a e c i s	5	0	1	0	0	1	1	0	0	0	0	0	0	0	0	3	0	0	1	0	1	2	1	2	2	0	0	1	0	0	0	0	0	0	1	3	0	1	0	2	0	0	0	0	0	0	0	0
179526	k _ B a c t e r i a ;p _ F i r m i c u t e s ;c _ C l o s t r i d i a ;o _ C l o s t r i d i a l e s ;f _ L a c h n o s p i r a c e a e ;g _ R o s e b u r i a	1	0	0	0	0	0	0	0	1	0	0	0	0	0	0	2	0	0	0	0	0	1	0	0	0	0	1	2	0	0	0	0	0	0	0	0	0	1	0	0	6	0	1	0	1	0	0	0
169845	k _ B a c t e r i a ;p _ F i r m i c u t e s ;c _ C l o s t r i d i a ;o _ C l o s t r i d i a l e s ;f _ L a c h n o s p i r a c e a e	0	0	0	0	0	0	1	0	0	0	0	0	0	0	0	0	0	0	0	0	0	0	0	0	0	0	0	0	0	0	0	0	0	1	0	0	0	0	0	0	0	0	0	0	0	0	0	0
193919	k _ B a c t e r i a ;p _ F i r m i c u t e s ;c _ C l o s t r i d i a ;o _ C l o s t r i d i a l e s ;f _ L a c h n o s p i r a c e a e ;g _ ;s _	0	0	0	0	0	0	0	0	0	0	1	0	0	0	0	0	0	0	0	0	0	0	0	0	0	0	0	0	0	0	0	0	0	0	1	0	0	0	0	0	0	0	0	0	0	0	0	0
169847	k _ B a c t e r i a ;p _ F i r m i c u t e s ;c _ C l o s t r i d i a ;o _ C l o s t r i d i a l e s ;f _ L a c h n o s p i r a c e a e ;g _ R o s e b u r i a	0	0	0	0	0	0	0	0	1	0	0	0	0	0	0	0	0	0	0	0	0	2	0	0	1	0	0	1	0	0	1	1	1	0	0	0	0	2	0	1	0	0	1	0	0	1	0	0
516977	k _ B a c t e r i a ;p _ F i r m i c u t e s ;c _ C l o s t r i d i a ;o _ C l o s t r i d i a l e s ;f _ L a c h n o s p i r a c e a e	0	1	0	0	0	1	0	0	0	0	0	0	0	0	0	0	0	0	0	0	1	0	0	0	0	0	2	12	0	1	0	0	189	1	0	0	1	0	0	0	18	0	0	0	1	0	1	0
344593	k _ B a c t e r i a ;p _ P r o t e o b a c t e r i a ;c _ B e t a p r o t e o b a c t e r i a ;o _ N e i s s e r i a l e s ;f _ N e i s s e r i a c e a e ;g _ N e i s s e r i a ;s _ s u b f l a v a	0	0	0	0	0	0	0	0	0	0	0	0	0	0	0	0	0	0	0	0	0	0	0	0	0	0	0	0	0	0	0	0	12	0	0	0	0	0	0	0	1	0	0	0	0	0	0	0
555945	k _ B a c t e r i a ;p _ F i r m i c u t e s ;c _ C l o s t r i d i a ;o _ C l o s t r i d i a l e s ;f _ C l o s t r i d i a c e a e ;g _ S M B 5 3 ;s _	240	16	103	0	38	1401	129	39	281	407	282	0	122	3	133	289	29	8	15	1	25	19	78	15	166	140	35	82	2139	212	7229	245	77	19	60	1	29	180	13	56	3	1129	12	3	1	9	158	3
315873	k _ B a c t e r i a ;p _ F i r m i c u t e s ;c _ C l o s t r i d i a ;o _ C l o s t r i d i a l e s ;f _ R u m i n o c o c c a c e a e	0	0	0	0	0	0	0	0	0	0	0	0	0	0	0	0	0	0	0	0	0	0	0	0	0	0	0	0	0	0	0	0	0	0	0	0	0	0	0	0	0	0	0	0	0	0	0	0
4477017	k _ B a c t e r i a ;p _ F i r m i c u t e s ;c _ C l o s t r i d i a ;o _ C l o s t r i d i a l e s ;f _ R u m i n o c o c c a c e a e ;g _ R u m i n o c o c c u s ;s _	0	1	0	0	0	1	0	0	0	1	0	0	0	0	0	0	0	0	0	0	0	0	0	0	0	0	0	0	0	0	0	0	0	0	0	10	2	0	0	0	4	0	0	0	0	0	0	0
197077	k _ B a c t e r i a ;p _ F i r m i c u t e s ;c _ C l o s t r i d i a ;o _ C l o s t r i d i a l e s ;f _ L a c h n o s p i r a c e a e ;g _ R o s e b u r i a	0	0	0	0	0	0	0	0	0	0	1	0	0	0	0	0	0	0	0	0	0	0	0	0	1	0	0	0	0	0	0	0	0	0	0	2	0	0	0	0	0	0	0	0	0	0	0	0
531436	k _ B a c t e r i a ;p _ F i r m i c u t e s ;c _ C l o s t r i d i a ;o _ C l o s t r i d i a l e s ;f _ L a c h n o s p i r a c e a e ;g _ R o s e b u r i a ;s _	0	5	12	0	3	0	0	3	0	3	0	0	0	5	0	20	0	4	0	0	8	9	0	2	55	7	9	9	0	18	2	4	102	46	7	1	0	3	2	1	9	0	17	0	0	183	0	4
197072	k _ B a c t e r i a ;p _ B a c t e r o i d e t e s ;c _ B a c t e r o i d i a ;o _ B a c t e r o i d a l e s ;f _ B a c t e r o i d a c e a e ;g _ B a c t e r o i d e s	0	4	1	3	10	27	1	12	0	75	0	30	0	1	0	3	29	0	15	10	0	0	1	81	14	1	1	10	0	0	0	0	1	33	2	0	63	1	0	1	10	21	0	0	0	0	0	0
4477019	k _ B a c t e r i a ;p _ B a c t e r o i d e t e s ;c _ B a c t e r o i d i a ;o _ B a c t e r o i d a l e s ;f _ P o r p h y r o m o n a d a c e a e ;g _ P a r a b a c t e r o i d e s ;s _	1	0	0	0	1	0	0	0	0	0	0	0	0	0	0	0	0	0	1	0	0	0	0	0	0	0	0	0	1	0	0	0	0	0	0	1	0	2	0	1	0	0	0	1	0	0	0	0
164744	k _ B a c t e r i a ;p _ F i r m i c u t e s ;c _ C l o s t r i d i a ;o _ C l o s t r i d i a l e s ;f _ L a c h n o s p i r a c e a e	0	0	0	0	0	0	1	0	0	0	0	0	0	0	0	2	0	0	0	0	0	0	0	1	1	0	0	0	0	0	0	0	0	0	0	0	0	0	0	0	0	0	0	0	0	0	0	0
299355	k _ B a c t e r i a ;p _ F i r m i c u t e s ;c _ C l o s t r i d i a ;o _ C l o s t r i d i a l e s ;f _ L a c h n o s p i r a c e a e ;g _ ;s _	0	0	0	0	0	0	0	1	0	0	0	0	0	0	0	0	0	0	0	0	0	0	0	1	0	0	0	0	0	0	0	0	0	0	0	0	0	0	0	0	0	0	0	0	0	0	0	0
299755	k _ B a c t e r i a ;p _ F i r m i c u t e s ;c _ C l o s t r i d i a ;o _ C l o s t r i d i a l e s ;f _ R u m i n o c o c c a c e a e ;g _ O s c i l l o s p i r a ;s _	0	0	0	0	0	0	0	0	0	0	0	0	0	0	0	0	0	0	0	0	0	0	2	0	0	0	0	0	0	0	0	0	0	0	0	0	0	0	0	0	0	0	0	0	0	0	0	0
175642	k _ B a c t e r i a ;p _ F i r m i c u t e s ;c _ C l o s t r i d i a ;o _ C l o s t r i d i a l e s ;f _ L a c h n o s p i r a c e a e	0	0	0	0	0	0	0	0	0	0	0	0	0	0	0	0	0	0	0	0	0	0	0	0	0	0	0	0	0	0	0	0	0	0	0	0	0	1	0	0	0	0	0	0	0	0	0	0
288442	k _ B a c t e r i a ;p _ F i r m i c u t e s ;c _ C l o s t r i d i a ;o _ C l o s t r i d i a l e s ;f _ L a c h n o s p i r a c e a e ;g _ [ R u m i n o c o c c u s ] ;s _ g n a v u s	0	0	0	0	0	0	0	0	0	0	0	0	0	0	0	1	0	0	0	0	0	0	0	1	0	2	0	0	0	2	0	0	1	1	0	0	0	0	0	0	0	1	0	0	0	0	0	0
3256931	k _ B a c t e r i a ;p _ B a c t e r o i d e t e s ;c _ B a c t e r o i d i a ;o _ B a c t e r o i d a l e s ;f _ B a c t e r o i d a c e a e ;g _ B a c t e r o i d e s ;s _	0	0	0	0	0	0	0	0	0	0	0	0	0	0	0	1	0	0	0	2	0	0	0	0	0	0	0	0	0	0	0	0	0	0	0	0	0	0	0	0	0	0	0	0	0	0	0	0
299639	k _ B a c t e r i a ;p _ F i r m i c u t e s ;c _ C l o s t r i d i a ;o _ C l o s t r i d i a l e s ;f _ L a c h n o s p i r a c e a e ;g _ ;s _	1	1	0	0	0	0	0	0	0	0	0	0	0	0	2	0	0	0	0	0	0	0	0	0	0	1	2	0	0	0	0	0	1	1	0	1	1	2	0	1	2	0	0	1	1	1	0	0
197111	k _ B a c t e r i a ;p _ F i r m i c u t e s ;c _ C l o s t r i d i a ;o _ C l o s t r i d i a l e s ;f _ R u m i n o c o c c a c e a e ;g _ O s c i l l o s p i r a ;s _	0	0	0	0	0	0	0	0	0	0	0	0	0	0	0	0	0	0	0	0	0	0	0	0	0	0	0	0	0	0	0	0	0	0	0	0	1	0	0	1	0	0	0	0	0	0	0	0
2137001	k _ B a c t e r i a ;p _ B a c t e r o i d e t e s ;c _ B a c t e r o i d i a ;o _ B a c t e r o i d a l e s ;f _ B a c t e r o i d a c e a e ;g _ B a c t e r o i d e s ;s _	0	0	0	0	0	0	0	0	0	0	0	0	0	0	0	0	0	0	1	0	0	0	0	0	0	0	0	0	0	0	0	0	0	0	0	0	0	0	0	0	0	0	0	0	0	0	0	0
347624	k _ B a c t e r i a ;p _ F i r m i c u t e s ;c _ C l o s t r i d i a ;o _ C l o s t r i d i a l e s ;f _ R u m i n o c o c c a c e a e ;g _ R u m i n o c o c c u s ;s _ f l a v e f a c i e n s	0	0	0	0	0	0	0	0	0	0	0	0	0	0	0	0	0	0	0	0	0	0	0	0	0	0	0	0	0	0	0	0	0	0	0	0	0	0	0	0	0	0	0	0	0	0	0	0
183532	k _ B a c t e r i a ;p _ F i r m i c u t e s ;c _ C l o s t r i d i a ;o _ C l o s t r i d i a l e s ;f _ R u m i n o c o c c a c e a e ;g _ R u m i n o c o c c u s ;s _	0	0	0	0	0	10	1	0	0	1	0	0	0	0	0	0	0	0	0	0	1	0	0	0	0	0	0	1	0	0	0	0	1	0	0	17	0	0	0	0	0	0	0	0	0	1	0	0
4296764	k _ B a c t e r i a ;p _ F i r m i c u t e s ;c _ C l o s t r i d i a ;o _ C l o s t r i d i a l e s ;f _ C h r i s t e n s e n e l l a c e a e ;g _ ;s _	2	0	0	0	0	0	0	0	0	0	0	0	0	0	0	0	0	0	0	0	0	14	38	0	0	0	0	88	0	0	1	4	0	0	0	0	0	0	0	0	2	0	0	0	0	0	0	0
183534	k _ B a c t e r i a ;p _ F i r m i c u t e s ;c _ C l o s t r i d i a ;o _ C l o s t r i d i a l e s ;f _ C l o s t r i d i a c e a e ;g _ C l o s t r i d i u m ;s _	0	0	0	0	0	0	0	0	0	0	0	0	0	0	0	0	0	0	0	0	0	0	0	0	0	0	0	0	0	0	0	0	0	0	0	0	0	0	0	0	0	0	0	0	0	0	0	0
185262	k _ B a c t e r i a ;p _ F i r m i c u t e s ;c _ C l o s t r i d i a ;o _ C l o s t r i d i a l e s ;f _ R u m i n o c o c c a c e a e ;g _ F a e c a l i b a c t e r i u m ;s _ p r a u s n i t z i i	1	4	0	0	1	0	0	0	6	0	13	0	2	0	1	2	0	0	0	0	2	0	2	0	0	2	0	2	28	2	7	1	0	1	1	7	0	11	2	5	4	0	5	0	0	0	0	6
188348	k _ B a c t e r i a ;p _ F i r m i c u t e s ;c _ C l o s t r i d i a ;o _ C l o s t r i d i a l e s ;f _ R u m i n o c o c c a c e a e	0	0	0	0	0	9	0	0	0	0	0	0	0	0	0	1	0	0	0	0	1	0	0	1	0	0	0	0	0	0	0	0	0	0	0	0	0	0	0	0	0	33	0	0	0	0	0	0
347801	k _ B a c t e r i a ;p _ F i r m i c u t e s ;c _ C l o s t r i d i a ;o _ C l o s t r i d i a l e s ;f _ L a c h n o s p i r a c e a e ;g _ ;s _	0	0	0	0	0	0	0	0	0	0	0	0	0	3	0	0	0	0	0	0	0	0	0	0	0	0	0	0	0	0	0	0	0	0	0	0	0	0	0	0	0	0	1	0	0	0	0	0
262355	k _ B a c t e r i a ;p _ F i r m i c u t e s ;c _ C l o s t r i d i a ;o _ C l o s t r i d i a l e s	0	0	2	0	0	2	1	0	0	0	0	0	0	0	0	1	0	0	0	0	0	0	0	0	0	1	0	0	1	0	6	0	0	0	0	0	0	0	0	0	0	0	0	0	0	0	0	0
196307	k _ B a c t e r i a ;p _ F i r m i c u t e s ;c _ C l o s t r i d i a ;o _ C l o s t r i d i a l e s ;f _ R u m i n o c o c c a c e a e	12	176	42	57	27	19	15	115	5	1	6	3	1	7	4	3	1	3	11	0	34	22	3	55	93	11	44	39	0	2	0	23	1	15	6	5	33	7	1	63	3	19	164	0	13	29	0	2
343679	k _ B a c t e r i a ;p _ F i r m i c u t e s ;c _ C l o s t r i d i a ;o _ C l o s t r i d i a l e s ;f _ R u m i n o c o c c a c e a e ;g _ ;s _	0	1	0	0	0	0	0	0	0	0	0	0	0	0	0	0	0	0	0	0	0	0	3	0	0	0	0	1	0	0	0	0	0	0	0	0	0	0	0	1	1	0	0	0	0	0	0	0
4348151	k _ B a c t e r i a ;p _ F i r m i c u t e s ;c _ B a c i l l i ;o _ L a c t o b a c i l l a l e s ;f _ E n t e r o c o c c a c e a e	0	0	0	0	0	0	0	0	0	0	0	0	0	0	0	0	0	0	0	0	0	0	0	0	0	0	0	0	0	0	0	0	0	0	0	0	0	0	0	0	2	0	0	0	0	0	0	0
325599	k _ B a c t e r i a ;p _ F i r m i c u t e s ;c _ C l o s t r i d i a ;o _ C l o s t r i d i a l e s ;f _ L a c h n o s p i r a c e a e ;g _ L a c h n o s p i r a ;s _	0	0	1	1	0	0	0	0	0	0	0	0	0	0	0	0	0	0	0	0	0	0	0	0	0	0	0	0	0	0	0	0	1	0	0	0	0	0	0	1	0	0	0	0	0	0	0	0
325842	k _ B a c t e r i a ;p _ F i r m i c u t e s ;c _ C l o s t r i d i a ;o _ C l o s t r i d i a l e s ;f _ R u m i n o c o c c a c e a e ;g _ R u m i n o c o c c u s ;s _	3	0	0	0	0	0	31	0	0	1	1	0	0	0	0	0	0	0	0	0	0	0	0	0	0	0	0	7	0	34	0	0	0	0	0	0	0	0	0	0	2	0	19	0	0	0	0	12
352034	k _ B a c t e r i a ;p _ B a c t e r o i d e t e s ;c _ B a c t e r o i d i a ;o _ B a c t e r o i d a l e s ;f _ B a c t e r o i d a c e a e ;g _ B a c t e r o i d e s ;s _	0	0	0	0	0	0	0	0	0	0	0	0	0	0	0	0	0	0	0	0	0	0	0	0	0	0	0	0	0	0	0	0	0	0	0	0	2	0	0	0	0	0	0	0	0	0	0	0
25947	k _ B a c t e r i a ;p _ F i r m i c u t e s ;c _ C l o s t r i d i a ;o _ C l o s t r i d i a l e s ;f _ V e i l l o n e l l a c e a e ;g _ A c i d a m i n o c o c c u s ;s _	0	0	0	0	0	0	0	0	0	0	0	0	0	0	0	0	0	0	0	0	0	0	0	0	0	0	0	0	0	0	0	0	0	0	0	0	0	0	0	0	0	0	0	0	0	0	0	0
515362	k _ B a c t e r i a ;p _ F i r m i c u t e s ;c _ C l o s t r i d i a ;o _ C l o s t r i d i a l e s ;f _ R u m i n o c o c c a c e a e ;g _ ;s _	0	0	0	0	0	0	0	0	0	0	0	0	0	1	0	0	0	0	0	0	0	0	1	0	0	0	0	0	0	1	0	0	0	0	0	0	0	0	0	1	0	0	0	0	0	0	0	0
199491	k _ B a c t e r i a ;p _ F i r m i c u t e s ;c _ C l o s t r i d i a ;o _ C l o s t r i d i a l e s ;f _ L a c h n o s p i r a c e a e ;g _ C o p r o c o c c u s ;s _ e u t a c t u s	0	3	0	9	3	0	0	0	2	0	2	0	1	0	0	0	0	0	0	0	0	11	1	0	0	1	3	107	0	16	3	0	9	5	17	0	0	0	0	0	2	2	2	0	2	0	0	4
4331760	k _ B a c t e r i a ;p _ B a c t e r o i d e t e s ;c _ B a c t e r o i d i a ;o _ B a c t e r o i d a l e s ;f _ R i k e n e l l a c e a e ;g _ A l i s t i p e s ;s _ i n d i s t i n c t u s	4	0	0	16	0	0	3	0	2	190	7	314	213	0	0	11	40	0	0	6	16	0	0	7	0	6	56	3	0	2	0	1	1	0	0	0	305	397	6	0	5	0	0	24	2	18	55	0
2122726	k _ B a c t e r i a ;p _ F i r m i c u t e s ;c _ C l o s t r i d i a ;o _ C l o s t r i d i a l e s ;f _ C l o s t r i d i a c e a e ;g _ ;s _	1	0	0	0	0	0	0	0	0	0	0	0	0	0	0	0	0	0	0	0	0	0	0	0	0	0	0	0	0	0	0	2	0	0	0	0	0	1	0	0	0	0	0	0	0	0	0	0
196246	k _ B a c t e r i a ;p _ F i r m i c u t e s ;c _ C l o s t r i d i a ;o _ C l o s t r i d i a l e s ;f _ R u m i n o c o c c a c e a e ;g _ F a e c a l i b a c t e r i u m ;s _ p r a u s n i t z i i	1	32	2	0	1	3	15	5	39	5	75	2	4	7	0	32	0	2	0	0	10	2	32	2	5	36	9	13	105	5	43	15	3	16	4	23	5	54	4	41	40	17	13	0	6	1	0	34
193367	k _ B a c t e r i a ;p _ F i r m i c u t e s ;c _ C l o s t r i d i a ;o _ C l o s t r i d i a l e s ;f _ L a c h n o s p i r a c e a e ;g _ B l a u t i a ;s _	0	1	2	2	2	14	1	11	0	6	31	1	8	1	1	5	1	0	1	0	0	2	3	11	7	0	3	2	17	1	3	2	5	5	3	6	0	7	8	4	7	5	2	4	4	2	1	4
194868	k _ B a c t e r i a ;p _ F i r m i c u t e s ;c _ C l o s t r i d i a ;o _ C l o s t r i d i a l e s ;f _ R u m i n o c o c c a c e a e ;g _ R u m i n o c o c c u s	0	3	1	0	0	2	0	1	0	0	0	0	0	0	0	0	0	0	1	0	1	0	1	0	1	0	0	0	0	0	0	0	0	0	0	0	2	0	0	0	0	0	0	0	0	0	0	0
531067	k _ B a c t e r i a ;p _ B a c t e r o i d e t e s ;c _ B a c t e r o i d i a ;o _ B a c t e r o i d a l e s ;f _ B a c t e r o i d a c e a e ;g _ B a c t e r o i d e s	0	0	0	0	0	0	0	0	0	0	0	0	0	0	0	0	0	0	0	0	0	0	0	0	0	0	0	0	0	0	0	0	0	0	0	0	0	2	0	0	0	0	0	0	0	0	0	0
2558420	k _ B a c t e r i a ;p _ B a c t e r o i d e t e s ;c _ B a c t e r o i d i a ;o _ B a c t e r o i d a l e s ;f _ P o r p h y r o m o n a d a c e a e ;g _ P a r a b a c t e r o i d e s ;s _ d i s t a s o n i s	0	0	0	0	0	1	0	0	0	0	0	0	0	0	0	0	0	0	0	0	0	0	0	0	0	0	0	0	0	0	0	0	0	0	1	0	0	0	1	0	0	0	0	1	0	0	0	0
336501	k _ B a c t e r i a ;p _ F i r m i c u t e s ;c _ C l o s t r i d i a ;o _ C l o s t r i d i a l e s ;f _ L a c h n o s p i r a c e a e	1	3	1	0	0	0	0	0	0	0	0	0	0	0	0	0	0	0	0	0	0	1	0	0	0	0	0	0	0	3	0	0	0	0	0	0	0	0	0	0	3	0	0	0	0	0	0	1
153941	k _ B a c t e r i a ;p _ P r o t e o b a c t e r i a ;c _ E p s i l o n p r o t e o b a c t e r i a ;o _ C a m p y l o b a c t e r a l e s ;f _ C a m p y l o b a c t e r a c e a e ;g _ C a m p y l o b a c t e r ;s _	0	0	0	0	0	0	0	0	0	0	0	0	0	0	0	0	0	0	0	0	0	0	0	0	0	0	0	0	0	0	0	0	0	0	0	0	0	0	0	0	4	0	0	0	0	0	0	0
592913	k _ B a c t e r i a ;p _ F i r m i c u t e s ;c _ C l o s t r i d i a ;o _ C l o s t r i d i a l e s ;f _ ;g _ ;s _	0	1	0	0	0	0	0	0	2	0	0	0	0	0	0	0	0	0	0	0	0	0	1	0	0	0	0	0	0	0	0	0	0	0	0	0	1	0	0	0	0	0	0	0	0	0	0	0
3134492	k _ B a c t e r i a ;p _ F i r m i c u t e s ;c _ C l o s t r i d i a ;o _ C l o s t r i d i a l e s ;f _ L a c h n o s p i r a c e a e ;g _ R o s e b u r i a	2	4	12	0	9	0	0	0	0	5	0	0	0	2	1	0	0	2	1	0	0	10	0	0	28	2	15	0	0	10	15	14	17	2	25	0	0	4	1	0	2	0	15	0	3	16	0	0
179615	k _ B a c t e r i a ;p _ F i r m i c u t e s ;c _ C l o s t r i d i a ;o _ C l o s t r i d i a l e s ;f _ L a c h n o s p i r a c e a e ;g _ B l a u t i a ;s _	0	28	2	0	0	11	1	1	1	10	0	0	19	3	0	4	2	0	0	0	3	1	55	5	5	8	6	2	0	9	3	2	13	2	6	1	1	14	8	8	10	10	0	0	1	5	0	1
182289	k _ B a c t e r i a ;p _ F i r m i c u t e s ;c _ C l o s t r i d i a ;o _ C l o s t r i d i a l e s ;f _ L a c h n o s p i r a c e a e ;g _ C o p r o c o c c u s ;s _	0	0	1	2	4	0	3	5	0	0	6	0	4	1	0	2	3	0	0	0	1	0	2	0	0	1	0	0	3	0	0	1	1	0	0	0	0	0	1	0	0	0	1	1	0	0	0	0
4405482	k _ B a c t e r i a ;p _ F i r m i c u t e s ;c _ C l o s t r i d i a ;o _ C l o s t r i d i a l e s ;f _ L a c h n o s p i r a c e a e ;g _ ;s _	0	0	0	0	0	1	0	0	0	0	0	0	0	0	0	1	0	0	0	0	0	0	0	0	0	0	0	0	0	0	0	0	0	0	0	0	1	0	0	0	0	0	0	0	0	0	0	0
308860	k _ B a c t e r i a ;p _ F i r m i c u t e s ;c _ C l o s t r i d i a ;o _ C l o s t r i d i a l e s ;f _ L a c h n o s p i r a c e a e ;g _ ;s _	0	0	0	0	0	0	0	0	0	0	0	0	0	0	0	0	0	0	0	0	0	0	0	0	0	0	1	0	0	0	0	0	0	0	0	0	0	0	0	0	0	0	0	0	0	0	0	0
199047	k _ B a c t e r i a ;p _ F i r m i c u t e s ;c _ C l o s t r i d i a ;o _ C l o s t r i d i a l e s ;f _ R u m i n o c o c c a c e a e ;g _ F a e c a l i b a c t e r i u m	0	5	1	0	0	0	3	0	10	0	0	0	0	1	1	1	0	0	0	0	1	0	2	2	2	1	1	5	0	3	7	1	1	1	0	2	2	11	0	1	0	0	1	0	0	0	0	0
307462	k _ B a c t e r i a ;p _ F i r m i c u t e s ;c _ C l o s t r i d i a ;o _ C l o s t r i d i a l e s	0	0	0	0	0	0	0	0	0	0	0	0	0	0	0	0	0	0	0	0	0	0	0	0	0	0	0	0	0	0	0	0	0	0	0	0	0	0	0	0	0	0	0	0	0	0	0	0
184610	k _ B a c t e r i a ;p _ B a c t e r o i d e t e s ;c _ B a c t e r o i d i a ;o _ B a c t e r o i d a l e s ;f _ B a c t e r o i d a c e a e ;g _ B a c t e r o i d e s ;s _ c a c c a e	0	0	0	0	0	0	0	0	0	0	0	0	0	0	0	0	0	0	0	0	0	0	0	0	0	0	0	0	0	0	0	0	0	0	0	2	0	0	0	0	0	0	0	0	0	0	0	0
191216	k _ B a c t e r i a ;p _ F i r m i c u t e s ;c _ C l o s t r i d i a ;o _ C l o s t r i d i a l e s ;f _ R u m i n o c o c c a c e a e ;g _ ;s _	0	0	0	0	0	2	0	0	0	73	0	0	0	0	0	0	0	0	0	0	0	0	0	0	0	0	0	0	0	0	0	0	0	0	0	0	0	0	0	0	0	256	0	0	0	0	2	0
312969	k _ B a c t e r i a ;p _ B a c t e r o i d e t e s ;c _ B a c t e r o i d i a ;o _ B a c t e r o i d a l e s ;f _ P r e v o t e l l a c e a e ;g _ P r e v o t e l l a ;s _ c o p r i	2	0	0	0	0	0	0	0	0	1	6	0	1	0	0	0	0	0	0	0	0	0	1	0	0	3	0	0	1	4	0	0	0	0	0	0	0	3	0	0	0	0	0	11	0	19	0	0
192093	k _ B a c t e r i a ;p _ F i r m i c u t e s ;c _ C l o s t r i d i a ;o _ C l o s t r i d i a l e s ;f _ L a c h n o s p i r a c e a e ;g _ R o s e b u r i a ;s _	0	0	0	0	0	0	0	0	0	1	0	0	0	0	0	0	0	0	0	0	0	0	0	0	1	0	1	0	0	1	0	0	3	1	1	0	0	0	0	0	1	0	0	0	0	0	0	0
810399	k _ B a c t e r i a ;p _ F i r m i c u t e s ;c _ B a c i l l i ;o _ L a c t o b a c i l l a l e s ;f _ E n t e r o c o c c a c e a e ;g _ E n t e r o c o c c u s ;s _	0	0	0	0	0	0	0	0	0	0	0	0	0	0	0	0	0	0	0	0	0	0	0	0	0	0	0	0	0	0	0	0	0	0	0	0	0	0	0	0	3	0	0	0	0	0	0	0
4348388	k _ B a c t e r i a ;p _ F i r m i c u t e s ;c _ C l o s t r i d i a ;o _ C l o s t r i d i a l e s ;f _ L a c h n o s p i r a c e a e ;g _ B l a u t i a ;s _	0	0	0	0	0	0	0	1	0	0	0	0	0	0	0	0	0	0	0	0	0	0	0	1	0	0	0	0	0	0	0	0	0	0	0	0	0	0	0	0	0	0	0	0	0	0	0	0
194610	k _ B a c t e r i a ;p _ F i r m i c u t e s ;c _ C l o s t r i d i a ;o _ C l o s t r i d i a l e s ;f _ L a c h n o s p i r a c e a e ;g _ [ R u m i n o c o c c u s ] ;s _	0	0	0	0	0	0	0	0	0	0	0	0	0	0	0	0	0	0	0	0	0	0	0	0	0	1	0	0	0	0	0	0	0	0	0	1	0	0	0	0	0	0	0	0	1	0	0	0
554560	k _ B a c t e r i a ;p _ F i r m i c u t e s ;c _ C l o s t r i d i a ;o _ C l o s t r i d i a l e s ;f _ R u m i n o c o c c a c e a e ;g _ ;s _	0	0	0	0	0	0	0	0	0	0	0	0	0	0	0	0	0	0	0	0	0	0	0	0	0	0	1	0	0	0	0	0	0	0	0	0	0	0	0	1	0	0	0	0	0	0	0	0
350503	k _ B a c t e r i a ;p _ F i r m i c u t e s ;c _ C l o s t r i d i a ;o _ C l o s t r i d i a l e s ;f _ R u m i n o c o c c a c e a e ;g _ O s c i l l o s p i r a ;s _	0	0	0	0	0	0	0	0	2	0	0	0	0	0	0	0	0	0	0	0	0	0	1	0	0	0	0	0	0	1	2	0	0	0	0	0	0	0	0	0	0	0	0	0	0	0	1	0
341089	k _ B a c t e r i a ;p _ F i r m i c u t e s ;c _ C l o s t r i d i a ;o _ C l o s t r i d i a l e s ;f _ L a c h n o s p i r a c e a e ;g _ ;s _	0	1	0	0	0	0	0	0	0	0	0	0	0	1	0	1	0	0	0	0	0	0	0	0	1	0	0	0	0	3	0	0	1	1	1	1	2	4	1	1	2	2	3	1	1	0	0	1
192542	k _ B a c t e r i a ;p _ F i r m i c u t e s ;c _ C l o s t r i d i a ;o _ C l o s t r i d i a l e s	0	1	0	0	0	1	0	2	0	0	8	0	1	1	0	0	1	0	0	0	0	1	0	2	4	0	2	0	2	1	3	0	1	2	0	2	0	0	0	1	0	0	2	0	2	0	0	2
183885	k _ B a c t e r i a ;p _ F i r m i c u t e s ;c _ C l o s t r i d i a ;o _ C l o s t r i d i a l e s ;f _ R u m i n o c o c c a c e a e	2	0	0	0	0	0	0	0	2	1	0	0	0	0	0	5	0	0	0	0	0	0	0	0	0	5	1	0	0	1	3	0	0	0	0	29	6	0	1	1	1	16	0	0	0	0	9	1
183886	k _ B a c t e r i a ;p _ F i r m i c u t e s ;c _ C l o s t r i d i a ;o _ C l o s t r i d i a l e s ;f _ L a c h n o s p i r a c e a e ;g _ ;s _	0	0	1	0	0	0	1	0	0	0	0	0	0	0	0	0	0	0	0	0	0	0	0	0	0	0	0	0	0	0	0	0	0	0	0	1	0	0	0	0	0	0	0	0	0	0	0	0
199228	k _ B a c t e r i a ;p _ F i r m i c u t e s ;c _ C l o s t r i d i a ;o _ C l o s t r i d i a l e s ;f _ L a c h n o s p i r a c e a e ;g _ [ R u m i n o c o c c u s ] ;s _ g n a v u s	48	8	17	0	4	35	49	0	23	9	1	0	15	28	38	52	8	2	1	0	15	64	71	129	80	61	81	66	175	280	12	98	15	80	127	66	30	161	12	19	79	138	2	5	9	5	2	25
536754	k _ B a c t e r i a ;p _ F i r m i c u t e s ;c _ B a c i l l i ;o _ L a c t o b a c i l l a l e s ;f _ L a c t o b a c i l l a c e a e ;g _ L a c t o b a c i l l u s ;s _ v a g i n a l i s	0	0	0	0	0	0	0	0	0	0	0	0	0	0	0	0	0	0	0	0	0	0	0	0	0	0	0	0	3	0	0	0	0	0	0	0	0	0	0	0	0	0	0	0	0	0	0	0
579541	k _ B a c t e r i a ;p _ F i r m i c u t e s ;c _ C l o s t r i d i a ;o _ C l o s t r i d i a l e s ;f _ R u m i n o c o c c a c e a e	12	1	8	0	0	0	1	0	1	0	0	0	0	0	3	0	0	0	0	0	0	0	6	0	0	6	0	9	0	0	7	29	0	1	3	0	0	79	1	88	1	0	0	0	1	0	0	0
293104	k _ B a c t e r i a ;p _ F i r m i c u t e s ;c _ C l o s t r i d i a ;o _ C l o s t r i d i a l e s ;f _ L a c h n o s p i r a c e a e ;g _ R o s e b u r i a ;s _	0	0	0	0	0	0	0	0	0	0	0	0	0	0	0	1	0	0	0	0	0	0	0	0	5	1	1	0	0	0	0	0	2	0	0	0	0	0	0	0	0	0	1	0	0	0	0	0
578147	k _ B a c t e r i a ;p _ F i r m i c u t e s ;c _ C l o s t r i d i a ;o _ C l o s t r i d i a l e s ;f _ R u m i n o c o c c a c e a e	5	0	0	0	0	0	8	0	0	0	0	0	0	0	4	0	0	0	0	0	0	0	11	0	0	0	0	0	0	1	0	0	0	0	0	0	0	0	0	0	0	0	0	0	0	0	0	0
363064	k _ B a c t e r i a ;p _ F i r m i c u t e s ;c _ C l o s t r i d i a ;o _ C l o s t r i d i a l e s ;f _ L a c h n o s p i r a c e a e ;g _ D o r e a ;s _	1	0	0	0	0	0	0	1	0	0	0	0	1	0	0	0	0	0	0	0	0	0	0	0	0	0	0	0	0	0	0	0	1	0	0	0	0	0	0	0	1	0	0	0	1	0	0	0
268730	k _ B a c t e r i a ;p _ F i r m i c u t e s ;c _ C l o s t r i d i a ;o _ C l o s t r i d i a l e s ;f _ ;g _ ;s _	5	0	0	0	0	0	5	0	0	0	0	0	0	0	9	0	0	0	0	0	148	62	0	1119	0	0	0	1059	0	0	322	0	276	0	0	0	0	0	0	0	0	0	1368	1	0	0	0	0
199283	k _ B a c t e r i a ;p _ F i r m i c u t e s ;c _ C l o s t r i d i a ;o _ C l o s t r i d i a l e s ;f _ R u m i n o c o c c a c e a e ;g _ F a e c a l i b a c t e r i u m ;s _	0	0	0	0	0	0	0	0	4	0	1	0	0	0	0	0	0	0	0	0	0	0	2	1	1	2	1	2	0	0	2	0	0	0	0	3	1	0	0	0	0	0	0	0	0	0	0	0
619140	k _ B a c t e r i a ;p _ F i r m i c u t e s ;c _ C l o s t r i d i a ;o _ C l o s t r i d i a l e s ;f _ R u m i n o c o c c a c e a e ;g _ ;s _	0	0	0	0	0	0	0	0	0	0	0	0	0	0	0	0	0	0	0	0	0	0	2	0	42	0	0	0	0	0	0	0	0	0	0	0	0	0	0	0	19	0	0	0	0	0	1	0
1105328	k _ B a c t e r i a ;p _ F i r m i c u t e s ;c _ C l o s t r i d i a ;o _ C l o s t r i d i a l e s ;f _ L a c h n o s p i r a c e a e ;g _ C o p r o c o c c u s ;s _	0	30	16	3	6	5	4	0	2	6	0	4	2	23	3	7	1	0	0	0	6	4	10	13	5	3	8	9	0	9	0	8	38	7	15	5	4	7	2	18	70	1	8	1	8	1	0	4
4480861	k _ B a c t e r i a ;p _ F i r m i c u t e s ;c _ E r y s i p e l o t r i c h i ;o _ E r y s i p e l o t r i c h a l e s ;f _ E r y s i p e l o t r i c h a c e a e ;g _ C a t e n i b a c t e r i u m ;s _	0	0	0	0	0	0	0	0	0	0	0	0	0	0	0	0	0	0	0	0	0	1	0	0	0	0	0	0	0	1	6	2	0	0	1	0	0	0	0	0	0	0	0	0	0	0	0	0
194264	k _ B a c t e r i a ;p _ F i r m i c u t e s ;c _ C l o s t r i d i a ;o _ C l o s t r i d i a l e s ;f _ L a c h n o s p i r a c e a e ;g _ B l a u t i a ;s _	4	60	10	2	5	21	6	13	2	24	30	0	42	15	3	6	0	1	0	0	7	13	62	14	23	8	7	5	6	34	1	7	37	8	11	11	3	24	17	14	22	16	15	2	5	7	3	3
591671	k _ B a c t e r i a ;p _ F i r m i c u t e s ;c _ C l o s t r i d i a ;o _ C l o s t r i d i a l e s ;f _ L a c h n o s p i r a c e a e ;g _ D o r e a ;s _	0	0	0	0	1	2	0	0	0	0	1	0	2	0	0	0	0	0	1	1	1	0	0	1	0	2	0	0	0	0	0	1	1	1	0	1	5	3	0	1	0	0	1	0	0	1	0	0
157802	k _ B a c t e r i a ;p _ F i r m i c u t e s ;c _ C l o s t r i d i a ;o _ C l o s t r i d i a l e s ;f _ ;g _ ;s _	0	4	0	0	0	0	0	0	0	0	0	0	0	0	0	0	0	0	0	0	0	0	0	0	0	0	0	0	0	0	0	0	0	0	0	0	0	0	0	0	0	0	0	0	0	0	0	0
841344	k _ B a c t e r i a ;p _ F i r m i c u t e s ;c _ C l o s t r i d i a ;o _ C l o s t r i d i a l e s ;f _ [ T i s s i e r e l l a c e a e ] ;g _ 1 - 6 8 ;s _	0	0	0	0	0	0	0	0	0	0	0	0	0	0	0	0	0	0	0	0	0	0	0	0	0	0	0	0	0	0	0	0	0	0	0	1	2	0	0	0	2	0	0	0	0	0	0	0
360268	k _ B a c t e r i a ;p _ T e n e r i c u t e s ;c _ R F 3 ;o _ M L 6 1 5 J - 2 8 ;f _ ;g _ ;s _	0	0	0	0	0	0	3	0	0	0	3	7	0	0	0	5	0	0	0	0	0	0	0	0	0	0	0	0	0	0	0	0	0	0	0	0	0	0	0	0	0	0	0	0	0	0	0	0
1776714	k _ B a c t e r i a ;p _ F i r m i c u t e s ;c _ C l o s t r i d i a ;o _ C l o s t r i d i a l e s ;f _ L a c h n o s p i r a c e a e ;g _ ;s _	0	5	0	0	0	1	0	1	1	0	0	0	0	1	0	2	0	0	0	0	1	0	0	0	0	0	2	1	0	0	0	0	0	2	4	0	0	0	0	3	2	0	1	1	0	0	0	0
355905	k _ B a c t e r i a ;p _ F i r m i c u t e s ;c _ C l o s t r i d i a ;o _ C l o s t r i d i a l e s ;f _ L a c h n o s p i r a c e a e	1	0	0	0	0	0	1	0	3	0	0	0	0	1	2	0	0	0	0	0	2	1	5	0	0	0	3	1	0	6	0	0	7	6	3	0	1	5	0	1	6	0	0	0	0	0	0	0
228140	k _ B a c t e r i a ;p _ F i r m i c u t e s ;c _ C l o s t r i d i a ;o _ C l o s t r i d i a l e s ;f _ [ M o g i b a c t e r i a c e a e ] ;g _ ;s _	0	0	0	0	1	0	0	0	0	0	0	0	0	0	0	1	0	0	0	0	0	0	0	0	0	0	0	0	0	0	0	0	0	0	0	0	0	0	0	0	0	0	0	0	0	0	0	0
191849	k _ B a c t e r i a ;p _ F i r m i c u t e s ;c _ C l o s t r i d i a ;o _ C l o s t r i d i a l e s ;f _ [ M o g i b a c t e r i a c e a e ] ;g _ ;s _	0	0	6	0	0	0	0	0	0	0	0	0	0	0	1	0	0	0	0	0	0	0	0	0	0	0	0	0	0	0	0	0	0	0	0	0	0	0	0	0	0	0	0	0	0	0	0	0
525215	k _ B a c t e r i a ;p _ F i r m i c u t e s ;c _ C l o s t r i d i a ;o _ C l o s t r i d i a l e s ;f _ R u m i n o c o c c a c e a e ;g _ F a e c a l i b a c t e r i u m ;s _ p r a u s n i t z i i	19	52	24	3	35	6	8	14	227	35	66	4	15	192	5	10	2	6	1	0	65	50	41	101	101	141	142	29	62	146	209	150	42	119	57	76	21	145	8	156	84	36	228	12	75	28	13	63
176507	k _ B a c t e r i a ;p _ F i r m i c u t e s ;c _ C l o s t r i d i a ;o _ C l o s t r i d i a l e s ;f _ R u m i n o c o c c a c e a e ;g _ F a e c a l i b a c t e r i u m	0	1	0	1	0	0	0	1	2	0	1	0	0	2	0	0	0	0	0	0	0	1	0	2	2	1	0	1	0	0	1	2	0	1	0	1	0	2	1	1	1	0	5	0	0	1	0	0
3537197	k _ B a c t e r i a ;p _ F i r m i c u t e s ;c _ C l o s t r i d i a ;o _ C l o s t r i d i a l e s ;f _ L a c h n o s p i r a c e a e ;g _ A n a e r o s t i p e s ;s _	0	0	1	0	1	0	0	0	0	0	1	0	0	0	0	0	0	0	0	0	0	0	0	0	0	0	0	0	0	0	1	0	0	0	0	0	0	0	0	0	1	0	0	0	0	0	0	0
339685	k _ B a c t e r i a ;p _ F i r m i c u t e s ;c _ C l o s t r i d i a ;o _ C l o s t r i d i a l e s ;f _ P e p t o c o c c a c e a e ;g _ P e p t o c o c c u s ;s _	0	0	0	0	0	0	0	0	84	0	0	0	0	0	0	0	0	0	0	0	0	0	0	0	0	0	0	1	0	0	0	0	0	0	0	0	0	0	0	0	0	0	0	0	0	0	0	0
540086	k _ B a c t e r i a ;p _ F i r m i c u t e s ;c _ C l o s t r i d i a ;o _ C l o s t r i d i a l e s ;f _ C l o s t r i d i a c e a e ;g _ S M B 5 3 ;s _	0	0	1	0	0	0	0	0	0	0	0	0	0	0	0	0	0	0	0	0	0	0	1	0	0	1	1	0	2	1	8	0	2	1	0	0	0	0	0	0	0	3	0	0	0	0	1	0
529740	k _ B a c t e r i a ;p _ F i r m i c u t e s ;c _ C l o s t r i d i a ;o _ C l o s t r i d i a l e s ;f _ L a c h n o s p i r a c e a e ;g _ R o s e b u r i a ;s _	0	0	1	0	0	0	0	0	0	0	0	0	0	0	0	1	0	0	0	0	2	0	0	0	1	0	0	0	0	0	0	0	2	3	0	0	0	1	1	3	0	0	0	0	0	1	0	0
185235	k _ B a c t e r i a ;p _ F i r m i c u t e s ;c _ C l o s t r i d i a ;o _ C l o s t r i d i a l e s ;f _ L a c h n o s p i r a c e a e ;g _ L a c h n o s p i r a ;s _	0	0	0	0	0	0	0	0	0	1	0	0	0	0	0	2	1	0	0	0	1	0	0	0	2	0	0	0	0	0	0	0	1	0	0	0	0	0	0	0	0	0	0	0	0	2	0	0
194659	k _ B a c t e r i a ;p _ F i r m i c u t e s ;c _ C l o s t r i d i a ;o _ C l o s t r i d i a l e s ;f _ C l o s t r i d i a c e a e ;g _ S M B 5 3 ;s _	0	0	1	0	0	11	1	0	0	2	2	0	1	0	1	1	0	0	0	0	0	0	7	0	2	1	0	0	3	0	7	4	0	2	0	0	0	0	0	0	0	8	0	0	0	0	2	1
40798	k _ B a c t e r i a ;p _ F i r m i c u t e s ;c _ C l o s t r i d i a ;o _ C l o s t r i d i a l e s ;f _ R u m i n o c o c c a c e a e ;g _ B u t y r i c i c o c c u s ;s _ p u l l i c a e c o r u m	0	0	0	0	0	0	0	0	0	0	0	0	0	0	0	0	0	0	0	0	0	0	0	0	0	0	0	0	0	0	0	0	0	0	0	0	0	0	0	0	0	0	0	2	0	0	0	0
364736	k _ B a c t e r i a ;p _ F i r m i c u t e s ;c _ C l o s t r i d i a ;o _ C l o s t r i d i a l e s ;f _ L a c h n o s p i r a c e a e ;g _ ;s _	8	3	0	1	30	4	4	7	5	14	3	2	1	8	1	434	3	2	3	0	15	4	7	105	18	29	9	65	0	12	4	17	16	38	182	3	3	387	1	78	2	2	157	0	3	2	0	3
4429559	k _ B a c t e r i a ;p _ F i r m i c u t e s ;c _ B a c i l l i ;o _ L a c t o b a c i l l a l e s ;f _ L a c t o b a c i l l a c e a e ;g _ L a c t o b a c i l l u s ;s _ b r e v i s	0	0	0	0	0	0	0	0	0	0	0	0	0	0	0	0	0	0	0	0	0	0	0	0	0	0	0	0	103	0	0	0	0	0	0	0	0	0	0	0	0	0	0	0	0	0	0	0
344430	k _ B a c t e r i a ;p _ F i r m i c u t e s ;c _ C l o s t r i d i a ;o _ C l o s t r i d i a l e s ;f _ R u m i n o c o c c a c e a e ;g _ F a e c a l i b a c t e r i u m ;s _ p r a u s n i t z i i	0	1	0	0	0	0	0	0	0	0	0	0	0	0	0	0	0	0	0	0	0	0	1	0	0	0	0	0	2	1	0	0	0	0	0	1	0	0	0	2	0	0	2	0	1	0	0	1
335212	k _ B a c t e r i a ;p _ F i r m i c u t e s ;c _ C l o s t r i d i a ;o _ C l o s t r i d i a l e s ;f _ L a c h n o s p i r a c e a e ;g _ ;s _	0	0	0	0	0	0	0	0	0	0	2	1	0	0	0	0	0	0	0	0	0	0	0	0	0	0	0	0	0	0	0	0	0	0	2	1	0	0	0	0	0	0	0	0	0	0	0	0
189820	k _ B a c t e r i a ;p _ F i r m i c u t e s ;c _ C l o s t r i d i a ;o _ C l o s t r i d i a l e s ;f _ R u m i n o c o c c a c e a e ;g _ R u m i n o c o c c u s ;s _	0	0	0	0	0	0	0	0	2	0	0	0	0	0	0	0	0	0	0	0	0	0	0	0	0	0	0	0	0	0	0	0	0	0	0	0	0	0	0	0	0	2	0	0	0	0	0	0
589989	k _ B a c t e r i a ;p _ F i r m i c u t e s ;c _ C l o s t r i d i a ;o _ C l o s t r i d i a l e s ;f _ R u m i n o c o c c a c e a e ;g _ O s c i l l o s p i r a ;s _	3	0	0	0	0	0	0	0	0	0	0	0	0	2	1	0	0	0	0	0	1	1	27	0	7	0	0	9	0	14	0	8	1	9	5	0	0	1	0	3	4	0	0	0	1	0	0	0
189828	k _ B a c t e r i a ;p _ F i r m i c u t e s ;c _ C l o s t r i d i a ;o _ C l o s t r i d i a l e s ;f _ R u m i n o c o c c a c e a e ;g _ F a e c a l i b a c t e r i u m ;s _ p r a u s n i t z i i	0	0	0	0	0	0	0	0	2	0	0	0	0	0	0	0	0	0	0	0	0	0	1	0	0	0	0	0	0	1	2	0	0	0	0	0	0	1	0	0	0	0	0	0	0	0	0	0
590982	k _ B a c t e r i a ;p _ F i r m i c u t e s ;c _ B a c i l l i ;o _ L a c t o b a c i l l a l e s ;f _ E n t e r o c o c c a c e a e	0	0	1	0	0	1	0	0	1	1	0	0	24	0	0	0	0	0	0	0	0	0	0	0	0	3	0	0	0	38	0	0	0	2	5	0	0	7	0	0	787	1	1	0	5	0	0	0
2700883	k _ B a c t e r i a ;p _ F i r m i c u t e s ;c _ C l o s t r i d i a ;o _ C l o s t r i d i a l e s ;f _ R u m i n o c o c c a c e a e ;g _ B u t y r i c i c o c c u s ;s _ p u l l i c a e c o r u m	2	0	0	0	0	0	0	0	0	0	0	0	0	0	0	0	0	0	0	0	0	0	0	0	0	0	0	0	0	0	0	0	0	0	0	0	0	0	0	0	1	0	0	0	0	0	0	0
192347	k _ B a c t e r i a ;p _ F i r m i c u t e s ;c _ C l o s t r i d i a ;o _ C l o s t r i d i a l e s ;f _ R u m i n o c o c c a c e a e ;g _ ;s _	2	0	0	0	4	0	0	9	0	0	0	0	0	1	0	0	0	0	0	0	0	0	0	2	0	5	0	0	0	1	0	1	1	2	0	0	0	9	1	0	0	0	0	0	0	0	0	0
178485	k _ B a c t e r i a ;p _ F i r m i c u t e s ;c _ C l o s t r i d i a ;o _ C l o s t r i d i a l e s ;f _ L a c h n o s p i r a c e a e ;g _ C o p r o c o c c u s ;s _	3	9	6	0	2	10	3	0	9	2	2	0	31	2	2	2	6	0	0	0	1	1	24	21	2	1	2	3	0	6	33	0	0	3	8	33	8	11	0	4	4	10	2	0	2	0	7	2
310633	k _ B a c t e r i a ;p _ F i r m i c u t e s ;c _ C l o s t r i d i a ;o _ C l o s t r i d i a l e s ;f _ L a c h n o s p i r a c e a e ;g _ ;s _	0	15	0	1	0	0	1	0	1	0	0	2	1	12	0	0	0	0	0	0	0	1	5	0	0	1	7	0	0	10	0	2	4	1	2	0	1	2	0	3	12	0	0	0	0	2	0	0
192308	k _ B a c t e r i a ;p _ F i r m i c u t e s ;c _ C l o s t r i d i a ;o _ C l o s t r i d i a l e s ;f _ L a c h n o s p i r a c e a e ;g _ ;s _	0	1	1	0	0	2	3	1	4	0	9	0	1	0	0	0	0	1	1	0	2	2	4	1	12	4	3	3	2	39	6	4	7	4	1	8	11	14	14	6	10	8	6	0	2	3	0	12
151401	k _ B a c t e r i a ;p _ F i r m i c u t e s ;c _ C l o s t r i d i a ;o _ C l o s t r i d i a l e s ;f _ L a c h n o s p i r a c e a e ;g _ A n a e r o s t i p e s ;s _	1	0	0	0	0	0	0	0	0	0	0	0	0	0	0	0	0	0	0	0	0	0	0	0	0	0	1	0	0	0	0	0	0	0	0	0	0	0	0	0	0	0	0	0	0	0	0	0
212481	k _ B a c t e r i a ;p _ F i r m i c u t e s ;c _ C l o s t r i d i a ;o _ C l o s t r i d i a l e s ;f _ L a c h n o s p i r a c e a e ;g _ ;s _	0	0	0	0	0	0	0	0	0	0	0	0	0	0	0	1	0	0	0	0	0	0	0	0	0	0	0	0	0	0	0	0	2	0	0	0	0	0	0	0	0	0	0	0	0	0	0	0
291508	k _ B a c t e r i a ;p _ F i r m i c u t e s ;c _ B a c i l l i ;o _ L a c t o b a c i l l a l e s ;f _ E n t e r o c o c c a c e a e	0	0	0	0	0	0	0	0	0	0	0	0	0	0	0	0	0	0	0	0	0	0	0	0	0	0	0	0	0	0	0	0	0	0	0	0	0	0	0	0	5	0	0	0	0	0	0	0
4317730	k _ B a c t e r i a ;p _ P r o t e o b a c t e r i a ;c _ G a m m a p r o t e o b a c t e r i a ;o _ E n t e r o b a c t e r i a l e s ;f _ E n t e r o b a c t e r i a c e a e ;g _ K l e b s i e l l a ;s _	0	0	0	0	0	0	0	0	0	0	0	0	0	0	0	0	0	0	0	0	0	0	0	0	0	0	0	0	0	1	1	0	0	0	0	0	0	0	0	0	0	0	0	0	0	0	0	0
207252	k _ B a c t e r i a ;p _ F i r m i c u t e s ;c _ C l o s t r i d i a ;o _ C l o s t r i d i a l e s ;f _ R u m i n o c o c c a c e a e ;g _ O s c i l l o s p i r a ;s _	0	1	0	0	0	0	0	0	0	0	0	0	0	0	0	0	0	0	0	0	0	0	0	0	0	0	0	0	0	0	0	0	0	0	0	0	0	0	0	0	1	0	0	0	0	0	0	0
4453550	k _ B a c t e r i a ;p _ F i r m i c u t e s ;c _ E r y s i p e l o t r i c h i ;o _ E r y s i p e l o t r i c h a l e s ;f _ E r y s i p e l o t r i c h a c e a e ;g _ R F N 2 0 ;s _	4	0	0	0	0	0	11	0	0	0	0	1	0	0	0	0	0	0	0	0	0	0	0	0	0	0	0	0	0	0	0	0	12	0	0	0	0	0	0	0	0	0	0	0	0	0	0	0
356011	k _ B a c t e r i a ;p _ F i r m i c u t e s ;c _ C l o s t r i d i a ;o _ C l o s t r i d i a l e s ;f _ R u m i n o c o c c a c e a e ;g _ R u m i n o c o c c u s ;s _	0	0	0	0	0	0	0	0	0	1	0	0	0	0	0	0	0	0	0	0	0	0	0	0	0	0	0	0	0	0	0	0	0	0	0	0	0	0	0	0	0	0	0	0	0	0	0	0
318190	k _ B a c t e r i a ;p _ F i r m i c u t e s ;c _ C l o s t r i d i a ;o _ C l o s t r i d i a l e s ;f _ R u m i n o c o c c a c e a e ;g _ B u t y r i c i c o c c u s ;s _ p u l l i c a e c o r u m	78	46	38	1	15	7	43	8	35	9	1	23	4	78	11	47	2	3	1	0	40	21	137	23	18	30	29	52	29	99	2	56	133	33	125	18	5	32	57	84	287	21	104	69	3	30	0	180
312770	k _ B a c t e r i a ;p _ B a c t e r o i d e t e s ;c _ B a c t e r o i d i a ;o _ B a c t e r o i d a l e s ;f _ B a c t e r o i d a c e a e ;g _ B a c t e r o i d e s ;s _ e g g e r t h i i	0	0	1	0	0	0	0	0	3	0	0	0	0	2	0	0	0	0	0	0	0	0	0	0	0	0	0	0	0	0	0	0	0	0	0	0	0	0	690	0	52	0	0	0	0	0	0	0
524674	k _ B a c t e r i a ;p _ F i r m i c u t e s ;c _ B a c i l l i ;o _ L a c t o b a c i l l a l e s ;f _ E n t e r o c o c c a c e a e ;g _ E n t e r o c o c c u s ;s _	0	0	0	0	0	0	0	0	0	1	0	0	9	0	0	0	0	0	0	0	0	0	0	0	0	0	0	0	1	6	0	0	0	0	0	0	0	1	0	0	94	0	0	0	1	0	0	0
188289	k _ B a c t e r i a ;p _ F i r m i c u t e s ;c _ C l o s t r i d i a ;o _ C l o s t r i d i a l e s ;f _ L a c h n o s p i r a c e a e ;g _ C o p r o c o c c u s ;s _	0	0	0	0	0	0	0	1	0	0	0	0	2	0	0	0	0	0	1	0	0	0	0	0	0	0	0	1	0	0	0	0	0	0	0	2	0	0	0	0	0	0	0	0	0	0	0	0
197874	k _ B a c t e r i a ;p _ F i r m i c u t e s ;c _ C l o s t r i d i a ;o _ C l o s t r i d i a l e s ;f _ R u m i n o c o c c a c e a e ;g _ B u t y r i c i c o c c u s ;s _ p u l l i c a e c o r u m	0	0	0	0	0	0	0	0	0	0	0	0	0	0	0	0	0	0	0	0	0	0	0	0	0	0	1	0	1	0	0	0	0	1	0	0	0	2	0	0	0	0	0	0	0	0	0	0
[truncated: 89,768 more rows]
[truncated: 18 more columns]

## Sheet: Table S5
Table S5. Operational taxonomic units (OTUs) at phylum level
[truncated: 17 more rows]
[truncated: 17 more columns]

## Sheet: Table S6
Table S6. Operational taxonomic units (OTUs) at family level
[truncated: 66 more rows]
[truncated: 17 more columns]

## Sheet: Table S7
Table S7. Operational taxonomic units (OTUs) at genus level
[truncated: 132 more rows]
[truncated: 17 more columns]

## Sheet: Table S8
Table S8. Read relative abundance of bacterial communities at genus level > 1% within each studied group
[truncated: 16 more rows]

[truncated: 2 more sheets: Table S9, Table S10]
